# Supplementary material for: In Silico Design of Dual Estrogen Receptor and Hsp90 Inhibitors for ER-Positive Breast Cancer Through a Mixed Ligand/Structure-Based Approach
Source: Molecules. 2024 Dec 21;29(24):6040. doi: 10.3390/molecules29246040 (PMC11676166; doi:10.3390/molecules29246040)
Supplement: Supplementary file 1 [file molecules-29-06040-s001.zip › Supplementary Material.xlsx]

## Sheet: Database S1
Title	Molecular Formula	Potential Energy-OPLS-2005	Stretch Energy-OPLS-2005	Bend Energy-OPLS-2005	Torsional Energy-OPLS-2005	Improper Torsional Energy-OPLS-2005	Van der Waal Energy-OPLS-2005	Electrostatic Energy-OPLS-2005	Solvation Energy-OPLS-2005	RMS Derivative-OPLS-2005	Energy	#stars	#amine	#amidine	#acid	#amide	#rotor	#rtvFG	CNS	mol MW	dipole	SASA	FOSA	FISA	PISA	WPSA	volume	donorHB	accptHB	dip^2/V	ACxDN^.5/SA	glob	QPpolrz	QPlogPC16	QPlogPoct	QPlogPw	QPlogPo/w	QPlogS	CIQPlogS	QPlogHERG	QPPCaco	QPlogBB	QPPMDCK	QPlogKp	IP(eV)	EA(eV)	#metab	QPlogKhsa	HumanOralAbsorption
197	C14H11NO	-185.055	5.048	9.836	-3.197	0.000	58.870	-215.656	-39.956	0.047	11.153	0	0	0	0	0	4	1	0	209.247	3.197	474.448	15.344	58.528	400.576	0.000	772.199	0.000	3.000	0.0132378	0.0000000	0.8579508	26.006	8.500	10.011	6.056	2.936	-2.986	-2.844	-5.741	2759.813	-0.208	1482.138	-0.803	9.571	0.995	1	-0.113	3
196	C14H11NO	-55.142	5.934	9.419	-3.004	0.000	57.317	-81.154	-43.656	0.038	14.332	0	0	0	0	0	4	1	0	209.247	4.925	470.410	13.343	72.766	384.301	0.000	768.401	0.000	3.500	0.0315681	0.0000000	0.8624769	25.699	8.474	10.481	6.525	2.550	-2.648	-2.612	-5.590	2022.368	-0.330	1059.129	-1.123	9.640	1.109	2	-0.257	3
186	C13H14O5	122.177	11.907	29.605	41.731	0.598	60.954	41.401	-64.019	0.045	46.063	0	0	0	1	0	2	0	-1	250.251	10.026	451.570	224.889	170.433	56.248	0.000	772.041	0.000	4.450	0.1301893	0.0000000	0.9012955	23.996	7.150	11.871	6.290	1.571	-2.400	-2.793	-1.590	60.714	-0.956	30.455	-4.270	8.936	1.435	3	-0.577	3
185	C15H23NO4	-99.853	5.346	22.901	18.062	0.028	23.201	-98.502	-70.890	0.047	14.610	1	0	0	0	0	4	1	-2	281.351	7.553	522.910	337.820	185.090	0.000	0.000	927.043	1.000	5.700	0.0615449	0.0109005	0.8793025	28.378	8.455	14.487	8.433	1.470	-3.179	-2.896	-3.485	174.058	-1.274	74.753	-4.547	10.516	-0.030	5	-0.097	3
171	C6H5NO2	-195.228	1.837	2.890	14.293	0.000	28.150	-193.851	-48.546	0.012	6.900	4	0	0	1	0	1	0	-1	123.111	2.665	303.612	0.000	126.701	176.911	0.000	450.555	1.000	3.000	0.0157683	0.0098810	0.9361493	12.925	4.861	7.150	6.714	1.260	-1.029	-1.047	-1.601	157.760	-0.461	85.490	-3.135	10.306	0.761	1	-0.836	2
26	C21H19I	121.051	15.030	16.569	9.137	0.257	77.507	14.200	-11.649	0.035	28.206	7	0	0	0	0	5	1	1	398.286	3.338	577.008	34.793	0.000	458.827	83.388	1028.353	0.000	0.000	0.0108377	0.0000000	0.8539087	36.172	11.610	12.146	3.155	7.648	-8.520	-8.520	-6.084	9906.038	0.261	10000.000	0.577	9.432	0.904	3	1.391	1
17	C21H37NO	-48.175	3.221	17.132	0.502	0.000	22.160	-66.692	-24.497	0.016	8.411	4	0	0	0	0	16	0	-2	319.529	3.405	775.618	548.783	101.143	125.692	0.000	1327.421	2.500	1.750	0.0087323	0.0035675	0.7531063	37.896	12.976	16.139	4.985	5.959	-6.747	-5.104	-6.126	1088.330	-1.590	542.106	-1.405	7.765	-0.363	4	1.017	1
776422	C28H36ClN5O3S	-421.571	11.149	45.475	39.304	2.572	77.349	-506.799	-90.621	0.048	32.067	1	1	0	0	0	8	0	1	558.137	7.053	911.552	527.539	109.070	227.698	47.245	1704.581	2.000	8.250	0.0291847	0.0127993	0.7570570	59.101	17.503	27.472	13.511	5.531	-7.332	-7.267	-7.275	228.291	-0.673	201.206	-4.022	8.122	0.738	5	1.205	1
775351	C13H11N3O4	-189.128	8.328	108.107	19.245	1.934	37.870	-288.009	-76.603	0.049	34.253	0	0	0	0	0	1	0	-2	273.248	6.217	452.602	82.602	232.896	137.105	0.000	785.405	2.000	6.000	0.0492043	0.0187478	0.9095871	25.945	8.807	15.686	11.944	0.278	-2.560	-3.147	-3.649	61.285	-1.373	24.189	-5.233	8.636	1.156	4	-0.306	3
767188	C12H14N2O3S	-149.516	2.399	22.561	0.007	0.000	26.174	-145.449	-55.208	0.031	13.037	0	0	0	0	0	4	0	0	266.314	5.663	562.049	286.177	89.152	137.991	48.729	901.504	1.000	4.750	0.0355763	0.0084512	0.8029758	28.674	8.557	13.462	7.895	2.660	-4.385	-3.296	-5.378	1414.065	-0.480	1330.231	-2.292	8.652	0.844	2	-0.024	3
767178	C20H15F3N2O5	-1129.842	14.846	31.764	20.613	0.039	78.390	-231.027	-1044.466	0.049	24.476	1	0	0	0	0	5	1	-2	420.344	4.429	665.046	169.851	149.414	268.286	77.496	1196.592	0.000	6.000	0.0163948	0.0000000	0.8196172	41.085	11.778	17.511	8.995	3.755	-5.202	-6.176	-5.730	379.323	-1.031	461.138	-2.848	9.276	2.835	1	0.274	3
767174	C23H18N2O5	18.337	7.893	28.602	-2.149	0.000	62.380	1.378	-79.766	0.034	20.688	1	0	0	0	0	8	1	-2	402.406	6.473	745.277	155.373	102.694	487.211	0.000	1279.329	0.000	6.500	0.0327507	0.0000000	0.7647192	44.561	14.431	18.640	10.163	4.336	-5.634	-5.922	-7.663	1052.098	-1.089	522.625	-0.928	9.193	0.968	5	0.253	3
767171	C23H16ClN3O3	-165.172	8.056	22.327	-2.150	0.000	83.294	-193.373	-83.326	0.025	19.001	2	0	0	0	0	7	1	-2	417.851	5.705	767.213	56.136	116.066	523.349	71.662	1309.166	0.000	6.250	0.0248650	0.0000000	0.7543609	46.742	15.634	19.630	10.552	4.875	-6.656	-6.426	-8.003	785.678	-1.042	941.209	-1.143	9.482	1.153	4	0.449	1
767162	C15H14ClN5	-241.358	4.018	36.810	32.113	0.759	43.496	-275.500	-83.053	0.032	22.873	0	0	0	0	0	2	0	0	299.762	4.449	519.485	107.298	78.374	274.381	59.432	909.424	2.000	3.000	0.0217633	0.0081670	0.8738485	31.577	10.087	15.315	8.833	3.535	-4.437	-4.687	-4.882	1789.274	-0.095	1963.497	-1.805	8.525	0.757	1	0.355	3
767161	C31H31F6N5O4S	-120.764	14.018	62.787	91.441	2.388	30.132	-230.999	-90.530	0.049	39.043	3	0	0	0	2	7	1	-1	683.667	9.752	988.139	360.590	115.110	252.148	260.290	1869.995	2.250	9.750	0.0508558	0.0148006	0.7428607	66.597	17.805	32.704	18.813	5.969	-9.169	-8.829	-4.146	403.825	-0.610	10000.000	-2.081	8.179	1.036	7	0.724	1
767160	C31H31F6N5O4S	-120.764	14.018	62.787	91.441	2.388	30.132	-230.999	-90.530	0.049	40.390	6	0	0	0	2	7	1	-1	683.667	13.974	1004.272	356.475	121.262	257.062	269.473	1877.349	2.250	9.750	0.1040110	0.0145628	0.7328418	66.938	18.153	33.572	18.359	6.005	-9.746	-8.829	-4.332	406.737	-0.702	10000.000	-2.177	8.253	1.057	7	0.735	1
767158	C31H31F6N5O4S	-120.764	14.018	62.787	91.441	2.388	30.132	-230.999	-90.530	0.049	44.717	3	0	0	0	2	7	1	-1	683.667	12.171	938.712	342.606	97.056	222.480	276.570	1814.163	2.250	9.750	0.0816514	0.0155799	0.7663317	64.079	16.790	32.313	17.951	5.792	-8.571	-8.829	-3.625	665.310	-0.281	10000.000	-1.852	7.856	1.161	8	0.596	1
767157	C31H31F6N5O4S	-120.843	14.052	63.353	89.985	2.292	31.156	-231.309	-90.374	0.044	44.377	3	0	0	0	2	7	1	-1	683.667	13.240	961.945	355.295	99.525	233.534	273.591	1850.249	2.250	9.750	0.0947363	0.0152036	0.7577074	65.629	17.289	33.013	17.212	5.995	-9.356	-8.829	-3.817	785.024	-0.343	10000.000	-1.859	7.971	1.138	8	0.684	1
767081	C18H10Cl2FN5S	-80.935	14.766	45.315	-0.481	0.000	47.824	-100.166	-88.192	0.036	12.846	2	0	0	0	0	0	0	2	418.275	10.118	657.073	94.271	62.350	274.047	226.405	1131.890	1.000	4.000	0.0904406	0.0060876	0.7993822	41.761	12.285	19.521	9.073	5.455	-7.768	-7.508	-6.085	2538.827	0.469	10000.000	-1.703	8.923	1.502	2	0.913	1
767074	C20H13ClN4OS	161.376	22.255	165.117	14.732	0.000	58.420	-32.209	-66.939	0.031	37.576	0	0	0	0	0	2	0	0	392.862	4.264	642.750	102.870	112.365	306.463	121.052	1133.658	1.000	5.000	0.0160377	0.0077791	0.8180453	40.858	12.771	18.510	10.106	4.344	-6.357	-6.582	-5.938	851.814	-0.379	1915.072	-2.319	8.876	1.428	2	0.639	1
766978	C22H24N2O5	57.836	8.975	39.457	32.505	1.218	34.455	-0.625	-58.150	0.043	24.421	0	0	0	0	0	6	0	0	396.442	6.135	683.601	474.846	60.105	148.650	0.000	1244.300	0.000	5.000	0.0302512	0.0000000	0.8184257	41.210	11.255	16.160	6.386	4.736	-5.577	-5.938	-5.179	2666.375	-0.396	1427.975	-1.528	8.820	0.718	5	0.638	3
766977	C21H22N2O4	39.554	7.956	30.912	13.693	0.256	32.099	1.704	-47.066	0.046	20.247	0	0	0	0	0	5	0	0	366.416	6.272	642.388	381.822	60.883	199.682	0.000	1165.624	0.000	4.250	0.0337510	0.0000000	0.8338222	39.191	10.882	15.251	6.121	4.642	-5.351	-5.648	-5.173	2621.474	-0.322	1402.001	-1.458	8.972	0.750	4	0.653	3
766962	C28H28BrN3O5S	29.219	10.548	87.700	52.096	0.160	49.484	-97.511	-73.257	0.043	44.395	1	0	0	0	0	7	0	0	598.510	6.506	777.760	465.933	84.829	139.444	87.555	1531.398	1.000	7.000	0.0276362	0.0090002	0.8261231	51.970	14.755	23.086	9.963	5.886	-7.031	-9.926	-5.011	1554.063	-0.472	2403.970	-1.920	8.591	0.776	8	1.100	1
766953	C23H17Br2N3OS	223.864	15.820	236.574	36.333	0.000	61.612	-85.259	-41.217	0.050	33.041	1	0	0	0	0	4	0	0	543.275	5.876	694.661	126.010	80.986	379.718	107.947	1282.277	1.000	4.000	0.0269263	0.0057582	0.8217000	46.221	14.366	19.891	9.085	5.964	-7.280	-10.039	-6.228	1690.087	-0.212	3404.286	-1.290	8.626	0.847	4	1.166	1
766949	C24H23N3O5S2	15.616	9.932	57.782	29.840	4.005	33.852	-36.435	-83.361	0.049	32.540	0	0	0	0	0	6	0	-1	497.583	9.654	753.458	333.657	122.071	249.446	48.284	1401.880	2.000	8.750	0.0664805	0.0164234	0.8039820	48.479	14.682	24.838	14.301	3.940	-5.986	-7.088	-5.893	689.130	-0.939	608.236	-2.314	8.263	1.030	6	0.435	3
766946	C26H26BrN3O4S	39.873	9.954	72.224	54.173	4.006	41.332	-76.728	-65.088	0.040	39.963	1	0	0	0	0	7	0	0	556.473	1.880	742.214	415.980	75.757	147.525	102.952	1424.447	2.000	5.000	0.0024803	0.0095270	0.8248983	47.767	14.156	21.634	9.370	6.017	-7.122	-9.780	-5.069	1894.505	-0.348	3616.274	-1.724	8.033	0.285	8	1.162	1
766942	C17H15Br2N3OS	93.797	11.542	153.183	20.878	0.000	38.191	-88.504	-41.494	0.029	21.407	0	0	0	0	0	4	0	0	469.193	3.248	584.930	219.544	76.134	155.527	133.726	1060.708	2.000	2.750	0.0099479	0.0066488	0.8599204	35.212	11.140	16.390	7.505	4.736	-5.655	-8.502	-4.540	1878.960	-0.036	5284.097	-1.991	8.077	0.618	5	0.710	3
766941	C16H13Br2N3S	101.740	10.843	145.027	20.877	0.000	31.351	-74.279	-32.079	0.008	18.512	0	0	0	0	0	3	0	1	439.167	2.027	547.884	126.808	76.045	211.382	133.650	985.790	2.000	2.000	0.0041696	0.0051625	0.8743107	33.390	10.880	15.413	7.277	4.613	-5.359	-8.167	-4.574	1882.630	0.047	5290.183	-1.888	8.085	0.633	4	0.672	3
766939	C22H23ClN2O5	32.332	8.785	41.933	28.562	0.531	30.808	-25.801	-52.486	0.047	25.345	0	0	0	0	0	6	0	0	430.887	5.033	686.412	451.938	54.048	133.784	46.642	1264.186	0.000	5.000	0.0200406	0.0000000	0.8237350	41.864	11.614	16.455	6.266	5.068	-5.833	-6.669	-5.022	3043.430	-0.215	2966.973	-1.468	8.913	0.846	5	0.696	3
766937	C20H19ClN2O3	40.987	6.973	25.177	27.297	0.483	20.505	-1.400	-38.048	0.048	19.276	0	0	0	0	0	4	0	0	370.835	3.511	633.018	289.184	66.650	230.566	46.619	1128.919	0.000	3.500	0.0109215	0.0000000	0.8283060	38.659	11.120	14.658	5.846	4.942	-5.932	-6.089	-5.410	2311.328	-0.211	2203.023	-1.552	9.078	0.802	3	0.789	3
766929	C23H26N2O6	283.278	9.857	222.639	72.176	0.381	36.702	-6.740	-51.737	0.035	32.537	0	0	0	0	0	7	0	0	426.468	6.723	712.587	542.077	55.458	115.052	0.000	1319.566	0.000	5.750	0.0342564	0.0000000	0.8164841	43.259	11.682	17.244	6.713	4.855	-5.570	-6.227	-5.050	2951.172	-0.413	1593.523	-1.464	8.949	0.778	6	0.613	3
766927	C21H22N2O4	43.843	8.415	30.465	12.833	0.236	34.827	3.315	-46.248	0.049	20.417	0	0	0	0	0	5	0	0	366.416	4.154	648.727	379.040	58.699	210.988	0.000	1166.151	0.000	4.250	0.0147956	0.0000000	0.8259231	39.320	10.949	15.013	6.198	4.674	-5.471	-5.648	-5.355	2749.512	-0.312	1476.159	-1.378	8.941	0.639	4	0.654	3
766875	C17H13N7O	-179.601	15.483	66.605	9.686	0.000	91.703	-258.734	-104.345	0.042	27.012	0	0	0	0	0	3	0	-2	331.336	9.476	571.892	0.000	201.175	370.717	0.000	1004.122	2.000	6.500	0.0894217	0.0160736	0.8479593	35.645	12.024	19.937	13.655	1.835	-3.966	-4.622	-5.760	122.506	-1.483	51.139	-3.633	8.922	1.385	5	-0.006	3
766871	C17H12N6O2	-141.361	15.351	51.502	8.305	0.000	91.394	-206.071	-101.841	0.047	23.115	0	0	0	1	0	3	0	-2	332.321	8.606	563.593	0.000	193.937	369.656	0.000	991.168	1.000	6.000	0.0747153	0.0106460	0.8530293	35.116	11.629	17.802	11.622	2.618	-3.930	-4.843	-3.866	36.341	-1.394	17.488	-3.504	9.110	1.524	4	-0.121	3
766813	C31H30N4O	159.287	13.753	33.748	43.222	0.149	83.713	53.074	-68.372	0.044	39.615
766809	C16H14Cl2N4O	-534.753	4.260	30.161	-9.190	0.000	76.706	-554.774	-81.918	0.028	13.441	0	0	0	0	0	6	0	-1	349.219	9.925	615.011	97.615	84.758	303.580	129.057	1038.483	3.000	4.700	0.0948546	0.0132366	0.8063959	34.453	12.128	19.790	11.586	3.730	-5.115	-5.222	-6.112	1556.453	-0.350	4064.455	-1.436	8.059	0.795	1	0.140	3
766808	C17H21NO	-1.518	3.353	2.243	23.190	0.007	36.368	-37.633	-29.046	0.035	10.576	0	1	0	0	0	7	0	1	255.359	1.731	577.277	213.110	49.428	314.739	0.000	978.949	2.000	3.200	0.0030616	0.0078394	0.8259515	31.535	10.255	14.474	8.123	3.344	-3.152	-2.705	-6.575	839.609	0.057	453.071	-2.712	9.209	-0.215	5	0.277	3
766807	C19H14N2O	305.435	38.504	88.268	0.000	0.000	99.688	108.151	-29.177	0.017	28.943	1	0	0	0	0	2	0	1	286.332	2.050	545.580	68.787	41.007	435.786	0.000	943.689	0.000	3.500	0.0044539	0.0000000	0.8528234	34.490	10.329	13.185	7.282	3.974	-4.406	-4.669	-5.992	4046.004	0.067	2241.163	-0.548	8.638	0.909	0	0.336	3
766794	C22H22N2O5	5.151	12.555	36.265	18.162	0.129	99.394	-84.750	-76.605	0.044	38.750	0	0	0	0	0	8	1	-1	394.426	6.239	702.300	296.692	100.218	305.390	0.000	1255.709	2.000	6.250	0.0309945	0.0125856	0.8014967	41.879	13.232	20.305	11.489	4.066	-5.406	-5.647	-6.200	1110.536	-0.959	554.071	-1.523	8.375	0.546	5	0.428	3
766790	C17H15ClN2O	-118.130	8.076	49.275	0.003	0.000	75.091	-205.614	-44.960	0.044	20.116	0	0	0	0	0	4	0	1	298.771	4.377	578.932	140.094	27.605	339.631	71.602	969.385	1.000	2.250	0.0197624	0.0038865	0.8182165	33.316	10.441	13.719	6.434	4.876	-5.658	-5.312	-6.093	5421.496	0.223	7587.178	-0.448	8.065	1.042	3	0.644	3
766788	C22H22N2O6	114.927	24.136	112.255	29.847	0.000	131.055	-86.315	-96.051	0.042	60.875	1	0	0	0	0	10	0	-2	410.426	1.777	683.352	292.070	236.934	154.348	0.000	1230.262	2.000	9.400	0.0025674	0.0194535	0.8125544	38.134	12.872	20.711	14.007	1.548	-3.758	-4.771	-5.301	56.111	-2.432	21.990	-4.382	9.580	2.337	2	-0.275	3
766787	C19H20N4O	-599.326	4.698	59.459	-8.936	0.000	83.886	-677.579	-60.855	0.036	9.121	1	0	0	0	0	6	0	0	320.393	0.813	571.863	216.143	47.344	308.376	0.000	1036.728	2.000	3.750	0.0006382	0.0092737	0.8662634	34.428	10.867	15.915	8.814	4.077	-4.237	-5.210	-5.167	3523.224	-0.219	1929.869	-0.730	8.083	0.038	4	0.402	3
766785	C13H19N5O	-305.597	10.134	40.698	13.503	0.395	67.300	-357.613	-80.014	0.043	21.908	0	0	0	0	0	4	0	-1	261.326	5.388	510.750	254.575	136.080	120.095	0.000	883.313	4.000	4.250	0.0328600	0.0166422	0.8716988	27.775	9.176	17.380	11.853	1.726	-3.077	-3.280	-4.181	507.523	-0.872	237.675	-3.220	8.012	0.160	1	-0.142	3
766782	C13H8Cl4N2O	-40.613	4.962	25.968	16.753	0.000	49.374	-72.838	-64.831	0.034	20.968	2	0	0	0	1	2	0	1	350.031	4.601	569.201	0.000	63.205	246.723	259.274	937.342	2.000	2.000	0.0225847	0.0049691	0.8137631	32.430	11.250	15.770	9.184	4.272	-5.811	-5.443	-4.348	1745.112	0.443	10000.000	-1.623	8.889	0.559	0	0.243	3
766781	C27H21N3O2	-291.335	8.553	26.227	13.600	2.883	107.656	-379.673	-70.581	0.039	24.822	2	0	0	0	0	7	0	0	419.482	3.659	727.716	5.544	57.339	664.833	0.000	1315.372	2.000	3.750	0.0101797	0.0072876	0.7978147	48.342	16.036	21.339	11.462	6.155	-6.830	-7.818	-7.974	2832.385	-0.459	1524.309	0.438	8.379	0.861	5	1.083	1
766780	C15H30N6	-830.265	2.815	58.692	-33.329	0.002	52.593	-876.831	-34.207	0.040	-2.733	2	0	0	0	0	8	0	-1	294.442	0.843	652.791	580.618	50.460	21.714	0.000	1126.833	3.000	4.500	0.0006313	0.0119399	0.8022268	34.012	9.865	16.904	8.843	3.761	-4.918	-3.630	-4.836	3291.487	-0.441	1793.039	-1.605	8.642	-0.660	0	0.309	3
766779	C23H21N3O4	-26.779	8.532	41.382	83.495	0.484	77.429	-151.077	-87.025	0.050	40.610	0	0	0	0	0	5	0	0	403.437	4.114	724.996	266.158	78.826	380.012	0.000	1272.501	2.000	6.250	0.0133021	0.0121916	0.7833118	45.190	13.819	21.260	12.568	4.394	-6.285	-6.126	-6.851	1771.716	-0.594	917.983	-1.154	8.580	0.821	3	0.587	1
766777	C23H20N2O3	4.667	25.367	80.758	-0.825	0.000	100.269	-108.590	-92.312	0.028	26.133	1	0	0	0	0	3	0	0	372.423	5.781	683.409	185.495	70.230	427.684	0.000	1191.799	2.000	3.750	0.0280419	0.0077601	0.7954627	43.700	13.282	19.725	10.712	5.003	-6.688	-6.558	-6.881	2137.530	-0.357	1124.465	-1.019	8.376	0.525	3	0.914	1
766775	C19H20N2S	-23.662	12.515	46.326	1.259	0.000	59.743	-109.722	-33.783	0.036	16.484	1	0	0	0	0	2	0	1	308.440	1.503	621.402	299.034	15.492	253.710	53.166	1070.847	1.000	2.000	0.0021097	0.0032185	0.8145998	37.840	10.626	14.710	6.058	5.543	-6.772	-5.667	-5.742	7062.946	0.418	8002.906	-0.719	8.150	0.600	5	1.062	1
766772	C28H34N4O2S	-1.665	13.143	48.587	130.440	3.257	90.247	-222.840	-64.499	0.028	62.826	1	0	0	0	1	3	0	1	490.662	5.712	829.634	577.707	42.271	163.959	45.696	1534.823	0.000	6.250	0.0212598	0.0000000	0.7756231	54.909	14.410	21.673	10.482	5.713	-7.548	-6.904	-4.570	2487.575	0.026	3871.172	-1.433	8.762	1.158	5	0.953	1
766769	C37H40N2O6	399.308	24.450	119.183	129.574	1.356	137.552	67.566	-80.374	0.045	84.501	1	2	0	0	0	12	0	1	608.733	4.968	833.620	550.530	56.544	226.547	0.000	1730.518	1.000	8.000	0.0142650	0.0095967	0.8362083	57.560	16.174	24.950	10.348	5.635	-3.991	-7.839	-6.715	179.265	0.098	94.456	-4.737	8.500	0.126	12	1.224	1
766769	C37H40N2O6	399.308	24.450	119.183	129.574	1.356	137.552	67.566	-80.374	0.045	84.505	1	2	0	0	0	12	0	1	608.733	4.080	845.453	563.302	56.292	225.859	0.000	1740.047	1.000	8.000	0.0095675	0.0094624	0.8275281	57.934	16.294	24.977	10.370	5.692	-4.201	-7.839	-6.852	180.253	0.089	95.018	-4.734	8.491	0.047	12	1.246	1
766769	C37H40N2O6	399.308	24.450	119.183	129.574	1.356	137.552	67.566	-80.374	0.045	87.065	1	2	0	0	0	12	0	1	608.733	4.872	824.853	539.710	58.844	226.299	0.000	1717.398	1.000	8.000	0.0138230	0.0096987	0.8408189	57.032	16.058	24.786	10.341	5.537	-3.835	-7.839	-6.639	170.483	0.082	89.464	-4.780	8.555	0.048	12	1.190	1
766769	C37H40N2O6	399.308	24.450	119.183	129.574	1.356	137.552	67.566	-80.374	0.045	86.885	1	2	0	0	0	12	0	1	608.733	4.074	835.071	553.571	57.997	223.502	0.000	1724.868	1.000	8.000	0.0096208	0.0095800	0.8329376	57.304	16.134	24.780	10.341	5.584	-4.016	-7.839	-6.753	173.665	0.080	91.270	-4.774	8.517	-0.039	12	1.207	1
766767	C18H20BrClN2O	132.522	7.395	7.621	80.623	0.052	54.807	23.006	-40.982	0.040	10.215	1	2	0	0	0	5	0	2	395.726	0.470	616.350	176.935	37.440	252.977	148.997	1091.412	1.000	4.750	0.0002021	0.0077067	0.8317577	36.730	11.667	16.332	8.270	3.696	-3.175	-4.086	-6.913	272.055	1.064	971.065	-4.964	9.166	0.216	5	0.453	3
766765	C36H32ClFN2O2	282.801	21.713	69.229	140.040	3.004	112.492	-36.944	-26.732	0.048	69.242	4	0	0	0	0	3	0	0	579.112	3.974	825.781	244.278	57.176	462.438	61.888	1665.584	2.000	4.250	0.0094818	0.0072785	0.8228951	62.993	17.402	27.110	11.716	8.197	-9.346	-10.846	-6.603	2842.468	-0.028	3340.136	-0.656	8.013	0.260	7	2.135	1
766764	C42H28N4O3	-174.704	11.232	36.613	31.027	0.070	102.677	-201.960	-154.364	0.047	36.190	8	0	0	0	0	2	0	-2	636.708	5.436	996.366	0.000	140.228	856.138	0.000	1893.926	4.000	5.000	0.0156021	0.0100365	0.7429987	76.533	24.147	35.670	19.237	8.494	-11.552	-12.653	-9.773	463.574	-1.251	215.508	-0.896	8.309	0.574	3	2.390	1
766761	C24H21ClF3N5OS	-182.399	8.380	21.750	41.321	0.003	62.347	-251.616	-64.586	0.040	23.667	4	1	0	0	0	4	0	2	519.971	5.917	836.293	185.076	61.543	363.273	226.400	1474.988	1.000	6.500	0.0237337	0.0077724	0.7493171	53.776	15.569	24.020	11.685	6.133	-8.153	-7.388	-8.047	644.442	0.546	5918.369	-3.053	9.330	1.902	3	1.144	1
766757	C14H11FN4	-478.600	3.514	27.452	0.000	0.000	72.046	-533.464	-48.148	0.010	12.837	0	0	0	0	0	3	0	-1	254.266	2.979	495.550	0.000	89.916	358.702	46.933	815.812	3.000	3.000	0.0108805	0.0104856	0.8520606	27.994	9.221	15.380	10.667	2.699	-3.597	-3.923	-5.636	1390.691	-0.328	1277.212	-1.625	8.117	0.783	1	-0.043	3
766755	C27H18Cl2N4O2	-34.357	10.952	41.812	35.535	0.000	101.075	-118.770	-104.961	0.047	39.455	5	0	0	0	0	4	0	-1	501.371	5.557	842.063	0.000	123.976	574.777	143.311	1471.764	3.000	6.500	0.0209853	0.0133699	0.7430975	55.667	18.914	27.757	16.463	5.787	-8.876	-8.257	-8.430	661.053	-0.823	1927.980	-1.396	8.379	0.899	0	1.007	1
766751	C21H26BrNO6	64.833	11.165	24.131	-0.617	0.193	57.047	14.555	-41.642	0.040	23.295	0	0	0	0	0	7	2	-1	468.343	3.449	711.167	524.867	98.235	43.988	44.077	1323.340	0.000	6.000	0.0089865	0.0000000	0.8196736	42.731	11.822	17.179	6.779	4.546	-5.605	-6.890	-4.660	1159.690	-0.725	1012.398	-2.503	8.639	0.571	4	0.557	3
766749	C21H22ClN5O	-49.283	9.295	108.185	40.812	0.543	66.371	-200.017	-74.473	0.050	57.090	1	1	0	0	0	6	0	1	395.891	0.621	731.230	266.743	94.013	298.877	71.597	1267.102	2.000	5.500	0.0003048	0.0106371	0.7744357	43.557	13.839	20.329	11.200	4.201	-5.570	-5.090	-7.333	317.155	-0.269	390.276	-3.686	8.339	0.874	5	0.662	3
766747	C17H14N2O2S	-9.437	8.278	48.355	-10.392	0.000	53.321	-61.284	-47.715	0.037	21.528	0	0	0	0	0	5	0	0	310.370	8.032	586.868	106.025	80.956	367.133	32.754	992.516	1.000	4.750	0.0649975	0.0080938	0.8199415	33.862	10.973	15.973	9.231	3.511	-4.587	-4.649	-6.196	1691.189	-0.460	1319.556	-1.238	8.798	1.194	3	0.183	3
766746	C26H25NO3S	35.459	12.457	28.854	-10.949	0.000	69.453	5.146	-69.501	0.043	22.591	1	0	0	0	0	9	0	-2	431.548	4.424	813.485	275.915	107.500	386.977	43.093	1424.574	1.000	4.750	0.0137405	0.0058391	0.7526712	48.774	15.780	20.380	9.213	6.108	-8.050	-7.357	-7.380	947.287	-1.138	803.512	-1.273	8.767	1.310	3	1.169	1
766744	C21H16O4	186.645	14.390	41.765	6.980	0.000	71.374	93.165	-41.028	0.017	22.837	0	0	0	0	0	2	1	0	332.355	8.544	611.289	234.739	103.123	273.426	0.000	1063.903	0.000	5.000	0.0686102	0.0000000	0.8244922	37.750	10.722	15.994	8.235	3.407	-4.858	-4.951	-5.676	1042.274	-0.568	517.352	-2.265	9.114	1.116	4	0.284	3
766743	C21H18N4	-490.204	5.347	31.858	-8.937	0.000	98.074	-560.504	-56.042	0.017	14.241	1	0	0	0	0	5	0	0	326.400	3.312	587.349	43.642	42.905	500.802	0.000	1050.205	2.000	3.000	0.0104466	0.0072234	0.8507164	37.447	12.273	16.977	9.612	4.696	-4.882	-5.838	-6.336	3881.761	-0.133	2142.991	-0.066	7.961	0.726	3	0.596	3
766732	C29H27N5O3	276.925	20.298	106.535	79.482	2.106	136.972	25.586	-94.055	0.049	33.430
766729	C18H12N2O2	163.178	10.370	112.293	2.520	0.000	71.523	20.649	-54.177	0.027	46.599	0	0	0	0	0	2	0	0	288.305	1.171	542.627	92.711	96.539	353.377	0.000	924.253	0.000	4.750	0.0014834	0.0000000	0.8456506	32.925	9.920	13.386	8.323	2.757	-3.687	-4.131	-5.715	1203.438	-0.457	604.336	-1.862	9.025	1.645	1	-0.054	3
766728	C25H20ClNO2	1.851	11.012	12.084	8.841	0.099	78.451	-68.760	-39.877	0.046	22.533	1	0	0	0	1	6	0	0	401.891	4.074	657.826	48.557	48.769	488.837	71.664	1211.205	2.000	3.250	0.0137066	0.0069869	0.8353451	43.134	14.217	19.478	11.795	5.207	-5.316	-6.647	-5.153	2078.911	-0.088	4607.822	-0.120	8.433	0.760	3	0.622	3
766725	C23H20N2O2	-172.892	8.246	38.413	7.126	0.000	95.341	-249.529	-72.489	0.050	27.565	3	0	0	0	0	6	0	0	356.423	3.976	692.437	108.927	71.841	511.669	0.000	1191.770	2.000	3.000	0.0132646	0.0061271	0.7850783	42.574	13.906	18.723	9.915	5.383	-6.601	-6.449	-7.450	2063.612	-0.575	1082.494	-0.465	7.876	0.807	5	0.917	1
766723	C20H14Br2N4	-27.195	9.523	43.389	0.000	0.000	92.959	-126.868	-46.198	0.044	29.546	3	0	0	0	0	4	0	1	470.165	1.768	675.153	0.000	25.597	494.722	154.834	1156.407	2.000	3.000	0.0027023	0.0062840	0.7891693	42.282	14.195	19.063	9.939	6.050	-7.289	-8.794	-7.303	5664.535	0.428	10000.000	0.136	8.181	1.205	0	0.906	1
766722	C29H29N3O2	75.232	17.636	67.170	9.164	0.000	92.314	-26.149	-84.903	0.040	35.018	3	0	0	0	0	8	0	0	451.567	5.928	824.659	313.165	62.608	448.887	0.000	1488.491	2.000	3.750	0.0236114	0.0064309	0.7645183	52.565	16.345	22.537	10.041	6.958	-8.418	-8.298	-7.483	2524.592	-0.633	1346.080	-0.324	8.222	1.159	3	1.506	1
766721	C21H22F3NO3	201.242	9.577	18.521	62.248	0.062	61.383	102.954	-53.504	0.049	35.377	0	1	0	0	0	6	0	1	393.405	4.486	674.832	258.865	73.682	225.422	116.863	1195.396	1.000	5.500	0.0168316	0.0081502	0.8071925	39.986	10.913	17.981	8.977	4.166	-4.779	-4.720	-6.453	494.390	0.133	1116.174	-3.570	8.854	1.098	5	0.531	3
766721	C21H22F3NO3	201.242	9.577	18.521	62.248	0.062	61.383	102.954	-53.504	0.049	31.373	0	1	0	0	0	6	0	1	393.405	1.526	659.554	273.096	45.375	223.742	117.341	1180.198	1.000	5.500	0.0019734	0.0083390	0.8188760	39.362	10.545	17.461	8.737	4.261	-4.552	-4.720	-6.256	917.290	0.437	2190.271	-3.054	8.647	1.005	5	0.495	3
766717	C20H16ClFN2O	76.811	15.341	60.062	17.472	0.000	90.580	-69.009	-37.635	0.015	31.175	1	0	0	0	0	4	0	1	354.811	4.361	641.052	72.240	40.874	409.483	118.455	1104.320	1.000	2.000	0.0172192	0.0031199	0.8060003	39.383	12.055	16.068	6.919	6.013	-7.093	-6.691	-6.624	4057.804	0.194	10000.000	-0.446	8.157	0.657	4	1.069	1
766716	C19H22BrNO6	58.994	10.926	22.887	3.476	0.186	59.854	5.784	-44.118	0.037	24.934	0	0	0	0	0	5	2	0	440.290	3.925	680.462	452.852	98.279	64.407	64.924	1233.899	0.000	6.000	0.0124885	0.0000000	0.8176124	40.631	11.292	16.655	7.293	4.066	-5.439	-6.295	-4.790	1158.557	-0.559	1315.493	-2.624	8.628	0.568	4	0.383	3
766715	C25H34ClNO3	253.381	15.831	30.499	72.534	0.011	62.677	117.962	-46.133	0.049	43.459	0	1	0	0	0	10	0	1	432.001	2.820	722.711	456.237	17.635	177.185	71.655	1379.823	1.000	5.200	0.0057617	0.0071951	0.8293713	44.338	13.102	18.636	7.189	5.616	-4.972	-5.696	-5.864	1681.011	0.364	2369.033	-2.323	8.958	-0.151	5	0.935	3
766707	C24H16BrN3O	-34.742	8.019	26.724	18.062	0.000	86.996	-97.234	-77.309	0.014	29.859	2	0	0	0	0	2	0	0	442.314	3.953	710.979	0.000	78.493	555.197	77.289	1230.629	2.000	4.000	0.0126968	0.0079564	0.7811353	47.114	15.197	21.457	12.196	5.531	-7.599	-8.011	-7.721	1784.636	-0.225	2452.642	-0.818	7.969	1.127	1	1.011	1
766705	C25H34FNO2	271.469	14.876	20.598	69.100	0.010	55.472	147.626	-36.212	0.045	39.980	0	1	0	0	0	11	0	1	399.547	2.478	715.804	407.718	17.395	243.649	47.041	1344.197	1.000	4.450	0.0045669	0.0062168	0.8228987	42.905	12.453	17.622	6.655	5.691	-4.866	-5.333	-6.286	1689.820	0.243	1746.584	-1.988	9.349	0.019	5	0.948	3
766704	C29H31FN4O	134.904	11.880	36.234	100.261	3.810	90.513	-21.043	-86.751	0.045	50.319	0	2	0	0	0	3	0	2	470.588	7.138	763.119	354.952	42.789	318.322	47.057	1440.657	2.000	5.250	0.0353686	0.0097293	0.8083753	52.615	14.296	23.818	11.467	5.171	-5.376	-5.915	-7.603	242.067	0.859	236.590	-5.024	8.257	0.135	5	1.321	3
766701	C27H22N6	-201.779	6.950	31.187	10.723	5.678	73.477	-214.594	-115.201	0.131	32.930	2	0	0	0	0	4	0	-2	430.511	6.625	777.567	39.301	189.831	548.434	0.000	1364.179	5.000	5.000	0.0321693	0.0143786	0.7650238	51.110	17.439	28.073	17.978	4.227	-7.112	-7.301	-7.950	156.940	-1.840	66.840	-2.702	7.951	0.294	4	0.770	1
766694	C28H24N2O5S	79.675	18.087	41.792	21.348	0.125	96.457	-27.465	-70.669	0.041	42.095	1	0	0	0	0	6	1	-2	500.568	5.799	801.239	307.174	119.597	341.387	33.081	1474.517	1.000	7.500	0.0228085	0.0093605	0.7819328	52.264	15.749	23.416	12.323	5.076	-7.175	-7.820	-6.689	727.374	-1.021	532.282	-1.945	8.292	1.246	5	0.859	1
766693	C17H18ClNO2	-12.491	5.448	13.504	8.302	0.027	61.161	-60.263	-40.670	0.039	16.603	1	1	0	0	0	4	0	2	303.788	2.689	581.486	241.885	2.367	265.595	71.639	990.979	0.000	3.500	0.0072969	0.0000000	0.8266763	33.473	9.749	12.612	5.531	4.097	-3.845	-3.682	-6.329	2346.122	0.874	3396.043	-2.306	8.630	0.155	4	0.389	3
766693	C17H18ClNO2	-12.491	5.448	13.504	8.302	0.027	61.161	-60.263	-40.670	0.039	16.683	1	1	0	0	0	4	0	2	303.788	2.654	580.902	241.334	2.698	265.236	71.634	990.620	0.000	3.500	0.0071121	0.0000000	0.8273075	33.455	9.746	12.607	5.530	4.092	-3.834	-3.682	-6.317	2329.260	0.870	3369.474	-2.313	8.632	0.157	4	0.388	3
766692	C25H21ClN2O3	-167.569	9.809	17.457	18.482	0.328	93.300	-222.240	-84.704	0.049	24.930	1	0	0	0	0	6	0	0	432.905	4.191	734.791	186.687	84.884	400.567	62.653	1317.153	2.000	5.000	0.0133345	0.0096232	0.7908458	46.531	14.848	21.444	11.342	5.401	-6.979	-7.255	-6.827	1552.207	-0.549	1753.713	-1.097	8.557	1.062	5	0.897	1
766691	C19H17N3	-125.887	11.506	43.023	0.000	0.000	100.655	-231.297	-49.775	0.020	31.935	1	0	0	0	0	1	0	0	287.363	7.020	557.444	243.215	57.104	257.124	0.000	959.250	1.500	3.000	0.0513773	0.0065912	0.8438245	34.049	9.644	15.383	8.129	3.841	-5.104	-4.868	-5.285	2846.948	-0.031	1532.783	-1.570	7.478	1.678	5	0.566	3
766690	C21H20N2O3	26.988	11.307	14.456	47.023	2.530	84.631	-91.789	-41.171	0.047	34.799	0	0	0	0	0	5	1	-1	348.401	5.473	671.763	304.679	113.975	253.109	0.000	1169.617	0.000	4.500	0.0256071	0.0000000	0.7991804	39.861	11.684	15.722	7.162	4.242	-5.777	-5.344	-5.989	822.384	-0.928	400.457	-2.248	8.540	1.448	3	0.597	3
766689	C23H25ClN2O2	67.027	8.993	30.415	11.417	0.001	68.385	10.395	-62.579	0.033	27.465	0	1	0	0	0	6	1	1	396.916	6.305	728.346	237.907	74.566	344.329	71.543	1285.376	1.000	5.500	0.0309249	0.0075514	0.7849604	44.723	13.933	19.733	9.905	4.671	-5.608	-5.032	-7.380	484.942	-0.031	617.180	-3.167	8.871	0.925	3	0.766	3
766689	C23H25ClN2O2	67.027	8.993	30.415	11.417	0.001	68.385	10.395	-62.579	0.033	30.917	0	1	0	0	0	6	1	1	396.916	6.809	720.622	237.651	72.631	338.799	71.540	1278.842	1.000	5.500	0.0362586	0.0076323	0.7906824	44.408	13.799	19.702	9.836	4.638	-5.470	-5.032	-7.261	505.868	0.001	645.987	-3.151	8.854	0.935	3	0.751	3
766685	C25H20FNO4	22.039	10.043	29.375	11.891	0.112	100.662	-67.557	-62.488	0.043	31.371	0	1	0	0	0	4	1	1	417.436	7.648	707.774	192.486	73.615	394.661	47.011	1262.309	0.000	6.000	0.0463325	0.0000000	0.7980822	45.564	12.985	19.130	9.652	4.213	-4.822	-5.536	-7.408	495.113	0.066	463.202	-3.165	9.119	0.941	4	0.508	3
766685	C25H20FNO4	22.039	10.043	29.375	11.891	0.112	100.662	-67.557	-62.488	0.043	31.491	0	1	0	0	0	4	1	1	417.436	7.537	707.806	192.202	73.903	394.690	47.011	1262.221	0.000	6.000	0.0450036	0.0000000	0.7980094	45.561	12.987	19.111	9.654	4.211	-4.823	-5.536	-7.409	492.013	0.063	460.064	-3.170	9.121	0.941	4	0.507	3
766681	C19H13NO5	90.318	18.338	62.547	-24.854	0.000	99.037	4.731	-69.481	0.036	15.783	1	0	0	0	0	4	0	-2	335.315	8.761	591.307	84.761	205.355	301.190	0.000	1026.472	0.000	7.000	0.0747807	0.0000000	0.8322437	35.233	11.287	16.781	10.600	1.545	-3.106	-3.906	-5.683	111.819	-1.654	46.335	-3.859	10.207	1.709	3	-0.444	3
766679	C22H14F6N4	38.296	9.087	24.797	20.321	0.810	94.595	-79.798	-31.515	0.034	32.995	4	0	0	0	0	4	0	2	448.370	1.512	716.211	1.397	25.520	458.017	231.277	1245.395	2.000	3.000	0.0018361	0.0059237	0.7816202	45.492	12.236	20.483	9.815	6.864	-8.364	-8.342	-7.250	5674.071	0.612	10000.000	0.008	8.328	1.296	2	1.148	1
766678	C20H26N2O	63.312	5.442	22.455	41.021	0.001	30.909	12.790	-49.306	0.035	18.963	0	1	0	0	0	8	0	1	310.438	1.560	646.415	282.395	57.164	306.857	0.000	1125.803	2.000	3.200	0.0021616	0.0070009	0.8096455	36.694	11.683	16.234	8.067	4.229	-4.166	-3.858	-6.802	709.105	-0.102	377.455	-2.787	8.180	0.328	2	0.624	3
766676	C23H29Cl2NO2	257.116	14.623	19.704	69.033	0.009	53.836	139.000	-39.090	0.035	37.860	0	1	0	0	0	9	0	2	422.394	4.398	694.920	348.088	17.519	185.994	143.319	1298.712	1.000	4.450	0.0148925	0.0064036	0.8283972	41.818	12.943	17.841	6.689	5.701	-5.234	-5.803	-5.922	1685.249	0.601	5865.831	-2.386	9.173	0.057	4	0.909	3
766674	C23H18N4O2S	34.121	8.984	20.357	53.284	0.347	62.541	-44.438	-66.954	0.035	32.662	0	0	0	0	0	6	0	-2	414.481	8.824	702.971	204.090	133.800	354.123	10.957	1274.084	0.000	8.250	0.0611070	0.0000000	0.8085243	44.364	13.593	20.163	11.536	3.120	-5.290	-6.307	-6.319	533.425	-1.136	287.987	-2.162	9.036	1.339	6	-0.145	3
766672	C16H27NO2	-13.698	3.093	11.124	4.706	0.000	25.529	-12.750	-45.400	0.039	12.946	0	1	0	0	0	11	0	1	265.395	2.086	639.684	467.628	66.779	105.278	0.000	1074.592	2.000	3.950	0.0040498	0.0087327	0.7931613	30.793	9.828	14.142	6.822	2.705	-3.238	-2.293	-6.107	574.829	-0.409	300.829	-3.386	8.775	-0.320	5	0.223	3
766671	C26H24N2O4S	42.401	7.637	19.918	20.387	0.060	40.184	26.186	-71.971	0.045	19.037	0	0	0	0	0	5	1	-1	460.547	7.865	687.570	230.954	112.010	344.607	0.000	1347.432	0.000	7.000	0.0459136	0.0000000	0.8580630	47.851	13.899	20.591	10.272	4.305	-4.767	-6.985	-5.472	858.447	-0.752	419.471	-1.890	9.190	0.712	3	0.445	3
766668	C22H29N3O2	16.118	5.528	152.735	-25.977	0.411	36.980	-95.283	-58.277	0.044	29.276
766664	C23H32BrN3O2	83.710	11.249	36.081	101.055	0.175	66.460	-55.233	-76.076	0.049	60.256	0	2	0	0	0	5	0	2	462.429	3.599	697.072	441.080	70.054	122.071	63.867	1311.742	1.000	7.250	0.0098728	0.0104007	0.8313552	44.297	12.417	20.065	10.229	3.331	-3.294	-4.219	-6.295	133.467	0.540	153.676	-6.026	8.965	0.842	2	0.541	3
766664	C23H32BrN3O2	83.710	11.249	36.081	101.055	0.175	66.460	-55.233	-76.076	0.049	64.011	0	2	0	0	0	5	0	2	462.429	3.884	633.500	406.562	71.586	108.654	46.699	1249.658	1.000	7.250	0.0120742	0.0114444	0.8856851	41.684	11.687	19.263	9.989	2.881	-2.119	-4.219	-5.352	129.078	0.565	119.361	-6.101	8.897	0.779	2	0.406	3
766661	C13H11Cl2NO	-32.495	9.415	61.455	5.465	0.000	57.704	-128.762	-37.771	0.041	5.206	0	0	0	0	0	2	0	1	268.142	7.166	481.984	107.546	51.931	196.734	125.773	809.117	1.000	2.500	0.0634662	0.0051869	0.8712440	26.821	8.588	12.539	6.100	3.637	-4.381	-4.230	-4.554	3187.380	0.295	8462.284	-1.592	8.480	0.473	4	0.253	3
766660	C17H9BrN2O	162.908	9.750	103.937	2.519	0.000	63.397	30.567	-47.261	0.012	42.969	2	0	0	0	0	1	0	0	337.175	2.708	534.881	0.000	96.463	360.962	77.456	902.550	0.000	4.000	0.0081262	0.0000000	0.8444144	32.771	10.298	13.440	7.864	3.286	-4.434	-5.517	-5.771	1205.430	-0.209	1608.268	-1.930	9.438	1.776	0	0.126	3
766656	C17H22ClN3O2	0.150	8.875	15.358	23.135	5.174	58.410	-46.738	-64.065	0.114	27.389	0	1	0	0	0	7	1	1	335.833	2.422	613.550	335.793	66.569	139.655	71.533	1092.771	0.000	5.000	0.0053660	0.0000000	0.8362464	34.418	10.319	13.800	6.004	3.470	-3.179	-3.437	-5.574	577.462	0.081	745.283	-3.645	8.724	1.271	4	0.156	3
766655	C23H31N3O2	17.601	5.578	153.142	-25.962	0.406	36.755	-94.916	-57.402	0.039	30.268
766649	C13H13NO	-55.001	3.732	24.208	36.918	0.000	48.891	-126.095	-42.655	0.011	10.261	0	0	0	0	0	0	0	1	199.252	6.649	428.086	187.525	58.754	181.807	0.000	704.439	1.000	2.500	0.0627491	0.0058399	0.8943953	23.774	6.740	10.957	6.313	2.439	-3.203	-2.827	-4.108	2746.203	0.074	1474.240	-1.962	8.278	0.331	4	0.063	3
766644	C14H17N3O3S	50.609	9.837	162.433	0.066	0.000	42.065	-73.729	-90.063	0.028	15.942	0	0	0	0	0	6	0	0	307.367	8.757	595.000	364.899	97.223	94.377	38.500	1001.596	1.000	6.000	0.0765669	0.0100840	0.8136604	30.979	9.286	15.410	8.519	2.639	-4.148	-3.750	-4.997	1185.581	-0.683	966.419	-2.403	8.765	1.055	5	-0.081	3
766643	C16H20ClFN2O	69.631	3.605	6.148	7.447	0.008	25.748	72.865	-46.189	0.035	17.947	0	2	0	0	0	6	0	2	310.798	5.404	627.352	287.435	24.832	205.244	109.841	1057.719	1.000	4.000	0.0276145	0.0063760	0.8002654	34.283	10.053	14.951	6.913	3.662	-3.310	-2.491	-7.195	358.280	1.010	797.970	-4.803	8.848	0.697	4	0.456	3
766634	C20H19BrFN3O	90.858	10.434	23.776	77.301	3.395	90.296	-52.755	-61.589	0.049	34.374	0	1	0	0	0	3	0	2	416.292	3.520	635.045	155.290	50.244	327.338	102.174	1122.891	1.000	4.750	0.0110337	0.0074798	0.8227199	39.984	11.791	17.614	9.333	4.238	-4.848	-5.796	-6.688	824.784	0.537	1612.553	-3.067	8.413	1.154	4	0.619	3
766633	C19H21N3	-52.228	6.977	19.122	4.247	1.232	76.799	-108.983	-51.623	0.049	32.051	0	1	0	0	0	5	0	2	291.395	4.562	620.204	211.911	18.697	389.596	0.000	1058.131	1.000	4.000	0.0196692	0.0064495	0.8096991	36.703	11.103	15.482	8.291	4.036	-4.085	-3.448	-7.195	1642.453	0.471	935.733	-2.074	8.045	0.665	3	0.502	3
766628	C20H30N2O	34.585	5.231	15.519	98.712	0.006	30.971	-97.952	-17.902	0.045	23.707	0	1	0	0	0	6	0	1	314.470	2.659	644.742	456.458	25.026	163.257	0.000	1143.200	2.000	3.200	0.0061833	0.0070191	0.8200887	37.303	10.611	16.223	7.309	4.397	-4.462	-3.670	-5.948	1430.466	0.352	805.902	-2.892	8.056	-0.122	4	0.761	3
766626	C15H12N4S2	-134.377	7.459	46.878	0.000	0.000	51.595	-191.490	-48.819	0.033	12.648	0	0	0	0	0	2	0	0	312.407	1.844	546.004	132.536	68.534	267.120	77.814	935.686	1.000	3.500	0.0036331	0.0064102	0.8473373	32.559	10.010	14.182	7.814	3.815	-4.984	-5.232	-5.276	2218.139	-0.002	3123.107	-1.650	8.964	1.488	4	0.406	3
766624	C22H20Cl2N2O3	76.195	6.476	15.363	99.933	0.501	48.027	-24.801	-69.304	0.038	38.330	0	1	0	0	0	4	0	1	431.318	3.833	594.584	152.261	73.239	258.669	110.415	1172.256	1.000	6.700	0.0125355	0.0112684	0.9042747	40.662	12.590	19.242	10.628	3.570	-3.312	-5.371	-5.041	499.199	0.395	1039.804	-3.637	9.075	0.903	4	0.363	3
766615	C27H25ClN4O	-212.435	9.182	20.643	81.170	0.151	93.601	-336.568	-80.614	0.043	40.131	1	1	0	0	0	5	0	1	456.974	6.573	782.481	149.493	94.452	467.969	70.567	1420.120	1.000	7.000	0.0304225	0.0089459	0.7808625	51.938	16.231	23.412	12.709	4.884	-6.147	-6.007	-8.036	314.130	-0.199	381.270	-3.194	9.123	1.457	4	0.859	3
766613	C18H17FN4	-570.783	4.101	33.198	-8.937	0.000	78.501	-624.243	-53.402	0.045	9.509	0	0	0	0	0	5	0	0	308.357	3.772	627.858	124.882	51.485	404.561	46.929	1051.157	2.000	3.000	0.0135365	0.0067573	0.7963104	36.566	11.288	16.632	9.130	4.688	-5.807	-5.234	-6.757	3218.577	-0.164	3163.396	-0.563	8.382	0.408	4	0.578	3
766612	C22H20N4O	-484.378	7.689	66.163	-8.099	0.000	103.102	-591.885	-61.348	0.033	16.686	2	0	0	0	0	6	0	0	356.426	4.126	669.973	137.473	30.039	502.462	0.000	1173.807	2.000	3.750	0.0145008	0.0079157	0.8032274	41.768	13.340	18.712	10.253	5.259	-5.961	-6.174	-7.112	5140.963	-0.108	2903.387	0.273	7.841	0.766	3	0.741	3
766609	C25H18N4O3	-59.751	6.964	32.953	73.345	0.727	66.652	-128.087	-112.305	0.050	40.572	2	0	0	0	0	4	0	-2	422.442	4.626	756.650	0.000	150.170	606.481	0.000	1314.171	3.000	7.000	0.0162815	0.0160237	0.7668392	49.663	16.619	25.414	17.093	3.942	-6.636	-6.442	-8.197	373.114	-1.380	170.436	-1.767	8.635	0.843	3	0.531	1
766608	C16H15BrClNO2	-17.875	5.724	12.001	34.015	0.508	45.345	-77.897	-37.570	0.038	21.077	0	0	0	0	0	5	0	0	368.657	6.028	572.589	113.820	75.516	234.415	148.838	994.780	2.000	4.200	0.0365254	0.0103734	0.8416663	32.685	11.118	16.738	9.221	3.920	-4.908	-5.656	-5.212	1904.520	-0.083	6487.844	-1.605	9.136	0.757	2	0.250	3
766603	C17H16N2O2	-154.242	10.730	88.488	0.001	0.000	82.002	-282.164	-53.300	0.018	24.742	1	0	0	0	0	4	0	0	280.326	4.843	552.767	183.439	63.989	305.339	0.000	936.537	2.000	3.000	0.0250465	0.0076753	0.8374774	31.674	9.900	14.904	8.563	3.599	-4.434	-4.553	-5.618	2449.609	-0.286	1302.919	-1.239	7.843	0.806	6	0.328	3
766602	C15H21NO2S	156.784	6.919	21.798	84.092	0.211	40.283	34.920	-31.439	0.037	37.914	0	0	0	0	0	3	0	1	279.396	5.640	552.007	398.029	36.054	75.620	42.305	970.883	0.000	4.250	0.0327661	0.0000000	0.8590097	31.497	8.340	12.524	5.346	3.560	-4.148	-3.430	-4.174	4508.203	0.161	4295.309	-1.630	8.688	0.323	1	0.172	3
766601	C16H15N5O4	43.245	23.411	71.103	-52.821	0.000	142.982	-84.676	-56.756	0.039	33.979	1	0	0	0	0	3	1	-2	341.326	2.666	635.158	303.088	178.229	153.841	0.000	1082.872	0.000	9.000	0.0065633	0.0000000	0.8029120	36.725	10.582	17.011	11.710	0.923	-3.053	-3.106	-5.455	202.188	-1.460	87.893	-3.974	9.360	1.828	1	-0.773	3
766600	C20H22Cl2N2O2	48.911	5.767	42.228	97.969	0.003	32.986	-64.381	-65.662	0.037	32.797	0	1	0	0	0	7	0	1	393.312	5.128	687.806	281.716	44.542	218.357	143.192	1197.878	2.000	4.900	0.0219497	0.0100750	0.7930626	39.376	12.698	18.850	9.424	4.452	-4.940	-4.945	-6.648	934.137	0.419	3094.938	-2.962	8.341	0.645	3	0.555	3
766598	C21H27BrN2O	78.961	9.797	19.382	58.506	0.055	62.718	-25.688	-45.810	0.046	32.363	0	2	0	0	0	7	0	2	403.361	2.662	671.830	259.592	40.429	294.442	77.368	1201.280	1.000	4.750	0.0058998	0.0070702	0.8134577	40.238	12.518	17.260	8.240	4.139	-3.525	-4.177	-7.407	254.868	0.721	366.630	-4.680	8.965	0.102	5	0.659	3
766598	C21H27BrN2O	78.961	9.797	19.382	58.506	0.055	62.718	-25.688	-45.810	0.046	31.529	0	2	0	0	0	7	0	2	403.361	2.678	667.787	255.835	39.741	294.845	77.367	1198.875	1.000	4.750	0.0059819	0.0071130	0.8172898	40.146	12.490	17.241	8.228	4.130	-3.453	-4.177	-7.347	258.723	0.732	372.622	-4.666	8.963	0.105	5	0.654	3
766590	C15H17N5	-125.139	5.030	41.254	0.030	0.000	53.703	-180.103	-45.052	0.046	13.830	0	0	0	0	0	3	0	0	267.333	6.457	571.024	316.603	77.403	177.019	0.000	951.637	1.000	4.000	0.0438168	0.0070050	0.8193911	31.695	8.963	14.088	7.567	3.238	-4.754	-3.955	-5.299	1827.632	-0.386	949.338	-2.034	8.584	0.957	3	0.302	3
766586	C17H20BrClN2O	23.078	3.710	8.138	49.304	0.043	27.682	-26.660	-39.139	0.080	25.543	0	2	0	0	0	4	0	2	383.715	2.291	639.850	260.012	38.383	209.160	132.296	1090.538	2.000	3.500	0.0048141	0.0077358	0.8007809	36.918	11.450	17.006	8.484	3.879	-3.966	-4.101	-7.205	266.511	1.045	769.289	-5.231	8.929	0.689	3	0.644	3
766585	C27H25ClN4O	-393.176	8.487	20.700	76.919	0.208	99.451	-514.569	-84.373	0.048	36.832	1	1	0	0	0	5	0	1	456.974	5.521	792.366	156.677	94.781	471.911	68.997	1425.757	1.000	7.000	0.0213807	0.0088343	0.7731598	52.201	16.346	23.344	12.762	4.913	-6.316	-6.007	-8.179	311.882	-0.227	370.903	-3.186	9.224	1.533	4	0.871	1
766584	C20H24N2O	77.492	5.234	44.324	90.719	0.001	32.265	-60.176	-34.875	0.043	35.579	0	1	0	0	0	6	0	1	308.422	3.420	600.726	265.660	39.567	295.500	0.000	1063.755	2.000	3.200	0.0109964	0.0075334	0.8389120	35.387	10.905	15.951	8.202	3.956	-3.679	-3.793	-6.274	1041.335	0.226	571.798	-2.694	8.114	0.272	2	0.552	3
766580	C18H20Cl2N2O2	6.952	5.543	25.254	45.100	0.003	35.662	-46.667	-57.944	0.040	19.548	0	1	0	0	0	8	0	1	367.274	5.055	653.306	255.879	38.469	215.771	143.186	1130.087	2.000	4.900	0.0226083	0.0106070	0.8031370	35.996	11.963	17.633	9.062	4.158	-4.391	-4.382	-6.473	1066.582	0.434	3571.606	-2.763	8.296	0.613	3	0.339	3
766578	C18H17N3O3	-116.028	8.107	43.560	60.960	3.242	79.036	-249.679	-61.253	0.049	36.969	0	0	0	0	0	5	0	-2	323.351	4.544	582.983	185.419	132.318	265.246	0.000	1009.012	2.000	4.500	0.0204678	0.0109162	0.8345262	33.549	10.807	16.554	10.085	2.966	-4.383	-4.882	-5.474	550.973	-1.005	259.742	-2.544	8.087	0.891	3	0.235	3
766565	C21H26Cl2N4O	-13.609	6.749	147.851	-15.033	0.770	32.654	-123.040	-63.559	0.046	36.672
766564	C24H34N4O3S	115.145	19.516	158.929	50.133	0.236	40.942	-81.496	-73.115	0.048	60.376	2	1	0	0	0	11	0	1	458.618	5.304	878.446	653.108	64.827	125.125	35.386	1551.637	1.000	7.000	0.0181315	0.0079686	0.7378651	50.074	14.931	21.320	9.071	5.368	-6.737	-5.525	-7.096	599.859	-0.408	492.237	-3.280	8.460	0.634	4	0.944	1
766563	C24H28ClN3O2	68.598	11.952	21.066	87.887	3.782	90.891	-55.955	-91.025	0.042	35.294	0	1	0	0	0	6	0	1	425.957	5.945	725.464	345.942	55.677	252.320	71.525	1344.344	1.000	6.450	0.0262888	0.0088909	0.8119996	46.204	13.620	20.600	10.079	4.675	-5.190	-5.304	-6.504	732.512	0.213	963.666	-3.143	8.301	1.023	6	0.741	3
766557	C22H24N4O4S	-56.554	8.613	29.119	19.977	2.354	41.525	-2.524	-155.616	0.047	22.887	0	0	0	0	0	5	0	-2	440.516	7.810	725.364	261.756	217.668	245.474	0.465	1313.847	3.000	8.750	0.0464242	0.0208936	0.7997833	45.560	14.420	25.209	16.525	2.415	-5.453	-5.650	-5.942	85.458	-2.005	34.854	-4.186	8.937	0.970	2	0.231	3
766556	C20H24BrNO4	-65.519	6.346	23.287	35.363	0.232	52.106	-128.967	-53.887	0.031	23.798	1	0	0	0	0	8	0	0	422.318	4.940	715.933	435.297	38.731	180.557	61.348	1244.547	1.000	4.750	0.0196102	0.0066347	0.7815676	40.240	12.070	17.017	7.334	5.273	-6.524	-6.628	-5.928	4252.211	-0.191	5127.131	-0.829	8.962	0.369	4	0.724	1
766552	C26H28N2O3S	98.639	13.946	31.303	44.264	0.663	55.924	15.229	-62.690	0.045	26.924	1	0	0	0	1	6	0	0	448.579	10.208	772.048	291.001	35.332	408.866	36.849	1422.081	1.000	6.250	0.0732801	0.0080954	0.7921432	50.810	15.121	22.666	11.502	5.337	-6.901	-6.324	-5.471	3954.197	-0.083	4078.528	-0.154	9.196	0.558	6	0.664	1
766550	C20H30N6O2	293.251	10.620	37.783	165.749	0.886	23.592	132.399	-77.778	0.045	58.937	0	1	0	0	0	5	0	1	386.496	9.514	685.577	437.736	116.018	131.823	0.000	1256.758	0.000	8.500	0.0720201	0.0000000	0.8215041	42.190	11.642	19.266	10.324	2.179	-2.725	-2.961	-5.775	196.154	-0.485	94.105	-4.776	9.541	0.359	3	-0.220	3
766548	C26H27N3O2	-69.691	6.212	19.352	50.774	0.131	51.760	-111.678	-86.242	0.050	25.414	2	1	0	0	0	4	0	1	413.518	6.831	795.128	285.993	50.456	458.678	0.000	1390.596	2.000	5.000	0.0335570	0.0088930	0.7577549	51.310	15.442	22.933	12.068	5.388	-6.882	-5.729	-8.365	820.963	0.135	442.205	-2.512	8.190	0.600	5	1.164	1
766548	C26H27N3O2	-69.691	6.212	19.352	50.774	0.131	51.760	-111.678	-86.242	0.050	23.380	2	1	0	0	0	4	0	1	413.518	6.095	787.466	292.250	40.396	454.820	0.000	1380.687	2.000	5.000	0.0269064	0.0089795	0.7614886	50.876	15.224	22.650	11.955	5.392	-6.745	-5.729	-8.287	1022.654	0.256	560.719	-2.340	8.214	0.628	5	1.139	1
766547	C19H24ClNO3	43.936	6.967	21.097	87.187	0.056	53.068	-84.722	-39.718	0.043	24.231	0	1	0	0	0	9	0	1	349.856	4.821	671.053	324.181	45.574	241.676	59.622	1168.772	2.000	4.700	0.0198874	0.0099050	0.7996411	37.149	11.987	17.516	8.882	4.139	-4.235	-4.048	-6.653	913.324	0.091	1052.639	-2.707	9.065	0.081	6	0.432	3
766546	C20H24ClNO4	-76.747	7.072	29.226	8.358	0.238	60.789	-120.798	-61.631	0.049	24.063	0	0	0	0	0	8	0	0	377.867	5.346	711.350	436.591	38.604	180.641	55.514	1235.652	1.000	4.750	0.0231331	0.0066774	0.7828513	39.885	11.938	16.915	7.320	5.196	-6.416	-5.716	-5.907	4264.013	-0.202	4777.679	-0.827	8.850	0.269	4	0.700	1
766544	C26H28FN5O2S	171.728	11.347	54.789	126.409	4.390	62.008	11.610	-98.825	0.045	63.184	1	1	0	0	0	5	0	1	493.598	7.263	852.575	369.946	85.913	334.694	62.022	1521.741	1.000	7.250	0.0346647	0.0085036	0.7504578	54.732	15.994	24.154	12.157	5.276	-7.263	-6.598	-7.892	378.519	-0.204	418.744	-3.506	8.633	0.634	3	1.068	1
766538	C26H34N4O	98.773	8.856	22.541	57.151	0.011	67.199	5.778	-62.763	0.049	40.570	0	2	0	0	0	8	0	2	418.581	3.686	804.209	401.347	21.961	380.902	0.000	1455.874	0.000	5.750	0.0093311	0.0000000	0.7724650	50.611	14.764	19.547	8.294	5.233	-4.705	-4.254	-8.483	381.458	0.633	213.650	-3.940	8.825	0.435	5	0.967	3
766538	C26H34N4O	98.773	8.856	22.541	57.151	0.011	67.199	5.778	-62.763	0.049	43.845	0	2	0	0	0	8	0	2	418.581	2.961	820.375	398.895	22.834	398.646	0.000	1472.460	0.000	5.750	0.0059563	0.0000000	0.7629834	51.444	15.116	19.781	8.459	5.356	-5.011	-4.254	-8.721	374.253	0.617	209.291	-3.893	8.883	0.463	5	1.015	3
766538	C26H34N4O	98.773	8.856	22.541	57.151	0.011	67.199	5.778	-62.763	0.049	43.300	0	2	0	0	0	8	0	2	418.581	4.281	811.004	394.587	22.382	394.034	0.000	1466.454	0.000	5.750	0.0124993	0.0000000	0.7696991	51.160	14.977	19.795	8.402	5.314	-4.834	-4.254	-8.590	377.962	0.627	211.534	-3.901	8.857	0.466	5	0.997	3
766538	C26H34N4O	98.773	8.856	22.541	57.151	0.011	67.199	5.778	-62.763	0.049	45.658	0	2	0	0	0	8	0	2	418.581	2.768	814.215	393.000	22.582	398.633	0.000	1464.937	0.000	5.750	0.0052306	0.0000000	0.7661351	51.143	15.021	19.679	8.443	5.309	-4.894	-4.254	-8.670	376.316	0.622	210.539	-3.889	8.874	0.469	5	0.993	3
766532	C26H41N3O	1.629	12.367	32.896	72.329	0.004	68.631	-121.640	-62.958	0.048	50.274	0	2	0	0	1	8	0	1	411.629	6.209	850.908	588.123	38.726	224.060	0.000	1528.289	1.000	6.500	0.0252248	0.0076389	0.7540833	52.011	14.821	21.868	11.731	4.454	-4.631	-2.675	-6.658	158.239	0.424	143.834	-4.801	8.937	0.060	5	0.801	3
766532	C26H41N3O	1.629	12.367	32.896	72.329	0.004	68.631	-121.640	-62.958	0.048	52.891	0	2	0	0	1	8	0	1	411.629	5.357	840.525	571.588	38.065	230.872	0.000	1513.871	1.000	6.500	0.0189568	0.0077333	0.7585897	51.499	14.691	21.631	11.294	4.377	-4.647	-2.675	-6.617	179.649	0.437	146.095	-4.765	8.747	-0.213	5	0.763	3
766532	C26H41N3O	1.629	12.367	32.896	72.329	0.004	68.631	-121.640	-62.958	0.048	44.384	0	2	0	0	1	8	0	2	411.629	4.594	778.348	565.467	28.623	184.259	0.000	1455.665	1.000	6.500	0.0145000	0.0083510	0.7980535	48.725	13.509	20.659	9.979	4.035	-3.881	-2.675	-5.756	268.120	0.579	182.565	-4.755	8.667	-0.293	5	0.621	3
766532	C26H41N3O	1.629	12.367	32.896	72.329	0.004	68.631	-121.640	-62.958	0.048	52.484	0	2	0	0	1	8	0	2	411.629	5.223	822.012	565.833	28.103	228.076	0.000	1494.178	1.000	6.500	0.0182572	0.0079074	0.7689325	50.684	14.339	21.331	10.493	4.321	-4.613	-2.675	-6.437	263.615	0.561	184.817	-4.591	8.614	-0.200	5	0.714	3
766527	C26H20N2O5	-132.453	8.572	28.901	89.397	1.272	96.462	-264.502	-92.555	0.047	42.226	1	0	0	0	0	8	0	-2	440.454	10.026	747.728	0.000	207.637	540.091	0.000	1347.336	4.000	7.000	0.0746111	0.0187234	0.7889910	47.787	17.001	27.171	17.593	3.502	-5.684	-6.574	-7.522	106.385	-2.142	43.906	-2.676	8.699	0.557	4	0.390	3
766525	C20H13F3N4	-588.810	7.043	33.379	10.533	0.180	112.006	-694.302	-57.649	0.045	21.070	1	0	0	0	0	3	0	1	366.345	7.387	614.582	0.703	42.357	469.994	101.527	1070.426	1.000	3.500	0.0509825	0.0056949	0.8234232	39.247	11.311	17.406	8.969	5.171	-6.153	-6.576	-6.631	3928.536	0.215	7812.849	-0.356	8.727	1.462	3	0.724	3
766523	C25H30N4O3	-57.908	12.001	46.459	125.270	4.345	105.867	-259.296	-92.554	0.048	58.810	0	1	0	0	0	5	0	1	434.537	5.515	785.446	527.554	78.248	179.645	0.000	1408.077	1.000	7.500	0.0216012	0.0095487	0.7735101	48.702	13.514	21.489	11.113	4.094	-5.694	-5.051	-6.780	447.483	-0.211	229.488	-3.911	8.434	1.082	4	0.717	3
766513	C17H19ClN2O4S	-188.581	3.528	9.170	7.301	2.499	16.719	-133.724	-94.074	0.050	0.258	0	0	0	0	1	5	0	0	382.861	7.814	590.485	174.200	100.002	246.787	69.496	1099.919	1.000	7.500	0.0555173	0.0127014	0.8726973	37.011	11.669	18.726	12.189	2.318	-3.427	-4.054	-3.394	889.106	-0.443	1338.077	-2.013	9.449	0.746	3	-0.363	3
766511	C23H29ClN2O2	51.827	8.815	40.149	87.099	0.076	40.753	-72.439	-52.624	0.049	36.451	0	1	0	0	1	6	0	2	400.947	2.980	722.996	372.619	29.952	248.762	71.663	1311.442	1.000	5.000	0.0067709	0.0069157	0.8014230	44.853	13.140	18.885	9.607	4.628	-5.187	-4.115	-5.283	963.678	0.465	1771.560	-2.682	8.930	-0.097	4	0.626	3
766511	C23H29ClN2O2	51.827	8.815	40.149	87.099	0.076	40.753	-72.439	-52.624	0.049	36.344	0	1	0	0	1	6	0	2	400.947	6.538	703.850	359.714	30.754	241.719	71.662	1304.646	1.000	5.000	0.0327630	0.0071038	0.8203771	44.514	12.990	19.196	9.684	4.578	-4.769	-4.115	-4.943	908.866	0.472	1738.332	-2.721	8.971	-0.104	4	0.615	3
766499	C21H25F3N2	126.407	5.857	9.955	44.684	0.011	53.242	40.197	-27.540	0.042	33.022	0	2	0	0	0	6	0	2	362.437	4.482	701.651	241.332	9.971	332.835	117.513	1216.577	1.000	3.500	0.0165098	0.0049882	0.7854831	41.859	11.462	17.327	7.369	5.164	-4.874	-3.836	-8.043	495.616	1.180	1248.351	-4.080	9.132	0.437	5	0.990	3
766499	C21H25F3N2	126.407	5.857	9.955	44.684	0.011	53.242	40.197	-27.540	0.042	37.759	2	2	0	0	0	6	0	2	362.437	2.546	692.872	242.174	4.399	329.378	116.922	1208.676	1.000	3.500	0.0053614	0.0050514	0.7919874	41.510	11.310	17.042	7.287	5.147	-4.712	-3.836	-7.921	559.743	1.239	1413.223	-3.989	9.136	0.429	5	0.970	3
766497	C14H12ClN3O	-168.439	4.992	32.127	-8.937	0.000	32.512	-145.822	-83.312	0.007	3.827	0	0	0	0	0	4	0	-1	273.721	7.535	512.364	44.659	89.862	306.864	70.980	854.291	3.000	2.750	0.0664645	0.0092964	0.8498136	28.397	10.042	16.150	9.896	3.050	-3.869	-4.318	-5.426	1392.331	-0.333	1731.988	-1.711	8.097	0.014	2	0.041	3
766495	C16H16ClN7O	-13.570	11.442	68.011	130.821	0.000	86.915	-182.143	-128.615	0.038	54.477	1	0	0	0	1	1	0	0	357.802	8.390	632.331	147.957	121.733	290.990	71.651	1082.530	1.000	5.500	0.0650257	0.0086980	0.8063317	39.306	11.880	18.659	12.394	2.911	-5.195	-4.650	-4.679	460.263	-0.569	823.269	-2.642	8.915	1.478	0	0.118	3
766494	C21H24N2O3S	11.673	5.112	74.014	54.404	0.531	40.294	-90.720	-71.962	0.048	40.057	0	0	0	0	0	6	0	-2	384.492	3.804	714.491	395.915	123.486	195.089	0.000	1248.153	1.000	7.500	0.0115932	0.0104970	0.7846576	41.808	12.363	19.162	11.134	3.325	-5.501	-4.852	-5.947	668.160	-1.135	319.939	-2.532	8.596	1.176	4	0.251	3
766491	C19H15ClF3N3O2S	-17.970	13.611	29.185	35.835	0.544	81.237	-129.635	-48.747	0.048	33.986	0	0	0	0	0	5	0	0	441.855	3.228	558.600	122.833	98.605	194.116	143.046	1102.183	1.000	6.500	0.0094520	0.0116362	0.9237761	36.599	10.968	17.846	9.869	3.627	-3.970	-6.555	-3.691	1150.336	-0.157	3497.027	-2.173	9.159	1.238	2	0.187	3
766487	C20H21N3O4	28.735	10.670	93.727	11.886	0.000	72.225	-78.465	-81.309	0.032	26.406	0	0	0	0	0	6	0	-2	367.404	10.757	658.644	304.960	131.125	222.559	0.000	1174.641	1.000	6.500	0.0985038	0.0098688	0.8174309	39.128	11.850	19.076	10.254	3.284	-4.903	-5.107	-5.548	565.507	-1.106	267.156	-2.576	9.137	1.037	3	0.278	3
766478	C18H20N4O	-521.257	6.300	58.681	-8.360	0.000	78.385	-584.120	-72.143	0.049	10.084	0	0	0	0	0	6	0	-1	308.382	3.625	622.968	242.905	88.519	291.543	0.000	1060.608	3.000	4.700	0.0123906	0.0130675	0.8073642	35.223	11.382	18.296	11.503	3.334	-4.686	-4.430	-6.039	1433.739	-0.703	730.257	-1.548	7.908	0.761	4	0.197	3
766470	C29H24N4O2	-65.172	12.856	90.989	1.183	0.000	99.295	-164.959	-104.536	0.038	28.859	3	0	0	0	0	4	0	0	460.534	5.176	820.694	224.202	66.310	530.182	0.000	1454.691	2.000	4.500	0.0184156	0.0077544	0.7565381	54.558	16.683	23.799	12.231	6.500	-8.734	-8.491	-8.000	2328.517	-0.450	1233.444	-0.490	8.413	0.574	3	1.434	1
766468	C16H19NO3	111.878	8.859	27.131	-5.899	0.084	55.699	77.330	-51.326	0.044	20.138	0	1	0	0	0	3	1	1	273.331	7.364	537.912	348.037	101.334	88.541	0.000	923.548	1.000	5.250	0.0587145	0.0097600	0.8526290	29.726	8.334	14.357	8.279	1.772	-2.528	-2.304	-5.065	270.301	-0.148	133.083	-4.850	8.991	0.760	5	0.006	3
766468	C16H19NO3	111.878	8.859	27.131	-5.899	0.084	55.699	77.330	-51.326	0.044	20.138	0	1	0	0	0	3	1	1	273.331	7.364	537.912	348.037	101.334	88.541	0.000	923.548	1.000	5.250	0.0587140	0.0097600	0.8526289	29.726	8.334	14.357	8.279	1.772	-2.528	-2.304	-5.065	270.301	-0.148	133.083	-4.850	8.991	0.760	5	0.006	3
766467	C11H7Cl3O3	-14.675	3.865	16.934	-25.705	0.023	41.377	-26.379	-24.790	0.038	8.025	1	0	0	0	0	1	0	2	293.533	4.020	467.803	92.681	55.039	143.633	176.451	778.761	0.000	3.250	0.0207491	0.0000000	0.8750602	25.742	8.082	10.746	5.239	3.253	-3.987	-4.398	-4.239	2978.293	0.457	10000.000	-1.932	9.547	0.999	1	-0.033	3
766463	C22H23N3O3S	-7.429	9.153	24.576	27.878	0.574	24.152	-0.167	-93.595	0.038	20.687	1	0	0	0	0	4	0	0	409.502	12.961	708.499	260.539	93.823	329.403	24.734	1272.063	1.000	7.000	0.1320611	0.0098800	0.8013674	45.331	13.458	22.119	11.789	4.154	-6.021	-5.805	-6.317	1276.970	-0.591	880.267	-1.704	9.308	0.715	5	0.512	3
766457	C20H24N2O2	74.169	13.297	38.708	189.079	0.008	87.836	-191.843	-62.916	0.043	57.843	0	1	0	0	0	5	0	1	324.422	5.310	571.716	299.295	59.243	213.179	0.000	1051.043	1.000	5.450	0.0268219	0.0095327	0.8744428	34.734	10.213	15.815	8.678	3.328	-3.133	-3.218	-5.306	677.646	0.144	359.388	-3.443	8.626	0.772	3	0.228	3
766445	C18H25NO	128.488	7.004	21.043	99.202	0.030	51.535	-23.730	-26.597	0.042	35.890	0	1	0	0	0	5	0	1	271.402	1.452	550.653	337.842	39.352	173.459	0.000	960.447	2.000	2.250	0.0021952	0.0057786	0.8549406	30.729	9.093	13.547	6.534	3.526	-3.215	-2.931	-5.433	1046.218	0.302	574.697	-3.216	8.943	-0.194	3	0.473	3
766440	C27H34ClN3S	96.340	11.717	75.766	76.137	0.081	46.102	-100.685	-12.779	0.045	52.550	4	0	0	0	0	4	0	2	468.099	2.753	758.673	411.031	0.304	244.207	103.132	1464.847	0.000	2.500	0.0051747	0.0000000	0.8221900	52.233	14.216	18.866	4.825	8.312	-9.083	-8.784	-5.574	9840.578	0.573	10000.000	-0.281	8.453	0.617	2	2.032	1
766437	C13H16ClN3	-89.668	4.814	18.405	-8.098	0.001	48.749	-101.436	-52.104	0.029	24.220	0	1	0	0	0	5	0	1	249.742	6.546	521.833	200.383	49.244	200.619	71.588	864.101	2.000	3.500	0.0495916	0.0094853	0.8407678	27.133	8.843	13.996	7.973	2.700	-2.697	-2.379	-5.791	842.982	0.372	1122.546	-3.303	8.219	0.774	4	0.020	3
766435	C44H35NO5	218.432	19.929	231.020	103.317	0.714	86.585	-152.030	-71.103	0.049	103.408	6	0	0	0	0	2	0	-1	657.764	6.362	985.520	373.632	91.636	520.251	0.000	1962.831	0.000	7.750	0.0206224	0.0000000	0.7692869	76.083	20.780	30.666	13.446	8.301	-10.509	-11.585	-7.746	1339.409	-0.589	678.466	-1.184	8.945	0.769	7	2.158	1
766434	C19H17FN2O4S2	-168.994	4.878	23.445	13.277	0.325	38.653	-141.057	-108.515	0.050	15.005	0	0	0	0	0	5	0	-1	420.473	3.822	700.331	209.214	115.204	282.977	92.936	1222.405	0.000	7.750	0.0119508	0.0000000	0.7894750	42.259	12.453	18.616	10.676	3.384	-5.022	-5.427	-6.288	800.617	-0.742	1256.226	-2.166	8.783	0.976	4	-0.119	3
766431	C25H26N4O	-80.464	8.835	29.240	63.135	0.606	73.997	-177.832	-78.445	0.049	34.165	0	1	0	0	0	4	0	1	398.507	4.046	758.747	271.277	86.666	400.804	0.000	1333.950	2.000	5.500	0.0122693	0.0102513	0.7723744	48.490	14.658	22.068	12.325	4.493	-6.066	-5.178	-7.853	372.348	-0.248	188.138	-3.383	8.511	0.716	3	0.924	3
766431	C25H26N4O	-80.464	8.835	29.240	63.135	0.606	73.997	-177.832	-78.445	0.049	35.954	0	1	0	0	0	4	0	1	398.507	3.890	751.661	266.462	86.623	398.576	0.000	1326.134	2.000	5.500	0.0114119	0.0103480	0.7766071	48.156	14.547	21.954	12.293	4.438	-5.942	-5.178	-7.774	372.693	-0.237	188.326	-3.390	8.512	0.718	3	0.906	3
766428	C14H11ClF3N5	21.475	5.230	13.693	16.789	0.374	48.520	-33.125	-30.006	0.042	19.384	1	0	0	0	0	2	0	1	341.723	8.875	581.635	171.786	69.525	153.483	186.841	972.880	1.000	4.000	0.0809594	0.0068772	0.8163702	32.962	8.563	15.918	7.665	4.111	-5.919	-5.455	-5.235	2170.678	0.206	10000.000	-2.068	8.937	1.444	2	0.401	3
766427	C15H20N2	194.717	24.385	71.069	-22.444	0.000	96.555	40.793	-15.643	0.010	26.383	2	0	0	0	0	4	0	1	228.336	4.278	495.362	294.419	35.020	165.923	0.000	849.270	1.000	1.500	0.0215536	0.0030281	0.8755343	26.850	7.791	10.630	4.338	3.910	-4.069	-3.781	-4.337	4611.089	0.018	2581.327	-1.196	7.812	0.261	4	0.459	3
766426	C34H35F3N2O4	277.878	20.406	101.007	82.496	1.629	110.453	-1.236	-36.877	0.048	64.833	5	0	0	0	0	7	0	0	592.657	4.967	946.970	444.284	65.066	320.914	116.705	1773.719	2.000	5.750	0.0139112	0.0085871	0.7483163	63.400	17.485	27.703	11.713	8.218	-10.576	-10.161	-7.135	2392.630	-0.347	5535.813	-0.916	8.124	0.463	10	1.935	1
766425	C17H20FN5O	-325.583	5.519	34.903	45.081	0.947	61.439	-385.620	-87.852	0.048	22.363	0	1	0	0	0	5	0	1	329.376	8.013	599.568	279.020	65.127	208.465	46.957	1042.499	2.000	6.200	0.0615925	0.0146241	0.8292970	34.347	9.945	18.113	10.973	2.571	-3.163	-3.265	-6.014	595.938	0.145	565.558	-3.568	8.253	0.810	3	0.038	3
766423	C26H29N5OS	226.170	9.434	26.117	122.880	0.529	50.539	105.628	-88.958	0.037	34.949	0	2	0	0	0	7	0	1	459.608	6.649	824.682	281.596	62.031	439.033	42.021	1480.596	1.000	8.000	0.0298611	0.0097007	0.7617920	52.798	16.286	23.750	12.927	4.380	-4.829	-4.547	-8.933	159.022	0.329	140.983	-4.569	8.360	0.842	5	0.715	3
766422	C18H18N2O	-173.390	6.620	51.731	0.030	0.000	70.445	-252.520	-49.695	0.023	16.942	0	0	0	0	0	4	0	0	278.353	4.317	577.066	209.368	71.748	295.949	0.000	978.792	2.000	2.250	0.0190365	0.0055141	0.8261654	33.275	10.279	14.971	7.872	4.080	-5.071	-4.768	-5.756	2067.804	-0.378	1084.871	-1.415	7.957	0.791	4	0.557	3
766417	C27H26ClN3OS	115.285	9.977	48.337	79.580	0.117	47.622	-41.499	-28.850	0.041	43.842	3	0	0	0	0	4	0	1	476.035	5.373	825.093	335.220	28.341	375.518	86.014	1484.022	0.000	4.000	0.0194565	0.0000000	0.7625862	54.254	15.710	20.558	7.540	7.601	-9.482	-8.621	-7.164	5335.071	0.209	8943.057	-0.335	8.550	0.851	3	1.686	1
766414	C15H14F3N5	17.400	5.123	13.298	17.043	0.392	47.641	-37.472	-28.625	0.042	18.567	0	0	0	0	0	2	0	1	321.304	9.857	595.159	267.432	69.563	132.161	126.002	994.343	1.000	4.000	0.0977045	0.0067209	0.8095118	33.618	8.190	16.020	7.531	3.986	-5.895	-5.040	-5.245	2168.878	0.044	5597.811	-2.144	8.861	1.341	3	0.456	3
766411	C22H16ClF3N4OS	-10.810	12.630	72.977	13.203	0.134	73.567	-125.085	-58.237	0.593	39.245	3	0	0	0	0	4	0	0	476.903	6.562	763.935	120.086	85.658	359.525	198.665	1344.045	1.000	4.500	0.0320336	0.0058906	0.7709946	48.500	14.049	21.259	9.670	6.420	-8.740	-8.398	-6.952	1526.169	-0.151	9573.960	-1.448	8.971	1.824	4	1.217	1
766408	C17H18ClF2NO	69.089	6.602	8.382	31.702	4.166	47.192	-7.049	-21.906	0.041	20.627	0	0	0	0	0	6	0	1	325.785	1.646	543.912	207.055	50.193	186.620	100.045	981.928	1.000	2.700	0.0027583	0.0049640	0.8783940	31.072	9.435	13.082	5.474	4.546	-4.667	-5.456	-4.390	3310.695	0.014	6373.347	-1.211	8.252	0.411	3	0.522	3
766407	C16H15ClFNO	85.286	7.963	42.058	11.425	0.000	63.132	19.861	-59.152	0.041	20.492	0	0	0	0	0	2	0	1	291.752	3.045	535.935	155.301	52.796	222.176	105.662	910.796	1.000	2.700	0.0101779	0.0050379	0.8478791	31.134	8.898	13.324	6.599	4.144	-5.196	-4.802	-5.053	3127.743	0.213	6433.573	-1.518	8.440	0.159	3	0.489	3
766404	C16H17BrFNO	21.248	5.880	12.671	7.740	2.166	48.999	-25.485	-30.723	0.042	18.232	0	0	0	0	0	6	0	1	338.219	1.659	542.970	181.163	50.487	199.884	111.436	948.931	1.000	2.700	0.0028994	0.0049727	0.8600940	29.878	9.188	12.679	5.568	4.401	-4.697	-5.712	-4.749	3289.548	0.020	7307.331	-1.170	8.750	0.206	3	0.427	3
766403	C16H16Cl2FNO	50.160	6.416	14.337	8.951	1.980	48.144	5.533	-35.201	0.046	18.841	0	0	0	0	0	6	0	1	328.213	2.483	549.092	173.870	49.590	164.622	161.010	982.148	1.000	2.700	0.0062793	0.0049172	0.8702370	30.871	9.642	13.299	5.355	4.770	-5.024	-5.506	-4.417	3354.556	0.160	10000.000	-1.277	9.037	0.318	3	0.521	3
766402	C16H15ClFNO	97.684	8.021	42.070	11.424	0.000	63.069	32.180	-59.080	0.045	20.580	0	0	0	0	0	2	0	1	291.752	3.048	536.483	155.393	53.074	222.133	105.883	911.397	1.000	2.700	0.0101942	0.0050328	0.8473855	31.157	8.905	13.333	6.602	4.146	-5.207	-4.802	-5.061	3108.832	0.210	6409.348	-1.523	8.439	0.155	3	0.490	3
766401	C11H14ClNO2	213.324	6.569	68.384	84.898	0.000	43.619	78.313	-68.458	0.008	23.518	0	0	0	0	0	2	0	1	227.690	2.389	436.515	231.528	51.170	94.835	58.981	730.067	1.000	4.400	0.0078146	0.0100798	0.8982716	22.685	6.781	10.908	7.141	2.001	-2.612	-2.596	-3.630	3240.793	0.165	3710.248	-1.936	9.237	0.210	2	-0.272	3
766399	C11H14ClNO	119.414	4.271	48.357	73.011	0.000	30.634	19.680	-56.539	0.018	35.221	0	0	0	0	0	2	0	1	211.691	2.198	440.226	235.886	51.400	94.086	58.854	724.056	1.000	2.700	0.0066735	0.0061332	0.8858039	22.437	6.621	9.856	5.472	2.181	-3.288	-2.823	-3.829	3224.590	0.151	3684.303	-1.943	9.103	0.105	1	-0.006	3
766397	C17H19ClFNO	121.735	12.949	62.748	7.658	0.000	76.428	14.260	-52.307	0.023	16.719	0	0	0	0	0	7	0	0	307.795	4.573	589.506	199.115	52.223	232.151	106.017	1014.834	1.000	2.700	0.0206034	0.0045801	0.8284634	32.182	9.937	13.640	5.689	4.749	-5.257	-5.086	-5.415	3167.147	-0.105	6550.515	-0.992	8.577	0.111	3	0.558	3
766340	C20H13FN4	11.344	11.848	38.437	2.787	0.000	65.423	-62.729	-44.421	0.025	25.448	2	0	0	0	0	0	0	1	328.348	6.610	595.227	0.000	44.323	503.897	47.007	1024.655	1.000	3.000	0.0426351	0.0050401	0.8257853	39.665	11.473	17.060	9.317	4.905	-6.233	-6.111	-6.754	3763.416	0.246	3749.649	-0.561	8.335	0.859	0	0.824	1
766338	C22H18N4O	6.651	12.517	47.219	2.788	0.000	72.304	-71.991	-56.187	0.029	28.209	1	0	0	0	0	1	0	1	354.410	4.516	655.308	180.895	44.252	430.161	0.000	1143.379	1.000	3.750	0.0178400	0.0057225	0.8069495	43.070	12.406	17.888	9.461	5.080	-6.679	-6.352	-6.707	3769.266	0.050	2075.943	-0.724	8.127	0.717	2	0.955	1
766337	C21H14Cl2N4O	-5.711	12.555	47.181	2.788	0.000	72.079	-82.758	-57.555	0.032	28.608	1	0	0	0	0	1	0	1	409.274	9.125	666.631	92.717	44.236	400.226	129.452	1166.861	1.000	3.750	0.0713663	0.0056253	0.8040675	43.724	13.337	19.439	9.330	5.687	-7.449	-7.482	-6.611	3770.610	0.365	10000.000	-0.829	8.318	0.878	1	1.019	1
766334	C23H15N3O2	-108.265	14.123	20.363	68.759	0.099	108.104	-237.616	-82.097	0.047	44.353	1	0	0	0	0	5	0	-2	365.390	4.104	675.557	47.702	126.082	501.773	0.000	1175.523	1.500	5.750	0.0143278	0.0104244	0.7973648	42.472	13.923	19.794	12.373	3.892	-5.634	-5.648	-7.204	631.339	-1.060	300.924	-1.596	8.842	1.196	2	0.455	3
766333	C21H14ClFN4O	-6.388	12.352	46.957	2.788	0.000	71.650	-84.080	-56.055	0.038	28.420	1	0	0	0	0	1	0	1	392.819	9.354	653.596	92.713	44.246	406.917	109.720	1140.958	1.000	3.750	0.0766842	0.0057375	0.8079213	42.751	12.434	19.093	9.337	5.456	-7.127	-7.142	-6.581	3769.773	0.321	8285.578	-0.805	8.366	0.920	1	0.949	1
766332	C21H15ClN4O	0.301	12.400	46.854	2.788	0.000	71.376	-77.526	-55.592	0.037	27.901	1	0	0	0	0	1	0	1	374.829	7.236	647.111	92.709	44.260	438.516	71.626	1127.411	1.000	3.750	0.0464388	0.0057950	0.8095452	42.511	12.813	18.460	9.523	5.262	-6.844	-6.772	-6.705	3768.642	0.229	5122.774	-0.694	8.241	0.813	1	0.912	1
766331	C22H15F3N4O	46.622	6.954	30.948	14.436	0.017	61.283	-20.953	-46.064	0.039	29.961	1	0	0	0	0	1	0	1	408.382	8.842	674.508	93.418	44.251	419.860	116.979	1180.786	1.000	3.750	0.0662053	0.0055596	0.8009870	44.469	11.942	19.590	9.478	5.751	-7.537	-7.464	-6.755	3769.382	0.330	9079.061	-0.760	8.431	0.943	1	1.057	1
766330	C22H18N4O2	-10.768	13.255	55.081	2.789	0.000	78.963	-93.947	-66.909	0.040	31.580	0	0	0	0	0	2	0	0	370.410	5.516	659.597	185.402	44.129	430.066	0.000	1157.738	1.000	4.500	0.0262855	0.0068223	0.8084003	43.002	12.542	18.360	9.988	4.858	-6.315	-6.383	-6.683	3779.403	-0.007	2081.978	-0.626	8.055	0.720	2	0.801	1
766329	C26H16N4O	-237.177	14.656	22.545	67.817	0.060	130.348	-401.621	-70.981	0.039	41.083	1	0	0	0	0	4	0	0	400.439	4.575	721.886	47.551	77.519	596.816	0.000	1281.017	0.500	6.000	0.0163404	0.0058772	0.7901925	48.243	15.056	20.468	11.803	5.004	-6.491	-6.509	-7.773	1822.994	-0.505	946.734	-0.462	8.924	1.420	1	0.725	1
766326	C24H14F3N3O	-31.517	14.406	20.828	68.904	0.105	110.894	-191.269	-55.386	0.040	45.746	3	0	0	0	0	4	0	0	417.389	0.815	713.746	48.575	71.013	477.001	117.157	1249.328	0.500	5.000	0.0005318	0.0049535	0.7859693	45.831	13.115	19.194	9.980	5.595	-7.279	-7.041	-7.270	2101.289	-0.156	4838.451	-0.764	9.242	1.527	1	0.860	1
766325	C21H15FN4O	-0.924	12.371	46.881	2.788	0.000	72.206	-82.661	-52.508	0.031	28.209	0	0	0	0	0	1	0	1	358.374	7.336	632.117	92.703	44.289	448.119	47.005	1099.455	1.000	3.750	0.0489520	0.0059324	0.8149901	41.484	11.800	18.042	9.544	5.003	-6.466	-6.433	-6.663	3766.201	0.174	3752.562	-0.661	8.291	0.838	1	0.837	1
766320	C23H13ClFN3O	-47.991	14.074	20.281	68.877	0.102	107.638	-197.065	-61.897	0.047	43.824	2	0	0	0	0	4	0	0	401.827	1.075	697.474	47.682	71.324	468.686	109.782	1212.295	0.500	5.000	0.0009525	0.0050691	0.7883319	44.270	13.669	18.605	9.884	5.318	-6.950	-6.719	-7.192	2087.046	-0.173	4376.372	-0.799	9.140	1.470	1	0.757	1
766317	C27H17N3O	-46.673	15.342	20.153	69.005	0.104	125.966	-212.823	-64.421	0.039	48.845	2	0	0	0	0	4	0	0	399.451	3.972	728.042	48.040	71.372	608.629	0.000	1290.580	0.500	5.000	0.0122237	0.0048562	0.7874062	48.739	15.197	20.024	10.872	5.564	-7.029	-6.909	-7.875	2084.868	-0.445	1094.551	-0.307	8.647	1.324	1	0.975	1
766314	C26H21N3O4	-10.938	17.657	42.701	86.639	0.289	127.869	-203.783	-82.309	0.040	59.942	0	0	0	0	0	7	0	0	439.470	1.912	738.988	289.784	71.741	377.463	0.000	1366.238	0.500	7.250	0.0026766	0.0069372	0.8057719	47.633	14.216	20.355	10.882	4.781	-5.778	-6.545	-6.475	2068.163	-0.595	1085.075	-0.840	8.958	1.302	4	0.556	3
766298	C18H20N4O4	132.161	21.786	197.027	9.162	0.000	80.554	-109.132	-67.236	0.021	34.590	0	0	0	0	0	5	0	-1	356.380	9.311	641.460	432.174	103.646	105.640	0.000	1126.565	2.000	7.250	0.0769569	0.0159839	0.8162687	36.729	10.599	19.489	11.654	2.630	-4.557	-4.471	-5.009	1030.443	-0.775	511.008	-2.578	8.454	0.734	5	0.060	3
766294	C17H15N5O2	273.753	24.144	144.130	10.926	0.000	65.613	71.048	-42.108	0.027	25.944	0	0	0	0	0	4	0	-1	321.338	4.905	546.735	114.054	132.002	300.679	0.000	970.204	2.000	5.250	0.0247935	0.0135799	0.8668896	32.977	10.784	17.004	11.196	2.492	-3.570	-4.816	-5.120	554.789	-0.849	261.687	-2.509	8.975	1.069	2	0.080	3
766292	C19H16FN5O2	146.935	23.433	141.111	17.298	0.000	70.386	-65.205	-40.088	0.024	25.036	0	0	0	0	0	4	0	-1	365.366	7.096	637.015	152.358	120.846	317.195	46.616	1114.986	1.000	6.500	0.0451625	0.0102038	0.8163221	38.929	11.570	18.655	11.233	3.269	-5.056	-5.246	-6.017	707.807	-0.772	613.041	-2.245	9.221	1.489	2	0.204	3
766289	C21H23N7O5	-827.355	9.287	51.119	86.739	0.735	115.340	-1013.751	-76.823	0.048	29.308	0	0	0	0	0	7	0	-1	453.457	4.373	689.667	368.361	106.715	214.590	0.000	1286.700	3.000	10.500	0.0148614	0.0263700	0.8295525	42.894	13.107	24.236	16.757	2.359	-4.080	-5.452	-5.313	963.648	-0.892	475.300	-2.058	8.296	0.793	4	-0.163	3
766272	C28H29N3O5S	34.080	18.629	52.376	32.731	0.177	128.405	-115.526	-82.711	0.050	53.692	2	0	0	0	0	10	0	-2	519.614	6.863	901.287	462.719	80.082	354.035	4.450	1622.526	1.000	8.750	0.0290307	0.0097083	0.7409061	55.740	17.076	24.764	12.720	5.627	-7.675	-7.575	-7.413	1723.770	-1.001	942.618	-0.788	8.796	0.830	6	0.799	1
766259	C52H60N4O5	227.515	13.474	130.989	115.115	0.736	72.874	-8.257	-97.416	0.050	80.418	13	1	0	0	0	23	1	-2	821.070	12.925	1449.993	735.391	125.697	588.905	0.000	2742.506	2.000	9.500	0.0609093	0.0092656	0.6534778	94.457	31.433	40.458	15.283	11.665	-13.879	-13.023	-10.674	158.787	-2.387	74.887	-1.616	8.210	1.247	8	3.094	1
766258	C48H52N4O5	219.389	13.235	129.412	115.213	0.734	73.393	-13.553	-99.045	0.046	69.944	11	1	0	0	0	19	1	-2	764.963	12.199	1077.778	495.971	118.925	462.882	0.000	2302.325	2.000	9.500	0.0646409	0.0124655	0.7823720	78.206	23.629	35.614	14.366	8.834	-7.797	-11.861	-7.987	184.092	-1.478	87.865	-2.319	8.373	1.423	8	2.125	1
766257	C46H48N4O5	147.229	13.238	128.383	104.363	0.572	77.487	-83.061	-93.753	0.098	76.041	12	1	0	0	0	17	1	-2	736.909	8.509	1266.015	574.337	114.196	577.482	0.000	2375.377	2.000	9.500	0.0304820	0.0106121	0.6800609	83.508	27.131	36.454	16.008	9.395	-11.504	-11.281	-10.189	204.118	-1.709	98.241	-2.020	8.242	1.313	8	2.341	1
766247	C22H20N2O	138.397	8.616	22.987	44.943	0.460	67.898	53.088	-59.595	0.042	38.553	0	1	0	0	0	7	0	1	328.413	4.100	647.669	141.377	104.739	401.552	0.000	1135.736	0.000	5.500	0.0148010	0.0000000	0.8128249	38.638	12.327	15.860	8.595	3.278	-4.252	-4.397	-7.202	250.933	-0.517	122.807	-3.426	9.369	0.937	4	0.147	3
766246	C26H21NO2	268.229	22.771	139.276	23.723	0.000	127.138	14.576	-59.255	0.033	48.023	1	0	0	0	0	5	0	0	379.457	2.554	715.692	61.606	65.938	588.148	0.000	1265.134	0.000	5.000	0.0051539	0.0000000	0.7904300	46.883	14.648	18.462	9.713	5.346	-6.348	-6.121	-7.728	2347.521	-0.441	1244.328	-0.183	9.295	0.894	2	0.741	1
766245	C24H25NO4	173.193	18.106	154.614	24.843	0.000	110.553	-60.669	-74.254	0.041	45.597	0	0	0	0	1	7	0	0	391.466	2.328	731.023	376.904	66.413	287.707	0.000	1296.610	0.000	6.500	0.0041805	0.0000000	0.7866357	43.989	12.846	17.686	10.781	3.840	-4.617	-4.680	-4.982	1403.212	-0.574	1230.468	-1.058	8.916	0.800	5	0.024	3
766244	C22H19Br2NO2	171.427	16.873	137.941	24.840	0.000	94.340	-46.366	-56.202	0.032	37.995	0	0	0	0	1	5	0	0	489.206	4.500	714.580	191.652	65.943	302.139	154.846	1252.175	0.000	5.000	0.0161708	0.0000000	0.7862438	43.633	13.611	17.758	9.832	4.892	-6.101	-7.451	-5.057	1425.706	-0.069	8772.630	-1.190	9.475	1.106	3	0.382	3
766243	C22H19Cl2NO2	171.503	16.880	137.951	24.840	0.000	95.204	-45.938	-57.434	0.034	38.036	0	0	0	0	1	5	0	0	400.304	4.872	704.377	191.675	65.905	303.448	143.349	1234.255	0.000	5.000	0.0192343	0.0000000	0.7900049	42.928	13.355	17.510	9.809	4.733	-5.859	-5.563	-5.003	1427.994	-0.090	7595.336	-1.185	9.266	1.061	3	0.330	3
766241	C22H19Cl2NO3	163.393	19.168	160.692	-4.681	0.000	94.876	-41.722	-64.941	0.035	32.697	1	0	0	0	0	5	0	0	416.303	2.968	722.666	208.267	73.587	297.464	143.348	1288.054	0.000	4.500	0.0068396	0.0000000	0.7922275	45.024	13.876	17.858	7.362	5.893	-7.366	-6.776	-6.313	1986.444	-0.168	6335.748	-1.348	9.222	1.103	2	0.941	1
766240	C22H19F2NO3	166.116	19.193	160.675	-4.681	0.000	96.331	-47.197	-58.205	0.049	33.188	1	0	0	0	0	5	0	0	383.394	2.945	692.644	208.313	73.560	316.680	94.091	1232.044	0.000	4.500	0.0070416	0.0000000	0.8024270	42.966	11.833	16.955	7.403	5.362	-6.583	-6.077	-6.239	1987.621	-0.269	3406.009	-1.280	9.452	1.155	2	0.779	1
766239	C24H25NO5	53.628	11.354	40.584	41.128	0.630	86.915	-59.044	-67.939	0.042	40.518	0	0	0	0	0	7	0	0	407.465	5.679	749.207	393.856	73.180	282.170	0.000	1350.087	0.000	6.000	0.0238896	0.0000000	0.7885054	46.077	13.354	18.467	8.305	5.005	-6.133	-5.892	-6.300	2004.156	-0.643	1048.823	-1.202	8.865	0.826	4	0.635	3
766231	C27H23NO2	260.904	22.747	139.697	23.723	0.000	127.235	5.700	-58.197	0.023	47.704	2	0	0	0	0	5	0	0	393.484	2.918	747.543	149.646	66.019	531.878	0.000	1324.796	0.000	5.000	0.0064283	0.0000000	0.7803597	48.733	14.858	19.008	9.407	5.669	-6.951	-6.419	-7.623	2343.378	-0.461	1241.955	-0.383	9.276	0.882	3	0.914	1
766230	C26H20FNO2	286.383	25.476	141.845	23.723	0.000	131.648	27.259	-63.568	0.028	48.577	1	0	0	0	0	5	0	0	397.448	4.089	702.298	66.154	67.075	553.617	15.452	1259.755	0.000	5.000	0.0132699	0.0000000	0.8032200	46.338	14.228	18.464	9.459	5.322	-6.161	-6.503	-7.356	2289.948	-0.393	1472.059	-0.325	9.285	0.797	2	0.725	3
766229	C24H24N2O3	113.555	10.256	39.519	44.804	0.453	81.633	13.478	-76.588	0.039	45.737	0	1	0	0	0	9	0	1	388.465	4.767	720.483	326.213	104.613	289.657	0.000	1284.668	0.000	7.000	0.0176856	0.0000000	0.7932348	42.246	12.994	17.683	9.044	3.355	-4.520	-4.977	-6.985	251.625	-0.689	123.173	-3.626	8.912	0.862	6	0.093	3
766228	C22H18Br2N2O	111.419	8.549	22.743	45.098	0.440	65.382	29.268	-60.061	0.049	37.286	0	1	0	0	0	7	0	1	486.205	5.121	705.253	141.150	104.619	304.643	154.840	1241.347	0.000	5.500	0.0211222	0.0000000	0.7920432	41.939	13.780	17.655	8.128	4.412	-6.018	-7.748	-7.076	251.590	-0.192	868.292	-3.765	9.506	1.179	4	0.453	3
766227	C26H18Br2FNO2	259.486	25.436	141.807	23.723	0.000	129.154	3.375	-64.009	0.044	47.560	2	0	0	0	0	5	0	0	555.240	6.003	760.913	66.104	66.932	457.562	170.315	1365.785	0.000	5.000	0.0263860	0.0000000	0.7823811	49.664	15.712	20.359	9.000	6.493	-7.947	-9.854	-7.235	2297.112	-0.049	10000.000	-0.661	9.427	1.038	2	1.033	1
766226	C28H24FNO4	151.489	13.026	40.864	81.142	0.630	102.337	-21.461	-65.049	0.050	55.433	0	0	0	0	0	7	0	0	457.500	4.304	776.231	251.507	66.982	442.205	15.537	1409.856	0.000	6.500	0.0131371	0.0000000	0.7833529	49.997	14.921	20.262	9.914	5.441	-6.451	-7.083	-7.146	2294.629	-0.548	1476.896	-0.524	8.841	0.720	4	0.675	1
766223	C26H18F2N2O4	263.283	23.621	140.732	23.723	0.000	132.228	14.717	-71.737	0.017	51.967	2	0	0	0	0	6	0	-2	460.436	3.422	772.962	61.627	163.215	454.029	94.092	1371.028	0.000	6.000	0.0085425	0.0000000	0.7721545	49.198	14.866	20.503	10.397	5.079	-7.157	-7.377	-7.384	280.630	-1.392	410.471	-2.352	9.692	1.653	3	0.738	1
766221	C26H18F3NO2	262.205	25.462	141.793	23.723	0.000	131.436	-1.677	-58.532	0.035	48.205	2	0	0	0	0	5	0	0	433.429	6.435	720.372	66.214	67.001	477.651	109.506	1292.087	0.000	5.000	0.0320449	0.0000000	0.7964089	46.906	13.405	19.244	9.018	5.803	-6.914	-7.267	-7.104	2293.669	-0.173	4829.649	-0.592	9.459	1.044	2	0.819	1
766220	C26H19F2NO2	244.056	22.755	139.224	23.723	0.000	126.926	-14.493	-54.080	0.037	48.299	2	0	0	0	0	5	0	0	415.438	4.685	733.418	61.484	65.894	511.945	94.094	1297.144	0.000	5.000	0.0169229	0.0000000	0.7842827	47.436	13.827	19.142	9.270	5.825	-7.094	-6.885	-7.464	2349.792	-0.221	4081.676	-0.450	9.461	1.144	2	0.834	1
766219	C21H17Cl2NO2	97.733	14.560	102.342	14.617	0.000	88.390	-60.702	-61.474	0.032	35.990	0	0	0	0	1	4	0	0	386.277	3.836	671.141	152.186	74.801	300.805	143.348	1176.842	0.000	5.000	0.0125017	0.0000000	0.8032113	41.247	12.820	16.944	10.499	4.294	-5.165	-5.265	-4.776	1036.976	-0.099	6156.685	-1.454	9.188	1.131	2	0.205	3
766218	C26H19Cl2NO2	245.901	24.007	142.471	23.711	0.000	125.308	-8.554	-61.042	0.048	47.161	2	0	0	0	0	5	0	0	448.348	3.724	740.630	68.840	67.542	460.895	143.353	1341.694	0.000	5.000	0.0103354	0.0000000	0.7943276	48.732	15.484	19.736	8.968	6.232	-7.445	-7.584	-7.058	2266.724	-0.100	7307.681	-0.661	9.221	1.148	2	0.963	1
766217	C22H18Cl2N2O	111.330	8.584	22.797	45.102	0.447	65.997	28.872	-60.469	0.043	37.869	0	1	0	0	0	7	0	1	397.303	5.357	695.585	141.333	104.603	306.311	143.337	1223.894	0.000	5.500	0.0234515	0.0000000	0.7955072	41.257	13.535	17.404	8.112	4.256	-5.784	-5.860	-7.028	251.679	-0.210	751.308	-3.759	9.271	1.136	4	0.402	3
766216	C26H20Cl2N2OS	215.261	21.339	135.302	48.675	0.000	134.156	-61.684	-62.528	0.031	59.504	4	0	0	0	0	5	0	1	479.423	6.022	805.057	71.900	35.677	499.945	197.536	1430.668	1.000	4.500	0.0253448	0.0055897	0.7627184	52.665	17.146	22.549	10.163	7.477	-9.321	-8.500	-7.756	4545.387	0.338	10000.000	0.064	8.497	1.302	3	1.413	1
766172	C20H16BrClN2OS	33.071	8.816	49.452	1.842	0.152	60.731	-59.122	-28.799	0.039	26.813	4	0	0	0	0	2	0	2	447.776	6.943	649.218	159.637	10.080	295.466	184.036	1155.865	0.000	1.750	0.0417069	0.0000000	0.8204379	41.641	12.401	15.731	4.707	6.962	-8.080	-8.964	-5.847	7948.966	0.795	10000.000	-0.472	8.174	0.683	4	1.420	1
766143	C23H19FN6O3S2	-677.493	4.629	42.057	21.163	4.705	56.536	-669.402	-137.182	0.047	11.798	0	0	0	0	0	7	0	-2	510.560	5.508	635.129	39.475	192.499	324.483	78.673	1273.179	3.000	9.250	0.0238246	0.0252255	0.8944640	43.403	14.618	25.098	16.753	2.664	-3.930	-7.335	-4.787	148.059	-1.269	169.300	-3.252	8.967	1.240	3	0.082	3
766133	C33H27ClF3N5O3	97.371	12.820	34.826	94.464	4.953	107.069	-60.482	-96.280	0.040	58.096	6	0	0	0	0	3	0	-1	634.056	4.637	951.153	243.803	81.546	467.714	158.091	1768.144	1.000	8.450	0.0121614	0.0088840	0.7434640	67.147	19.069	29.621	14.926	7.396	-10.504	-10.579	-7.914	1669.564	-0.213	6323.788	-1.087	8.845	1.198	6	1.564	1
766132	C28H21ClN4O2	-71.289	8.691	27.074	68.438	0.454	92.217	-193.164	-75.000	0.048	38.203	2	0	0	0	0	3	0	0	480.952	11.901	828.446	92.684	84.031	583.765	67.966	1471.791	1.000	5.750	0.0962332	0.0069407	0.7553211	56.396	17.610	25.274	12.746	6.466	-9.006	-8.445	-8.275	1581.384	-0.432	1913.401	-0.724	8.673	0.878	4	1.341	1
766118	C12H9F3N2O2	131.749	5.869	14.943	14.939	0.183	38.750	105.113	-48.047	0.047	19.643	2	0	0	0	0	5	1	-1	270.211	1.771	492.848	81.436	136.700	157.862	116.850	809.748	0.000	2.000	0.0038750	0.0000000	0.8524814	24.549	6.940	9.364	3.817	3.288	-5.205	-5.243	-4.672	500.697	-0.705	1022.663	-3.003	9.149	1.195	0	0.221	3
766104	C21H18N6S	184.585	14.103	53.543	3.598	0.000	65.006	109.387	-61.052	0.032	29.805	1	0	0	0	0	1	0	0	386.473	9.765	697.926	206.238	71.173	371.263	49.252	1226.793	0.000	4.000	0.0777246	0.0000000	0.7940904	45.846	13.125	18.613	8.145	5.481	-7.400	-6.919	-6.634	2093.959	-0.128	2046.834	-1.427	9.220	1.527	4	1.067	1
766103	C16H16N6OS	148.454	10.778	54.925	5.608	0.000	42.052	97.433	-62.342	0.044	24.984	0	0	0	0	0	1	0	0	340.402	9.602	608.008	295.156	72.733	190.875	49.244	1061.662	0.000	4.750	0.0868411	0.0000000	0.8277772	37.514	10.256	16.031	7.451	3.816	-5.304	-5.233	-5.229	2023.834	-0.084	1972.645	-2.092	9.246	1.434	5	0.387	3
766096	C24H25N3O5S	23.488	12.109	82.612	30.487	4.645	89.080	-113.135	-82.310	0.044	44.599	2	0	0	0	0	7	1	-2	467.539	2.820	835.598	441.825	124.222	217.747	51.804	1468.010	1.500	6.750	0.0054168	0.0098935	0.7475727	50.181	15.339	22.468	11.376	5.167	-7.990	-7.190	-6.655	657.510	-1.213	604.378	-2.370	7.962	0.664	8	0.929	1
766076	C26H22N2O8	7.500	11.993	46.970	45.627	0.607	64.009	-87.258	-74.447	0.036	27.941
766074	C20H16ClN3OS	109.972	5.783	46.406	36.642	0.051	41.324	34.167	-54.400	0.049	31.816	1	0	0	0	0	3	0	0	381.879	5.512	632.006	122.795	72.792	335.400	101.019	1141.115	1.000	2.750	0.0266263	0.0043512	0.8355973	40.790	12.634	17.204	7.564	5.568	-6.739	-7.137	-5.792	2021.201	-0.064	3784.934	-1.392	8.446	0.995	1	1.072	1
766073	C20H17N3OS	129.431	5.786	46.334	37.048	0.049	42.216	51.689	-53.690	0.037	32.487	0	0	0	0	0	3	0	0	347.434	7.600	611.491	123.834	73.328	384.472	29.857	1096.870	1.000	2.750	0.0526552	0.0044972	0.8411599	39.488	12.073	16.840	7.827	5.068	-6.055	-6.423	-5.936	1997.703	-0.235	1523.157	-1.229	8.411	0.796	1	0.949	3
766057	C33H27Cl3N6O	-55.432	12.671	25.381	62.372	5.041	94.125	-145.586	-109.436	0.038	48.097	3	1	0	0	0	10	0	1	629.975	6.244	877.847	149.317	107.800	446.580	174.150	1735.345	1.000	8.500	0.0224647	0.0096828	0.7955552	61.138	19.622	27.919	13.295	6.521	-6.880	-9.434	-7.696	234.713	-0.349	1027.659	-3.036	8.612	1.069	7	1.193	1
766056	C37H37ClN6O5	3.141	18.875	70.535	71.755	5.051	130.109	-161.991	-131.192	0.039	62.634	2	1	0	0	0	14	0	1	681.189	9.245	917.944	449.515	92.788	313.227	62.413	1877.993	1.000	11.500	0.0455156	0.0125280	0.8019457	63.005	18.935	29.638	14.416	5.638	-5.215	-9.214	-6.957	325.752	-0.690	357.778	-2.845	8.185	0.867	11	0.758	1
766055	C24H24ClFN8O	-1127.978	8.935	43.020	2.800	3.435	135.894	-1215.187	-106.876	0.039	19.896	2	0	0	0	0	7	0	-1	494.958	3.233	837.619	255.449	81.593	381.955	118.623	1478.059	3.000	8.200	0.0070721	0.0169562	0.7491685	52.151	16.455	26.542	15.856	5.132	-7.664	-7.286	-7.412	1667.849	-0.536	3839.663	-1.006	8.392	0.905	4	0.599	1
766054	C26H19F4NO3S	-35.952	9.685	24.335	10.150	1.669	72.556	-82.602	-71.744	0.049	28.616	1	0	0	0	0	6	0	0	501.495	6.653	722.364	135.759	99.230	306.729	180.647	1366.784	0.000	6.500	0.0323845	0.0000000	0.8245341	47.621	12.586	20.663	9.361	5.408	-6.313	-8.017	-5.834	1134.760	-0.328	5537.025	-1.692	9.832	1.372	3	0.592	1
766053	C25H27ClN8O2	-1123.285	9.797	51.434	2.745	3.372	142.722	-1215.639	-117.717	0.048	29.622	1	0	0	0	0	8	0	-1	506.994	5.523	828.419	339.988	72.320	344.514	71.598	1518.086	3.000	8.950	0.0200952	0.0187126	0.7711027	52.753	16.637	27.095	16.018	4.947	-6.905	-7.240	-6.879	2042.169	-0.554	2640.809	-0.871	8.325	0.839	5	0.548	1
766018	C31H24Cl2N2	67.490	5.274	9.642	21.195	0.005	46.413	23.452	-38.491	0.045	17.151	8	0	0	0	0	6	0	1	495.450	3.079	662.377	109.692	0.594	464.330	87.761	1388.085	0.000	0.000	0.0068306	0.0000000	0.9085259	49.979	14.949	17.278	3.183	9.225	-8.175	-11.393	-5.227	9778.384	0.412	10000.000	0.681	8.027	0.238	3	2.393	1
765955	C21H19BrN2O3S	46.509	10.614	69.182	10.841	0.250	78.048	-72.655	-49.772	0.047	35.452	2	0	0	0	0	4	0	2	459.357	4.958	679.015	285.323	6.053	270.603	117.036	1214.894	0.000	3.250	0.0202309	0.0000000	0.8109198	42.482	12.291	16.060	5.595	6.360	-7.242	-8.515	-5.882	8679.617	0.548	10000.000	-0.294	8.147	0.634	5	1.106	1
765954	C20H17BrN2O2S	26.722	8.663	56.441	3.404	0.210	68.929	-67.051	-43.874	0.027	31.535	2	0	0	0	0	3	0	2	429.330	5.617	642.538	194.045	5.852	325.627	117.014	1142.003	0.000	2.500	0.0276301	0.0000000	0.8223262	40.732	11.980	15.289	5.362	6.315	-7.106	-8.225	-5.960	8717.708	0.612	10000.000	-0.192	8.130	0.607	4	1.137	1
765920	C19H13Cl3N2S	18.084	7.124	36.928	0.472	0.109	59.030	-62.634	-22.944	0.034	23.050	6	0	0	0	0	1	0	2	407.744	6.244	632.146	71.903	4.772	300.095	255.375	1119.235	0.000	1.000	0.0348378	0.0000000	0.8246992	40.862	12.551	15.333	4.168	7.403	-8.623	-8.462	-5.800	8925.757	1.083	10000.000	-0.454	8.297	0.834	3	1.557	1
765911	C18H14ClN3S	-25.442	6.422	40.026	6.093	2.988	59.708	-101.209	-39.470	0.048	25.659	0	0	0	0	0	2	0	1	339.842	2.497	589.776	14.050	67.113	381.998	126.616	1023.114	1.500	2.000	0.0060960	0.0041533	0.8325823	37.155	12.083	16.135	7.964	5.196	-6.385	-6.424	-6.063	2288.074	0.108	5977.161	-1.219	7.951	0.492	4	0.871	1
765878	C20H26O5	295.323	22.526	86.464	148.566	0.249	71.089	-9.175	-24.396	0.031	61.911	1	0	0	0	0	3	1	0	346.422	6.032	548.677	384.356	120.259	44.063	0.000	1028.273	2.000	6.500	0.0353809	0.0167537	0.8979537	33.492	9.565	17.679	10.827	2.201	-3.594	-3.900	-3.393	716.943	-0.612	345.260	-3.293	10.561	0.627	1	0.094	3
765864	C8H4FNO4	-34.116	4.399	56.277	14.669	0.000	23.183	-91.049	-41.594	0.008	21.332	3	0	0	0	0	1	0	-1	197.122	1.836	347.594	50.056	157.386	93.287	46.866	555.978	0.000	4.000	0.0060649	0.0000000	0.9407299	16.345	5.166	7.559	5.996	0.162	-0.758	-1.878	-2.936	318.720	-0.567	259.611	-3.995	10.895	2.077	2	-0.880	2
765828	C21H18N2O5	102.018	16.025	187.314	2.130	0.000	64.633	-74.014	-94.070	0.018	35.522	0	0	0	0	0	6	2	-1	378.384	1.789	644.653	272.860	96.627	275.166	0.000	1134.196	1.000	6.000	0.0028233	0.0093073	0.8158888	38.012	11.591	17.000	9.851	3.539	-4.844	-5.643	-5.823	1201.108	-0.766	603.071	-1.755	8.668	1.033	2	0.270	3
765820	C20H13ClN4OS	143.913	22.361	164.749	14.732	0.000	57.396	-49.268	-66.057	0.050	36.433	0	0	0	0	0	2	0	0	392.862	5.065	634.824	99.733	113.317	309.884	111.889	1130.559	1.000	5.000	0.0226893	0.0078762	0.8267496	40.766	12.710	18.566	10.113	4.291	-6.177	-6.582	-5.813	834.293	-0.388	1668.145	-2.324	8.826	1.408	2	0.634	3
765815	C27H22N4O3	-67.906	17.036	174.138	3.512	0.000	108.407	-287.709	-83.291	0.048	38.373	2	0	0	0	0	4	0	0	450.496	4.987	770.966	260.592	48.575	461.799	0.000	1381.260	2.000	4.750	0.0180052	0.0087131	0.7780007	50.966	15.243	22.560	11.772	5.984	-7.756	-8.069	-7.326	3429.743	-0.213	1874.582	-0.404	8.281	0.860	3	1.196	1
765814	C25H17FN4O	-217.407	10.185	47.586	3.457	0.000	92.316	-306.279	-64.672	0.023	28.177	2	0	0	0	0	2	0	0	408.434	9.258	717.815	92.693	58.242	519.966	46.913	1250.001	2.000	3.250	0.0685753	0.0064030	0.7817950	47.553	14.143	21.671	11.086	5.936	-7.834	-7.781	-7.542	2777.081	-0.077	2696.541	-0.569	8.341	0.803	1	1.200	1
765812	C24H26N2O7	40.297	13.537	63.924	62.040	0.384	91.909	-97.244	-94.252	0.040	46.119	0	0	0	0	0	10	1	-2	454.479	2.386	790.727	548.524	97.230	144.973	0.000	1419.016	1.000	7.500	0.0040134	0.0094849	0.7723193	45.598	13.513	20.030	9.916	4.518	-6.193	-6.464	-5.907	1185.399	-1.126	594.551	-1.841	8.830	1.111	6	0.533	3
765810	C24H14ClFN4	-213.315	9.736	39.157	3.456	0.000	84.497	-291.877	-58.283	0.044	24.015	3	0	0	0	0	1	0	1	412.853	6.971	704.982	0.000	58.240	528.173	118.568	1219.247	2.000	2.500	0.0398604	0.0050151	0.7829159	47.042	14.401	21.094	10.617	6.322	-8.320	-8.157	-7.563	2777.201	0.161	6658.139	-0.636	8.409	0.861	0	1.294	1
765808	C21H18F2N2O4	128.950	17.539	173.214	-2.073	0.000	79.053	-65.820	-72.963	0.045	32.005	0	0	0	0	0	7	1	0	400.381	4.310	696.555	283.906	96.665	227.289	88.695	1215.100	1.000	5.250	0.0152875	0.0075371	0.7905894	40.150	11.489	17.761	8.722	4.636	-6.267	-6.275	-6.004	1200.113	-0.672	1844.379	-1.828	8.834	1.423	3	0.586	1
765806	C23H24N2O6	9.253	11.797	54.627	32.367	0.234	86.455	-81.898	-94.328	0.049	39.441	0	0	0	0	0	9	1	-2	424.452	4.276	754.466	467.402	96.649	190.415	0.000	1332.115	1.000	6.750	0.0137266	0.0089467	0.7760443	43.197	12.983	19.014	9.615	4.350	-6.008	-6.159	-6.064	1200.551	-1.049	602.769	-1.766	8.782	1.078	5	0.501	3
765805	C22H20N2O6	142.084	21.944	218.407	2.145	0.000	77.675	-79.981	-98.105	0.020	43.899	0	0	0	0	0	7	2	-1	408.410	4.072	682.716	355.976	96.641	230.100	0.000	1218.261	1.000	6.750	0.0136104	0.0098870	0.8080134	40.304	12.082	18.241	10.154	3.695	-5.067	-5.949	-5.736	1200.761	-0.845	602.883	-1.818	8.773	1.151	3	0.296	3
765804	C21H18Cl2N2O4	120.508	17.618	173.623	-2.073	0.000	79.028	-64.374	-83.314	0.044	32.644	1	0	0	0	0	7	1	0	433.290	1.730	723.889	283.925	96.642	213.694	129.628	1268.219	1.000	5.250	0.0023596	0.0072525	0.7827494	42.146	13.419	18.443	8.709	5.110	-6.935	-6.950	-6.066	1200.739	-0.592	3092.603	-1.876	8.823	1.305	3	0.728	1
765800	C26H20N4O2	-217.081	11.227	55.739	3.459	0.000	98.947	-307.646	-78.807	0.040	31.539	2	0	0	0	0	3	0	0	420.470	7.477	746.116	185.346	58.081	502.690	0.000	1309.086	2.000	4.000	0.0427052	0.0075817	0.7756588	49.110	14.920	21.958	11.537	5.811	-7.728	-7.743	-7.559	2786.906	-0.261	1497.872	-0.531	8.113	0.665	2	1.180	1
765799	C30H31N3O7	81.376	14.270	69.870	42.144	0.196	109.483	-58.485	-96.103	0.103	48.777	2	0	0	0	0	14	1	-2	545.591	4.367	926.950	524.122	88.693	314.135	0.000	1719.796	0.000	9.000	0.0110894	0.0000000	0.7489050	56.683	17.409	23.434	10.467	5.886	-6.791	-7.864	-7.093	1428.322	-1.334	727.275	-0.703	8.667	0.897	8	0.609	1
765798	C29H28FN3O6	95.880	12.387	55.069	70.169	0.303	93.686	-52.310	-83.425	0.105	45.056	2	0	0	0	0	13	1	-2	533.555	3.109	908.081	428.003	91.981	341.078	47.019	1664.746	0.000	8.250	0.0058061	0.0000000	0.7480649	55.379	16.821	22.802	10.125	6.080	-7.194	-7.956	-7.235	1329.368	-1.200	1217.776	-0.765	8.705	0.922	7	0.692	1
765797	C40H35N3O6	-237.561	15.576	69.563	101.698	0.246	159.450	-497.381	-86.713	0.050	67.592	8	0	0	0	0	10	0	0	653.733	7.513	1017.032	465.551	20.973	530.509	0.000	1950.969	1.000	6.500	0.0289290	0.0063911	0.7424446	70.569	20.843	28.845	11.579	9.317	-10.696	-12.197	-8.229	6266.354	-0.293	3596.075	0.923	8.411	0.923	6	2.211	1
765773	C19H15N3O2	121.736	8.888	25.803	38.401	0.040	52.944	49.962	-54.301	0.048	38.599	0	0	0	0	0	1	0	-1	317.346	10.189	553.314	163.126	163.582	226.606	0.000	996.540	1.000	3.500	0.1041680	0.0063255	0.8720141	35.250	10.527	16.650	8.396	3.109	-4.854	-5.512	-4.684	278.390	-0.931	124.190	-3.640	9.308	1.172	2	0.622	3
765771	C23H22N6O	257.259	14.869	178.824	8.376	0.000	85.854	32.478	-63.141	0.027	43.247	1	0	0	0	1	5	1	0	398.466	2.323	717.636	174.912	80.109	462.614	0.000	1309.417	1.000	7.000	0.0041198	0.0097543	0.8065779	47.456	14.463	21.135	13.722	3.923	-5.317	-5.131	-5.494	1239.872	-0.559	890.592	-0.886	8.715	1.138	3	0.251	3
765770	C36H44N6O2	393.176	23.502	133.209	239.958	2.967	88.436	-42.845	-52.052	0.041	103.660	3	0	0	0	0	2	0	1	592.783	6.472	863.928	607.560	27.339	229.029	0.000	1750.204	0.000	4.500	0.0239342	0.0000000	0.8129800	64.792	16.062	24.358	7.534	8.601	-9.907	-10.790	-5.650	5453.087	0.167	3094.377	-1.025	8.305	0.193	5	2.410	1
765766	C34H40N6	375.659	17.858	88.525	240.475	3.318	57.987	1.358	-33.863	0.035	96.847	3	0	0	0	0	0	0	1	532.730	5.235	797.049	427.823	27.688	341.539	0.000	1602.166	0.000	3.000	0.0171032	0.0000000	0.8307777	61.226	15.516	22.470	7.104	8.495	-9.750	-10.210	-5.899	5411.766	0.296	3069.041	-0.827	8.324	0.263	3	2.467	1
765765	C36H42N6O2	362.756	20.476	101.185	226.473	3.308	79.029	-19.163	-48.552	0.049	162.995	3	0	0	0	0	2	0	1	590.767	7.487	867.150	571.455	26.898	268.797	0.000	1736.514	0.000	4.500	0.0322820	0.0000000	0.8057308	64.624	16.275	24.430	7.809	8.561	-9.968	-10.811	-5.957	5505.824	0.167	3126.736	-0.876	8.191	0.319	5	2.370	1
765762	C34H38N6	431.779	23.485	95.687	230.966	5.575	85.135	26.464	-35.533	0.044	182.559	3	0	0	0	0	0	0	1	530.714	6.033	795.015	403.965	27.159	363.891	0.000	1615.790	0.000	3.000	0.0225276	0.0000000	0.8376188	61.985	15.755	22.883	7.248	8.614	-9.712	-10.232	-5.895	5474.534	0.305	3107.534	-0.738	8.365	0.393	3	2.506	1
765735	C16H10Cl3N3	-440.087	18.694	45.594	2.519	0.000	103.106	-564.736	-45.263	0.024	14.216	1	0	0	0	0	3	0	0	350.634	4.402	564.604	0.000	87.988	317.497	159.119	969.326	2.000	2.500	0.0199933	0.0062620	0.8389474	33.744	11.607	16.264	8.622	4.449	-5.635	-6.274	-5.652	1450.472	-0.060	5502.678	-1.735	8.807	0.701	0	0.538	3
765733	C16H22N4O	232.593	9.075	20.919	103.168	0.812	33.640	136.494	-71.514	0.040	26.548	0	2	0	0	0	4	0	2	286.376	1.640	552.098	340.000	52.437	159.661	0.000	982.143	0.000	7.500	0.0027399	0.0000000	0.8654961	32.108	8.882	14.079	8.995	0.820	0.338	-0.220	-5.922	196.082	0.653	104.068	-5.665	8.794	0.718	2	-0.707	2
765722	C16H12FN5O	289.539	23.972	135.567	10.924	0.000	59.894	91.200	-32.018	0.045	23.652	0	0	0	0	0	3	0	-1	309.302	6.580	528.691	27.723	137.136	332.601	31.231	925.550	2.000	4.500	0.0467784	0.0120372	0.8687535	32.137	10.421	16.865	10.898	2.587	-3.761	-4.846	-5.242	495.950	-0.752	343.746	-2.587	8.997	1.060	1	0.126	3
765718	C17H14ClN5	74.578	12.814	53.079	-2.008	0.000	53.853	41.515	-84.675	0.049	16.860	0	0	0	0	0	1	0	-1	323.784	2.909	587.559	77.778	89.402	348.685	71.695	997.221	3.000	3.000	0.0084832	0.0088436	0.8215635	36.443	11.682	18.411	11.267	3.896	-5.610	-5.532	-6.082	1406.386	-0.204	1766.760	-1.843	8.363	0.577	1	0.497	3
765715	C18H13ClN2S	31.660	5.491	54.323	1.259	0.000	40.824	-28.652	-41.585	0.028	14.289	2	0	0	0	0	2	0	2	324.827	5.688	594.944	41.301	19.507	424.055	110.081	1012.978	0.000	1.500	0.0319416	0.0000000	0.8198899	37.151	11.463	13.739	5.243	5.955	-6.860	-6.474	-6.469	6470.198	0.520	10000.000	-0.193	8.817	0.874	2	1.073	1
765712	C18H12Cl2N2S	50.333	6.813	54.537	1.259	0.000	45.892	-13.738	-44.431	0.045	15.732	2	0	0	0	0	2	0	2	359.272	6.874	604.433	37.666	19.517	402.551	144.699	1041.137	0.000	1.500	0.0453882	0.0000000	0.8219062	38.072	11.837	14.397	5.132	6.245	-7.191	-7.206	-6.333	6468.782	0.605	10000.000	-0.269	8.806	0.874	2	1.154	1
765700	C17H13ClN6O2	221.847	26.334	171.894	25.660	0.000	61.430	-12.588	-50.885	0.027	30.051	0	0	0	0	0	4	0	-2	368.782	4.693	581.033	16.087	172.673	340.156	52.117	1032.196	3.000	7.000	0.0213337	0.0208669	0.8501040	35.835	12.478	20.844	15.030	2.048	-4.020	-5.045	-5.580	228.266	-1.143	193.374	-3.120	8.884	1.081	2	-0.077	3
765699	C17H12F3N5O	176.046	8.265	30.289	25.169	3.677	38.754	102.244	-32.351	0.050	26.765	0	0	0	0	0	3	0	-1	359.310	6.295	578.230	27.029	153.124	282.938	115.139	1008.564	2.000	4.500	0.0392961	0.0110059	0.8411361	34.984	10.344	18.108	10.817	3.246	-5.129	-5.837	-5.452	349.801	-0.778	679.212	-3.057	9.049	1.162	2	0.322	3
765694	C26H29Cl2N5O3	170.461	14.028	45.915	114.152	1.745	100.527	-13.009	-92.896	0.049	49.542	0	2	0	0	0	10	0	1	530.453	8.168	859.659	483.022	92.979	157.503	126.155	1584.950	1.000	9.250	0.0420911	0.0107601	0.7647440	52.359	16.060	24.505	11.906	4.276	-5.821	-6.233	-7.542	80.906	0.008	196.265	-5.843	8.502	1.577	7	0.602	2
765671	C17H19ClFNO	27.604	6.093	8.525	27.529	3.977	48.377	-42.618	-24.279	0.042	19.204	0	0	0	0	0	6	0	1	307.795	2.675	550.495	218.229	50.441	177.786	104.039	977.242	1.000	2.700	0.0073222	0.0049047	0.8651267	30.800	9.272	13.014	5.433	4.524	-4.797	-5.086	-4.562	3292.829	0.008	6663.595	-1.247	8.320	0.096	3	0.506	3
765670	C18H19ClFNO	73.868	5.455	26.764	45.672	3.754	45.984	-26.768	-26.993	0.049	28.571	0	0	0	0	0	6	0	0	319.806	2.536	575.906	223.372	50.681	195.039	106.814	1015.769	1.000	2.700	0.0063337	0.0046883	0.8485491	32.507	9.728	13.597	5.614	4.800	-5.273	-5.073	-4.913	3275.636	-0.005	6861.985	-1.190	8.532	0.151	3	0.608	3
765669	C21H18ClF2NO	19.754	7.392	19.797	-9.305	0.011	65.568	-33.200	-30.509	0.033	19.581	0	0	0	0	0	7	0	1	373.829	6.252	622.489	107.863	50.895	313.629	150.102	1121.547	1.000	2.700	0.0348537	0.0043374	0.8386455	37.231	11.218	16.014	6.329	5.777	-6.146	-6.809	-5.639	3260.353	0.028	10000.000	-0.681	8.490	0.332	4	0.858	3
765668	C19H21ClFNO	69.555	5.283	22.514	44.918	3.515	44.587	-24.987	-26.276	0.043	26.815	0	0	0	0	0	7	0	0	333.832	2.905	605.301	248.962	50.159	199.336	106.844	1073.989	1.000	2.700	0.0078566	0.0044606	0.8379019	34.236	10.288	14.174	5.490	5.179	-5.644	-5.363	-5.106	3313.178	-0.072	6949.668	-1.070	8.367	0.070	3	0.725	3
765667	C16H16ClF2NO	-5.936	5.794	13.286	6.777	2.002	50.603	-54.675	-29.723	0.038	17.397	1	0	0	0	0	6	0	1	311.758	0.998	550.371	182.327	50.979	164.300	152.766	961.459	1.000	2.700	0.0010350	0.0049058	0.8559796	30.040	8.702	12.850	5.362	4.593	-5.010	-5.167	-4.646	3254.374	0.113	10000.000	-1.304	8.905	0.422	3	0.460	3
765666	C16H16ClF2NO	200.831	19.042	127.102	-15.295	0.000	88.503	29.918	-48.439	0.034	17.468	0	0	0	0	0	6	0	1	311.758	3.727	529.425	179.066	51.585	188.074	110.699	940.236	1.000	2.700	0.0147764	0.0050999	0.8767016	29.418	9.029	12.712	5.463	4.324	-4.471	-5.167	-4.424	3211.565	0.026	7054.438	-1.232	8.543	0.552	3	0.407	3
765665	C20H24ClFN2O	107.087	6.113	29.393	74.447	3.549	48.841	-11.751	-43.505	0.049	41.928	1	1	0	0	0	8	0	1	362.874	0.852	651.427	285.882	54.462	205.339	105.744	1164.999	1.000	4.700	0.0006235	0.0072149	0.8219585	37.293	11.204	16.185	7.420	4.367	-4.359	-4.423	-6.118	752.213	0.202	1526.986	-3.094	8.317	0.249	4	0.531	3
765664	C20H26ClFN2O	38.167	7.300	13.210	26.312	3.482	55.589	-33.103	-34.623	0.046	23.481	0	1	0	0	0	10	0	1	364.890	1.943	661.600	319.144	50.894	187.495	104.068	1198.309	1.000	4.700	0.0031506	0.0071040	0.8246733	37.172	11.354	16.076	6.857	4.577	-4.208	-4.423	-5.989	813.154	0.116	1626.370	-2.899	8.273	0.187	4	0.538	3
765663	C16H16ClF2NO	27.493	4.920	9.111	26.658	2.743	43.344	-30.840	-28.444	0.044	15.553	0	0	0	0	0	6	0	1	311.758	3.282	538.470	181.561	51.365	188.781	116.763	945.101	1.000	2.700	0.0113999	0.0050142	0.8649468	29.619	8.918	12.732	5.490	4.375	-4.643	-5.167	-4.618	3227.079	0.031	7654.879	-1.225	8.256	0.402	3	0.417	3
765662	C16H16ClF2NO	62.839	4.962	8.284	26.950	2.973	43.015	4.412	-27.757	0.043	16.332	0	0	0	0	0	6	0	1	311.758	3.215	538.572	181.632	51.359	192.697	112.884	944.506	1.000	2.700	0.0109452	0.0050133	0.8644199	29.633	8.970	12.716	5.515	4.362	-4.630	-5.167	-4.645	3227.443	0.021	7290.266	-1.211	8.248	0.394	3	0.416	3
765619	C17H19ClFNO2	24.697	6.175	14.432	8.437	1.416	49.717	-12.458	-43.021	0.049	18.345	0	0	0	0	0	8	0	0	323.794	1.754	584.284	233.438	51.269	193.775	105.802	1026.288	1.000	4.400	0.0029987	0.0075306	0.8421461	31.632	9.800	14.073	6.863	4.184	-4.531	-4.755	-5.010	3233.840	-0.141	6681.566	-1.014	8.467	0.180	4	0.222	3
765618	C18H19ClFNO	58.961	4.920	8.277	61.963	2.902	40.652	-28.685	-31.068	0.038	26.369	0	0	0	0	0	7	0	0	319.806	5.630	578.969	233.688	50.349	191.108	103.824	1029.163	1.000	2.700	0.0308013	0.0046635	0.8514626	32.363	9.813	13.840	5.371	4.873	-5.152	-5.138	-4.847	3299.434	-0.067	6659.954	-1.102	9.276	0.211	3	0.604	3
765617	C18H21ClFNO	29.589	6.180	14.472	7.378	1.410	47.627	-15.389	-32.089	0.031	16.013	0	0	0	0	0	8	0	0	321.821	4.390	607.357	252.105	50.005	199.575	105.671	1063.286	1.000	2.700	0.0181233	0.0044455	0.8295091	33.168	10.164	13.868	5.275	5.105	-5.226	-5.374	-5.242	3324.292	-0.144	6872.424	-0.970	8.570	0.131	3	0.651	3
765616	C15H17ClN2O	-157.759	5.577	14.292	6.460	1.905	55.305	-187.714	-53.584	0.043	22.836	1	0	0	0	0	6	0	0	276.765	0.879	525.357	182.583	77.386	206.417	58.972	917.556	1.000	4.200	0.0008416	0.0079946	0.8692247	28.685	9.426	12.946	7.213	3.234	-3.701	-3.888	-4.632	1828.316	-0.336	1998.219	-1.643	8.863	0.153	5	0.065	3
765615	C15H17ClN2O	-114.441	4.805	9.010	19.580	2.891	47.550	-144.420	-53.858	0.039	16.505	0	0	0	0	0	6	0	0	276.765	4.456	532.437	185.247	78.762	209.817	58.611	922.973	1.000	4.200	0.0215153	0.0078883	0.8610390	28.935	9.473	13.304	7.262	3.252	-3.810	-3.888	-4.781	1774.183	-0.363	1925.573	-1.656	8.863	0.237	5	0.077	3
765614	C17H17F4NO	8.274	6.064	9.542	18.210	2.790	50.362	-53.149	-25.544	0.045	17.696	0	0	0	0	0	6	0	1	327.321	3.354	555.321	177.872	50.518	183.986	142.945	986.672	1.000	2.700	0.0113996	0.0048621	0.8631173	31.237	8.375	13.422	5.501	4.744	-5.058	-5.487	-4.624	3287.271	0.101	10000.000	-1.226	8.549	0.313	4	0.531	3
765613	C15H17ClN2O	-129.863	5.619	11.819	12.335	2.418	52.381	-157.787	-56.648	0.047	13.959	0	0	0	0	0	6	0	0	276.765	3.795	516.751	181.817	63.826	214.961	56.146	916.421	1.000	3.700	0.0157121	0.0071601	0.8829721	28.721	9.428	12.866	6.664	3.468	-3.514	-4.076	-4.451	2458.295	-0.206	2655.502	-1.363	8.317	0.116	4	0.160	3
765612	C16H16ClF2NO	31.312	5.959	13.290	6.774	2.005	50.560	-18.662	-28.614	0.049	17.507	0	0	0	0	0	6	0	1	311.758	6.138	536.236	187.133	51.379	152.333	145.391	959.642	1.000	2.700	0.0392585	0.0050351	0.8774352	29.853	8.710	13.321	5.247	4.541	-4.723	-5.167	-4.242	3226.067	0.114	10000.000	-1.354	9.347	0.420	3	0.460	3
765611	C16H16ClF2NO	42.277	4.965	8.991	26.627	2.779	43.359	-15.584	-28.861	0.045	15.914	0	0	0	0	0	6	0	1	311.758	3.742	538.972	181.583	51.373	187.887	118.129	945.024	1.000	2.700	0.0148147	0.0050095	0.8640935	29.608	8.904	12.777	5.486	4.379	-4.657	-5.167	-4.627	3226.495	0.033	7786.484	-1.228	8.256	0.388	3	0.417	3
765610	C14H15Cl2NOS	147.290	16.209	124.832	-4.215	0.000	60.377	8.439	-58.352	0.032	10.391	0	0	0	0	0	6	0	1	316.245	1.285	555.259	184.897	51.162	150.817	168.384	952.648	1.000	2.700	0.0017346	0.0048626	0.8432524	29.559	9.859	12.705	5.289	4.576	-5.167	-5.199	-4.788	3241.409	0.135	10000.000	-1.355	8.447	0.570	4	0.433	3
765608	C10H9N5O2	43.499	13.454	31.093	7.560	0.000	73.799	43.095	-125.502	0.017	26.753	0	0	0	0	0	5	0	-2	231.213	10.495	471.521	13.645	212.178	245.698	0.000	756.152	3.000	8.750	0.1456531	0.0321416	0.8512758	23.243	8.964	18.783	15.878	-0.688	-1.807	-1.634	-5.110	96.342	-1.690	39.444	-4.084	8.810	0.719	2	-0.900	2
765429	C28H34N2O6	108.284	16.318	64.726	118.655	0.383	108.793	-135.437	-65.154	0.049	62.948	3	0	0	0	0	8	0	0	494.586	4.926	835.802	735.264	13.565	86.974	0.000	1557.114	1.000	6.000	0.0155815	0.0071787	0.7773353	51.856	13.761	21.201	8.024	6.558	-7.928	-7.944	-5.550	7366.562	-0.068	4283.124	-0.695	8.038	0.326	10	1.320	1
765428	C26H30N2O4	30.807	14.424	62.151	54.020	0.241	107.521	-147.009	-60.541	0.043	47.203	2	0	0	0	0	6	0	1	434.534	5.794	758.114	573.777	13.441	170.896	0.000	1386.783	1.000	4.500	0.0242116	0.0059358	0.7932984	47.125	12.698	19.074	7.371	6.221	-7.442	-7.321	-5.692	7386.545	0.060	4295.684	-0.589	7.916	0.213	9	1.258	1
765420	C23H24F3N3O	140.281	11.893	18.044	93.956	0.023	86.574	-21.683	-48.527	0.039	25.068	0	2	0	0	0	5	0	2	415.457	2.813	697.275	230.443	54.240	295.048	117.544	1261.848	1.000	5.750	0.0062728	0.0082464	0.8099015	43.952	11.887	19.445	9.840	4.158	-4.102	-4.326	-7.467	188.511	0.796	439.281	-5.125	8.724	0.985	5	0.704	3
765405	C21H24N2O2	507.727	33.572	145.680	52.149	1.085	78.415	223.687	-26.860	0.038	73.184	0	0	0	0	0	1	0	1	336.433	4.510	537.004	391.503	56.765	88.736	0.000	1027.720	0.000	6.000	0.0197946	0.0000000	0.9171433	35.181	9.066	14.759	7.691	2.789	-3.089	-3.880	-3.296	2868.136	0.053	1545.117	-2.157	9.077	0.567	3	-0.046	3
765378	C30H37N5O3S	-173.429	10.938	76.115	24.176	3.556	59.594	-197.546	-150.264	1.355	45.435	6	0	0	0	1	6	0	-2	547.714	14.835	997.002	563.152	142.667	290.956	0.227	1789.832	1.000	5.500	0.1229529	0.0055165	0.7150626	64.401	18.955	27.537	12.702	6.967	-10.476	-8.802	-6.156	262.867	-1.658	204.037	-2.548	8.303	0.702	5	1.821	1
765376	C31H38N4O6S	-129.840	11.931	81.873	61.004	1.360	56.477	-214.521	-127.963	0.046	46.488	1	0	0	0	1	8	0	-2	594.724	10.072	912.770	577.948	138.427	194.344	2.051	1776.040	1.000	6.750	0.0571134	0.0073951	0.7770318	61.642	17.361	26.496	11.706	6.275	-8.498	-9.253	-4.692	360.226	-1.442	230.759	-2.618	8.381	0.718	7	1.443	1
765374	C33H35N5O3S	-198.702	11.261	76.714	37.300	3.551	64.045	-274.634	-116.939	0.049	50.246	7	0	0	0	1	5	0	-2	581.731	9.058	1016.703	397.540	130.637	488.235	0.290	1843.484	1.000	5.500	0.0445038	0.0054096	0.7151504	69.074	20.764	28.410	14.655	7.627	-10.812	-9.870	-7.095	307.740	-1.440	271.245	-1.727	8.231	0.839	6	2.014	1
765371	C34H36N4O6S	-136.335	13.076	84.386	79.935	3.464	71.054	-287.366	-100.884	0.124	55.738	6	0	0	0	1	7	0	-2	628.742	6.690	1021.077	496.811	121.868	402.398	0.000	1914.874	1.000	6.750	0.0233715	0.0066107	0.7303541	69.827	20.511	28.940	14.904	7.496	-9.993	-10.320	-6.440	364.294	-1.382	332.392	-1.676	8.644	1.013	8	1.854	1
765339	C9H11N5O5	120.833	10.178	50.405	118.757	0.007	36.031	26.960	-121.504	0.038	51.405	1	0	0	0	0	4	0	-2	269.216	3.654	458.751	99.340	294.005	65.405	0.000	768.169	4.000	12.300	0.0173805	0.0536239	0.8842186	22.644	8.834	20.422	20.359	-2.463	-1.573	-1.083	-3.717	16.138	-2.185	5.718	-6.324	9.802	1.086	5	-1.025	2
765322	C26H24FN3O5S	124.503	17.857	41.790	29.373	4.731	100.543	39.916	-109.706	0.046	39.443	0	0	0	1	0	4	0	-2	509.551	10.005	683.501	169.876	217.145	263.689	32.791	1348.352	0.000	9.000	0.0742453	0.0000000	0.8635641	47.757	13.864	22.635	12.629	3.155	-3.949	-7.019	-3.190	21.893	-1.538	15.293	-4.209	8.801	1.643	1	-0.206	2
765320	C26H28FN3O5S	178.760	19.582	40.616	67.588	5.783	84.755	55.021	-94.584	0.036	53.141	0	0	0	1	0	3	0	-2	513.583	12.261	794.949	433.399	195.500	133.164	32.886	1490.512	0.000	9.000	0.1008534	0.0000000	0.7938094	52.842	14.221	24.249	12.083	4.080	-6.224	-6.670	-3.696	35.122	-1.605	25.520	-4.365	8.695	0.768	3	0.249	1
765319	C23H20Cl2FN3O5S	5.750	14.474	37.332	46.983	3.694	75.959	-47.503	-125.189	0.047	36.914	1	0	0	1	0	3	0	-2	540.392	7.426	689.384	195.763	220.921	141.088	131.611	1354.079	0.000	9.000	0.0407308	0.0000000	0.8586179	47.457	13.776	22.398	12.090	3.400	-4.654	-7.240	-2.685	20.161	-1.292	48.654	-4.806	8.805	1.425	0	-0.147	2
765317	C22H20Cl2FN3O5S	57.356	16.335	40.196	9.901	4.440	75.991	35.902	-125.408	0.045	39.963	0	0	0	1	0	4	0	-2	528.381	8.905	758.789	235.703	208.037	184.213	130.837	1396.178	0.000	9.000	0.0567938	0.0000000	0.7961673	48.912	14.628	22.843	12.242	3.811	-5.803	-7.179	-3.901	26.711	-1.545	65.305	-4.321	8.813	1.080	1	-0.067	2
764935	C10H11N3O2	-41.432	4.758	106.177	-6.760	0.000	28.864	-113.485	-60.986	0.029	10.076	1	0	0	0	0	2	0	0	205.216	4.574	456.050	138.121	118.227	199.702	0.000	723.416	1.000	3.000	0.0289151	0.0065782	0.8545633	23.420	7.196	10.798	6.958	2.008	-3.219	-2.732	-4.838	749.466	-0.636	362.219	-2.803	8.738	0.284	0	-0.069	3
764934	C12H14N2O3S	-155.826	2.170	20.434	0.007	0.000	25.998	-162.055	-42.382	0.020	13.590	0	0	0	0	0	4	0	0	266.314	3.523	561.076	286.177	88.959	137.033	48.907	900.583	1.000	4.750	0.0137802	0.0084659	0.8038212	28.628	8.542	13.148	7.885	2.656	-4.369	-3.296	-5.360	1420.054	-0.475	1339.321	-2.292	8.910	0.917	2	-0.026	3
764933	C12H14N2O3S	-51.803	4.780	128.564	-6.712	0.000	34.893	-163.009	-50.319	0.029	12.503	0	0	0	0	0	4	0	0	266.314	6.997	552.983	270.274	107.181	132.602	42.925	894.776	1.000	4.750	0.0547181	0.0085898	0.8120752	28.353	8.558	13.695	7.957	2.478	-4.202	-3.296	-5.205	953.895	-0.656	807.861	-2.644	9.056	1.218	2	-0.037	3
764930	C10H7F3N2O2S	26.612	4.507	120.030	-6.758	0.000	27.135	-67.298	-51.004	0.026	10.319	1	0	0	0	0	2	0	0	276.233	8.050	503.276	144.487	98.974	89.673	170.142	800.973	1.000	4.000	0.0808977	0.0079479	0.8287765	25.473	6.446	13.273	7.236	2.694	-4.469	-3.773	-4.730	1141.115	-0.100	4879.286	-2.836	9.809	1.863	1	-0.052	3
764929	C11H12N2O2S	5.375	4.545	120.186	-6.758	0.000	28.211	-100.865	-39.944	0.047	9.883	0	0	0	0	0	2	0	0	236.288	4.715	492.152	217.752	93.635	140.995	39.770	803.528	1.000	4.000	0.0276729	0.0081276	0.8493104	26.065	7.701	12.221	7.477	2.319	-3.708	-2.984	-4.643	1282.212	-0.325	1068.810	-2.556	9.194	1.236	2	-0.037	3
764928	C11H12N2O3S	-56.867	5.028	115.672	-6.758	0.000	35.008	-154.949	-50.867	0.034	11.508	0	0	0	0	0	3	0	0	252.287	5.079	499.363	227.014	102.337	130.603	39.410	821.634	1.000	4.750	0.0313977	0.0095121	0.8495732	26.049	7.875	12.665	8.001	2.059	-3.230	-3.023	-4.589	1060.326	-0.466	866.436	-2.657	9.219	1.191	2	-0.167	3
764927	C10H7F3N2O2S	-193.957	1.355	11.617	-2.763	0.000	21.236	-188.421	-36.981	0.043	8.245	1	0	0	0	0	2	0	1	276.233	3.997	493.546	40.418	83.595	192.618	176.914	789.428	1.000	4.000	0.0202377	0.0081046	0.8369750	25.994	7.016	12.771	7.811	2.875	-4.330	-3.773	-5.089	1596.496	0.082	7639.884	-2.190	9.105	1.103	1	-0.078	3
764926	C13H16N2O5S	-49.502	6.838	46.345	58.726	1.854	43.419	-146.802	-59.883	0.043	26.381	0	0	0	0	0	5	0	0	312.340	2.973	559.858	380.513	101.584	52.171	25.591	965.183	1.000	6.250	0.0091553	0.0111635	0.8436466	29.760	8.637	14.213	8.639	2.199	-3.566	-3.631	-4.311	1077.901	-0.627	740.883	-2.728	9.048	1.362	4	-0.165	3
764906	C37H37FN4O8	298.227	24.523	62.954	139.903	4.782	151.207	63.287	-148.429	0.019	87.026	6	1	0	1	0	11	1	-2	684.720	13.774	1054.394	517.792	254.165	248.656	33.781	2013.875	1.000	13.250	0.0942070	0.0125665	0.7314485	69.753	21.009	33.883	17.778	3.014	-7.916	-7.914	-5.982	2.433	-2.785	1.594	-6.334	8.601	1.385	5	0.652	1
764903	C34H31FN4O5	253.531	20.666	39.160	124.400	4.738	129.511	58.062	-123.007	0.047	71.648	4	1	0	1	0	8	1	-2	594.641	15.806	975.650	273.003	256.636	412.448	33.564	1800.610	1.000	11.000	0.1387424	0.0112745	0.7336417	64.709	20.227	31.821	17.165	2.835	-7.961	-7.024	-6.728	2.305	-2.617	1.499	-6.091	8.558	1.274	2	0.706	1
764902	C19H19NO	198.342	40.160	130.405	-2.007	0.000	95.931	-37.963	-28.184	0.023	18.590	4	0	0	0	0	1	0	2	277.365	4.140	563.893	222.573	0.000	341.320	0.000	979.374	0.000	0.750	0.0175008	0.0000000	0.8457998	35.658	9.698	11.951	3.916	5.740	-7.248	-5.634	-5.655	9906.038	0.503	5899.293	-0.221	8.362	0.290	3	1.218	1
764901	C19H18ClN	230.751	21.939	158.453	6.720	0.000	69.282	0.241	-25.883	0.044	14.575	5	0	0	0	0	2	0	2	295.811	2.883	566.525	149.317	0.558	344.997	71.652	990.136	0.000	0.000	0.0083971	0.0000000	0.8480260	35.482	10.344	11.701	3.017	6.353	-6.943	-6.374	-5.636	9786.066	0.614	10000.000	-0.122	8.445	0.347	3	1.407	1
764879	C21H16F4N2O3	-65.211	11.393	52.686	-13.578	0.045	103.053	-183.522	-35.288	0.042	44.537	1	0	0	0	0	7	0	0	420.363	4.423	723.842	139.495	99.239	330.531	154.577	1241.641	1.000	5.000	0.0157567	0.0069076	0.7718248	42.198	12.124	18.779	9.284	5.257	-7.139	-6.846	-6.800	1134.535	-0.590	3984.510	-1.512	8.713	1.334	3	0.703	1
764869	C15H11ClN4S2	36.732	7.798	90.016	0.590	0.000	19.219	-16.239	-64.651	0.042	13.850	0	0	0	0	0	2	0	2	346.852	4.348	564.159	62.107	36.335	292.757	172.960	982.981	1.000	3.500	0.0192303	0.0062039	0.8474759	34.697	11.098	15.510	7.847	4.730	-5.722	-5.996	-5.396	4480.582	0.530	10000.000	-0.966	8.471	1.063	4	0.535	3
764828	C17H20FNO2	146.548	18.778	107.370	-15.286	0.000	90.917	9.289	-64.521	0.021	19.262	0	0	0	0	0	7	0	0	289.349	1.664	563.589	263.287	53.194	200.087	47.022	984.657	1.000	3.450	0.0028120	0.0061215	0.8492965	30.668	9.062	12.994	6.133	4.141	-4.479	-4.423	-4.925	3100.723	-0.235	3041.926	-1.123	8.293	0.100	4	0.337	3
764827	C17H19ClFNO	144.108	16.791	105.865	-15.342	0.000	83.333	4.021	-50.560	0.026	17.827	0	0	0	0	0	7	0	0	307.795	2.579	588.585	207.311	51.232	224.222	105.820	1016.411	1.000	2.700	0.0065419	0.0045873	0.8306194	32.169	9.893	13.432	5.626	4.757	-5.243	-5.086	-5.342	3236.459	-0.094	6688.981	-1.002	8.709	0.173	3	0.563	3
764826	C16H17F2NO	140.383	16.212	96.077	-15.292	0.000	81.143	12.877	-50.634	0.021	18.692	0	0	0	0	0	6	0	0	277.313	1.635	531.489	181.218	53.592	212.720	83.959	919.155	1.000	2.700	0.0029093	0.0050801	0.8601950	28.809	8.317	12.198	5.640	4.140	-4.371	-4.462	-4.809	3073.905	-0.075	4801.905	-1.182	8.772	0.181	3	0.345	3
764825	C17H20FNO	130.414	17.809	116.674	-15.285	0.000	88.315	-29.271	-47.827	0.046	16.045	1	0	0	0	0	6	0	0	273.349	0.726	539.425	253.342	50.032	189.029	47.021	953.002	1.000	2.700	0.0005524	0.0050053	0.8682198	29.938	8.728	12.354	5.460	4.382	-4.334	-4.381	-4.566	3322.348	-0.125	3277.576	-1.200	8.427	0.123	4	0.440	3
764822	C17H18N2O4	-126.032	7.659	58.669	45.836	0.000	58.342	-240.243	-56.294	0.031	34.148	0	0	0	0	0	3	0	-2	314.340	2.753	623.066	354.411	182.843	85.812	0.000	1055.761	1.000	7.500	0.0071806	0.0120373	0.8047755	34.991	10.092	16.971	11.236	1.717	-4.344	-3.299	-5.100	182.811	-1.499	78.825	-4.299	9.350	1.229	3	-0.113	3
764778	C24H28N2O3	32.653	25.675	50.855	9.166	0.510	112.717	-120.900	-45.371	0.047	48.917	0	0	0	0	0	6	0	-1	392.497	3.084	676.964	330.522	92.149	254.294	0.000	1263.461	3.000	5.000	0.0075271	0.0127928	0.8349116	42.986	13.069	21.237	11.700	4.431	-5.525	-5.971	-5.416	1324.503	-0.679	670.308	-1.746	8.582	1.117	3	0.694	3
764773	C30H28N8	-412.377	16.447	91.186	28.459	0.000	104.214	-563.452	-89.231	0.026	20.189	6	0	0	0	0	8	0	-1	500.605	7.045	900.100	333.733	77.268	489.099	0.000	1623.125	2.000	6.000	0.0305808	0.0094270	0.7420659	58.338	18.197	25.922	12.812	6.819	-8.969	-8.603	-8.038	1833.011	-0.854	952.358	-0.453	7.786	0.889	6	1.424	1
764770	C25H21FN6	-485.009	11.510	64.630	14.228	0.000	99.185	-607.016	-67.546	0.015	17.365	2	0	0	0	0	6	0	0	424.479	3.648	720.562	151.934	43.465	478.130	47.033	1312.897	2.000	4.500	0.0101383	0.0088319	0.8047247	47.102	14.273	21.234	11.056	5.899	-6.824	-7.454	-6.972	3834.599	-0.130	3827.601	-0.060	8.075	1.069	3	0.984	1
764766	C24H15N3OS	0.911	9.621	57.510	21.222	2.795	83.872	-118.921	-55.189	0.037	39.687	2	0	0	0	0	3	0	0	393.462	6.271	636.817	0.000	120.759	481.498	34.560	1151.736	1.500	5.500	0.0341438	0.0105778	0.8344218	42.610	13.746	20.300	12.313	4.010	-5.522	-6.547	-6.507	709.161	-0.689	527.646	-1.761	8.555	1.844	1	0.544	3
764699	C11H11NO2S2	135.399	2.985	12.818	-2.611	1.558	9.254	171.952	-60.557	0.041	8.854	0	0	0	0	0	3	0	0	253.333	7.090	453.137	88.142	106.979	204.758	53.257	765.743	1.000	4.000	0.0656378	0.0088274	0.8932868	24.520	8.231	12.516	7.691	2.137	-2.934	-3.438	-4.235	958.110	-0.380	924.710	-2.482	8.696	0.529	2	-0.158	3
764570	C25H16F2N4O	-219.673	10.535	47.401	3.457	0.000	92.014	-307.808	-65.272	0.050	27.424	2	0	0	0	0	2	0	1	426.424	4.585	726.321	92.654	58.153	486.616	88.898	1265.549	2.000	3.250	0.0166132	0.0063280	0.7790327	47.856	13.796	21.210	10.893	6.156	-8.171	-8.152	-7.428	2782.520	0.022	4589.027	-0.685	8.265	0.850	1	1.242	1
764568	C26H20N4O	-199.780	10.487	47.836	3.457	0.000	92.327	-286.204	-67.682	0.025	27.891	2	0	0	0	0	2	0	0	404.470	6.355	741.186	180.878	58.175	502.132	0.000	1294.092	2.000	3.250	0.0312122	0.0062011	0.7748450	49.147	14.775	21.434	11.004	6.016	-8.052	-7.700	-7.570	2781.145	-0.203	1494.525	-0.631	8.175	0.662	2	1.320	1
764567	C27H22N4O	-200.347	12.082	56.523	3.457	0.000	96.931	-301.915	-67.425	0.035	31.368	2	0	0	0	0	2	0	0	418.497	5.996	767.542	249.340	58.190	460.012	0.000	1347.024	2.000	3.250	0.0266921	0.0059882	0.7685048	50.863	15.021	21.888	10.781	6.302	-8.530	-7.989	-7.472	2780.247	-0.214	1494.003	-0.779	8.159	0.650	3	1.464	1
764548	C21H18N2O2S	72.848	8.417	31.176	48.014	0.149	62.305	-18.660	-58.552	0.043	34.826	0	0	0	0	0	3	0	0	362.445	6.373	623.765	129.072	73.348	388.141	33.203	1116.033	1.000	4.250	0.0363939	0.0068135	0.8341842	40.290	12.294	17.711	9.360	4.582	-5.748	-5.835	-6.066	1996.818	-0.239	1588.065	-1.216	9.079	1.150	4	0.704	3
764530	C17H13BrN4O	-56.619	6.734	53.045	30.831	0.912	54.046	-127.621	-74.565	0.050	43.977	0	0	0	0	0	0	0	0	369.220	3.783	573.747	93.026	79.492	323.840	77.389	986.081	1.000	5.000	0.0145120	0.0087146	0.8350641	36.402	10.943	16.668	10.260	3.504	-5.279	-5.555	-5.745	1746.148	-0.007	2398.552	-1.844	8.723	1.016	1	0.336	3
764496	C26H26N2O5S	177.396	17.307	48.309	88.078	0.155	118.761	-34.601	-60.613	0.043	61.288	1	0	0	0	0	7	0	0	478.562	3.026	828.907	479.466	41.497	296.171	11.773	1486.452	0.000	7.000	0.0061592	0.0000000	0.7599058	51.668	14.763	20.543	9.366	5.688	-7.172	-7.308	-6.829	4002.996	-0.309	2570.102	-0.569	8.805	0.733	6	0.763	1
764494	C27H28N2O6S	82.744	20.738	64.850	41.540	0.240	127.911	-114.601	-57.934	0.046	53.391	1	0	0	0	0	10	0	-1	508.588	1.058	852.144	512.143	39.633	291.579	8.788	1547.363	0.000	7.750	0.0007228	0.0000000	0.7592419	52.135	15.274	20.921	9.454	5.717	-6.718	-7.598	-6.818	4169.266	-0.476	2586.448	-0.263	8.692	0.872	7	0.612	1
764493	C26H26N2O4S	369.030	36.257	324.946	-2.104	0.000	145.055	-71.881	-63.243	0.040	42.599	0	0	0	0	0	8	0	0	462.562	5.119	664.966	368.220	41.385	231.765	23.596	1337.315	0.000	6.250	0.0195976	0.0000000	0.8827841	44.442	12.693	18.205	7.577	5.051	-4.346	-7.316	-4.534	4012.775	-0.215	2991.318	-0.698	8.883	0.912	6	0.489	3
764492	C25H23ClN2O4S	23.557	17.146	43.378	16.444	0.087	118.638	-113.166	-58.968	0.102	42.723	0	0	0	0	0	8	0	0	482.981	6.687	753.540	314.380	38.047	316.720	84.392	1400.681	0.000	6.250	0.0319230	0.0000000	0.8034366	47.789	14.355	19.666	8.367	5.819	-6.290	-7.750	-6.223	4316.153	-0.104	6968.096	-0.337	8.970	1.030	5	0.673	1
764490	C25H24N2O4S	187.855	16.439	40.012	88.129	0.154	112.126	-16.553	-52.452	0.041	58.388	1	0	0	0	0	6	0	0	448.536	3.269	792.110	387.014	41.451	352.113	11.532	1406.460	0.000	6.250	0.0075973	0.0000000	0.7664159	49.643	14.351	19.582	9.139	5.597	-7.029	-7.018	-6.991	4007.032	-0.240	2565.079	-0.467	8.829	0.758	5	0.774	1
764463	C21H18N2O4S	1.595	8.599	30.342	42.527	0.140	69.950	-79.521	-70.443	0.033	35.224	0	0	0	0	0	1	0	0	394.444	3.274	639.290	267.637	81.268	244.192	46.194	1138.001	1.000	5.750	0.0094218	0.0089944	0.8245725	41.079	11.628	18.334	10.395	3.918	-5.857	-6.174	-5.535	1679.720	-0.180	1551.864	-2.061	8.924	1.032	3	0.546	3
764459	C17H14N2O2S2	-40.206	5.716	32.141	44.805	0.129	33.471	-91.572	-64.896	0.026	25.858	0	0	0	0	0	1	0	0	342.430	1.833	578.376	149.770	80.395	245.564	102.648	1005.833	1.000	4.250	0.0033411	0.0073482	0.8394054	35.802	10.780	15.889	8.794	3.925	-5.570	-5.541	-5.302	1712.045	-0.006	3228.924	-2.040	8.989	1.103	4	0.493	3
764458	C20H18N2O3S	-12.437	7.726	35.303	44.957	0.136	60.765	-98.639	-62.686	0.049	33.815	0	0	0	0	0	2	0	0	366.434	2.426	619.437	227.932	76.917	268.088	46.499	1107.746	1.000	5.000	0.0053122	0.0080718	0.8358489	39.454	11.490	17.323	9.521	4.104	-5.620	-5.793	-5.467	1847.106	-0.177	1726.313	-1.801	9.005	1.100	5	0.577	3
764457	C16H11ClN2OS2	-40.649	4.893	23.862	44.846	0.129	25.732	-81.152	-58.959	0.028	22.212	1	0	0	0	0	0	0	1	346.849	2.171	599.653	56.784	80.681	288.140	174.047	1009.590	1.000	3.500	0.0046672	0.0058367	0.8116375	37.002	11.569	16.283	8.644	4.579	-6.682	-5.926	-5.954	1701.365	0.174	7893.051	-1.991	9.157	1.248	3	0.681	1
764407	C22H16O6	55.893	15.377	51.500	-19.722	0.000	86.730	2.427	-80.419	0.039	26.729	1	0	0	0	0	5	1	-2	376.365	0.764	641.845	209.690	132.522	299.632	0.000	1139.108	0.000	6.500	0.0005129	0.0000000	0.8218233	39.084	11.837	16.435	9.503	2.995	-4.163	-5.190	-5.844	548.523	-1.046	258.494	-2.426	8.738	1.128	3	-0.026	3
764405	C21H14O5	67.965	14.709	43.085	-19.723	0.000	79.963	21.701	-71.770	0.031	23.025	0	0	0	0	0	4	1	-1	346.339	1.704	605.286	116.749	133.111	355.426	0.000	1063.812	0.000	5.750	0.0027294	0.0000000	0.8326216	37.246	11.523	15.563	9.280	2.924	-4.016	-4.900	-5.935	541.512	-0.958	254.925	-2.337	8.763	1.163	2	-0.002	3
764393	C23H35N7O3	-852.841	3.918	47.107	23.791	0.145	63.699	-864.785	-126.716	0.043	15.923	1	1	0	0	1	17	0	-2	457.575	8.502	792.120	508.698	134.304	149.118	0.000	1492.556	4.000	11.400	0.0484339	0.0287835	0.7973723	44.086	15.024	26.685	19.403	1.650	-1.419	-3.037	-4.874	70.614	-1.471	61.119	-3.900	8.923	0.096	6	-0.633	1
764392	C24H32N8O2	-1065.060	9.995	33.454	27.844	4.074	136.351	-1147.852	-128.927	0.042	18.450	1	1	0	0	0	11	0	-2	464.569	1.985	886.768	393.997	108.057	384.715	0.000	1553.746	3.000	9.900	0.0025352	0.0193368	0.7316021	52.638	17.357	26.900	16.924	3.744	-5.556	-4.766	-8.436	233.398	-1.047	113.558	-3.162	8.666	0.610	5	0.298	3
764391	C24H31ClN8O2	-1075.600	10.072	33.497	27.766	4.076	135.429	-1156.962	-129.477	0.035	26.145	1	1	0	0	0	11	0	-1	499.014	2.798	903.850	388.113	108.918	335.140	71.679	1590.473	3.000	9.900	0.0049237	0.0189714	0.7290423	53.634	17.901	27.556	16.659	4.177	-6.155	-5.435	-8.241	229.049	-0.891	274.820	-3.353	8.616	0.793	5	0.388	3
764320	C28H31N5OS	-178.387	14.857	60.443	100.802	6.128	103.069	-387.592	-76.094	0.039	54.976	2	0	0	0	0	2	0	1	485.646	1.492	800.537	408.564	23.013	328.186	40.774	1491.694	0.000	5.250	0.0014919	0.0000000	0.7886845	55.394	14.920	21.263	8.779	6.851	-8.491	-7.922	-6.516	5993.320	0.296	5731.624	-0.596	8.905	1.181	5	1.459	1
764316	C17H17N3OS	105.560	10.792	347.565	74.741	0.000	77.439	-343.893	-61.084	0.021	28.876	1	0	0	0	0	1	0	0	311.401	0.499	573.329	226.303	110.476	194.441	42.110	982.284	1.000	5.000	0.0002534	0.0087210	0.8335254	34.372	9.958	15.491	9.357	2.979	-4.955	-4.065	-5.153	887.677	-0.454	739.768	-2.775	9.036	1.516	5	0.283	3
764313	C21H24N4OS	-193.181	11.208	41.221	82.206	3.756	71.573	-350.775	-52.370	0.043	36.334	0	0	0	0	0	1	0	1	380.507	3.449	619.121	356.322	31.013	190.976	40.810	1148.763	0.000	5.200	0.0103549	0.0000000	0.8567937	41.001	10.768	16.330	7.635	4.422	-5.242	-5.352	-4.760	5032.680	0.322	4747.557	-1.322	8.976	1.218	5	0.519	3
764312	C22H27N5S	-233.772	10.994	41.999	104.298	3.821	77.421	-412.674	-59.632	0.048	37.889	0	1	0	0	0	1	0	2	393.549	5.755	659.579	410.750	44.469	163.625	40.734	1223.471	0.000	6.000	0.0270721	0.0000000	0.8387399	43.730	11.335	17.929	8.426	3.867	-4.370	-4.210	-5.648	935.619	0.580	851.396	-3.729	9.077	1.328	6	0.522	3
764310	C17H19N5S	-255.945	9.101	38.195	32.757	0.131	66.995	-353.404	-49.720	0.049	20.474	0	1	0	0	0	3	1	0	325.431	3.054	578.472	226.870	102.356	208.526	40.720	1013.438	3.000	4.500	0.0092027	0.0134738	0.8434920	34.469	10.776	18.236	11.405	2.577	-3.435	-3.328	-5.785	264.339	-0.078	217.128	-4.446	8.395	1.010	4	0.259	3
764308	C17H17N3OS	171.733	11.802	347.376	74.742	0.000	76.766	-277.033	-61.919	0.020	29.591	0	0	0	0	0	1	0	0	311.401	4.634	563.119	225.963	97.906	197.036	42.213	974.709	1.000	4.500	0.0220337	0.0079912	0.8442704	34.093	9.845	15.399	8.772	3.231	-4.951	-4.258	-4.992	1168.036	-0.309	996.568	-2.534	8.851	1.382	4	0.363	3
764264	C31H50N8O5Si2	-274.457	13.263	395.027	109.512	0.249	25.388	-683.246	-134.649	0.047	20.701	6	0	0	0	2	14	0	-2	670.958	11.448	1052.853	606.955	178.244	267.655	0.000	2063.378	4.000	10.900	0.0635208	0.0207056	0.7444743	69.989	21.731	36.139	23.221	4.996	-6.665	-7.897	-4.194	67.500	-2.424	87.862	-2.518	8.643	0.613	3	0.613	1
764232	C25H23ClN2O5S	92.778	16.621	47.222	78.549	0.292	102.604	-96.103	-56.407	0.041	58.899	1	0	0	0	0	7	0	0	498.980	4.492	822.737	387.659	39.372	314.543	81.163	1471.296	0.000	7.000	0.0137138	0.0000000	0.7603918	51.236	15.220	20.858	9.486	5.890	-7.357	-7.741	-6.909	4193.139	-0.113	6484.167	-0.465	8.825	0.852	5	0.719	1
764230	C27H28N2O6S	142.184	16.899	52.578	97.694	0.075	118.432	-82.915	-60.578	0.041	63.745	1	0	0	0	0	8	0	-1	508.588	3.579	863.337	563.949	39.732	250.016	9.640	1566.347	0.000	7.750	0.0081789	0.0000000	0.7555157	53.782	15.197	21.590	9.640	5.794	-7.259	-7.598	-6.680	4160.249	-0.359	2608.257	-0.603	8.713	0.680	7	0.752	1
764162	C27H23Cl2N5O	-87.327	7.147	31.593	54.330	0.392	54.239	-163.936	-71.093	0.041	30.514	4	0	0	0	0	3	0	0	504.418	10.407	839.762	195.785	99.322	401.350	143.306	1509.126	2.000	5.000	0.0717649	0.0084203	0.7576914	56.148	17.525	26.079	12.389	6.809	-9.687	-8.956	-7.367	1132.470	-0.419	3449.647	-1.648	8.708	0.660	0	1.530	1
764156	C30H27ClN6O2	-64.677	16.473	51.718	76.091	7.083	86.628	-192.600	-110.070	0.039	47.881	3	0	0	0	0	3	0	-2	539.035	10.432	837.508	167.800	170.858	427.191	71.659	1557.113	4.000	6.500	0.0698916	0.0155222	0.7757520	58.315	18.466	30.686	17.427	5.368	-8.454	-8.826	-7.198	237.493	-1.334	258.256	-2.876	7.887	0.959	4	1.206	1
764154	C31H29N5O3	-35.947	16.422	40.512	63.560	6.774	86.954	-158.007	-92.163	0.040	42.844	1	0	0	0	0	4	1	-2	519.602	6.833	748.856	209.582	171.864	367.410	0.000	1504.691	3.000	6.000	0.0310253	0.0138776	0.8480050	55.004	16.518	27.116	14.611	5.146	-6.798	-8.751	-5.744	232.334	-1.271	102.140	-3.009	7.931	0.912	5	1.259	1
764110	C38H41N3O5	73.219	9.606	144.266	114.627	0.406	37.930	-155.624	-77.993	0.049	73.721	7	0	0	0	0	8	1	-2	619.759	10.572	1075.206	608.167	151.894	315.144	0.000	1979.199	2.000	8.750	0.0564682	0.0115088	0.7090332	70.926	21.282	32.156	15.267	7.175	-11.056	-9.524	-7.743	359.324	-1.933	163.637	-2.441	8.294	1.392	8	1.813	1
764072	C16H20BrN5O	-189.860	1.874	14.691	-4.556	1.836	8.633	-126.039	-86.298	0.130	2.764	0	1	0	0	0	9	0	-2	378.271	3.285	651.904	231.436	165.250	177.799	77.420	1102.399	4.000	4.500	0.0097859	0.0138057	0.7916632	33.883	12.313	19.564	11.954	2.541	-3.641	-4.569	-6.477	66.947	-1.148	78.179	-5.137	8.625	0.387	3	0.092	3
764064	C30H28N8	-555.283	7.189	39.409	23.033	0.377	75.854	-608.913	-92.231	0.041	11.382	1	0	0	0	0	8	0	0	500.605	3.028	763.598	236.397	79.891	447.311	0.000	1492.199	2.000	6.000	0.0061429	0.0111122	0.8270237	52.699	16.159	23.953	12.217	5.972	-6.551	-8.603	-6.464	1730.996	-0.697	895.200	-0.648	7.975	1.018	6	1.118	1
764032	C26H25N5O4S	50.276	9.964	80.277	68.385	0.312	78.826	-97.228	-90.261	0.252	50.460	1	0	0	0	0	9	0	-2	503.575	3.624	826.003	269.022	175.924	353.572	27.486	1519.322	2.000	8.700	0.0086436	0.0148954	0.7737781	52.247	16.885	25.463	14.832	4.333	-6.655	-7.298	-6.879	212.624	-1.870	131.264	-2.652	8.910	0.909	4	0.596	1
764022	C31H36N2O6S	217.001	15.947	98.011	95.932	0.473	99.615	-29.730	-63.247	0.044	73.914	5	0	0	0	0	7	0	1	564.695	4.573	888.710	737.791	5.829	99.572	45.518	1700.382	0.000	5.500	0.0122989	0.0000000	0.7752399	58.351	15.190	21.994	6.464	7.960	-9.237	-9.449	-5.644	8722.136	0.189	9128.454	-0.604	8.149	0.615	11	1.786	1
763932	C21H15ClF4N4O3	-241.969	6.542	20.792	91.350	0.847	74.625	-326.113	-110.011	0.050	39.535	2	0	0	0	1	5	0	-1	482.821	8.265	759.951	85.809	148.304	319.041	206.796	1318.417	3.000	6.000	0.0518178	0.0136750	0.7651526	46.445	14.050	24.745	15.426	4.192	-7.089	-6.891	-5.479	273.014	-0.919	2418.325	-2.649	9.113	0.812	2	0.345	1
763863	C20H21NO3	54.419	8.223	51.242	98.936	0.232	52.521	-116.128	-40.608	0.049	45.010	0	0	0	0	0	2	0	0	323.391	5.221	595.543	355.285	79.997	160.261	0.000	1048.583	1.000	4.000	0.0259947	0.0067166	0.8381475	36.057	9.863	15.478	7.750	3.820	-5.353	-4.998	-4.915	1726.985	-0.316	892.958	-2.237	8.643	0.114	7	0.614	3
763857	C21H17Br2NO3	30.181	10.195	22.457	47.219	0.237	85.866	-83.847	-51.945	0.048	37.674	1	0	0	0	0	2	0	1	491.178	6.075	665.742	214.365	72.060	238.181	141.136	1177.092	1.000	4.000	0.0313483	0.0060083	0.8098402	41.944	12.566	18.329	8.445	5.312	-7.227	-8.712	-5.745	2053.772	0.057	6387.380	-1.817	8.621	1.298	4	0.956	1
763856	C21H18BrNO3	29.808	9.672	21.707	47.179	0.241	85.007	-82.790	-51.207	0.045	37.085	1	0	0	0	0	2	0	0	412.282	7.030	642.463	214.596	72.034	283.135	72.699	1130.568	1.000	4.000	0.0437162	0.0062260	0.8169228	40.511	11.951	17.745	8.670	4.810	-6.510	-7.074	-5.845	2054.959	-0.098	2695.856	-1.658	8.498	1.110	4	0.830	1
763841	C23H28N2O5S	-249.902	8.334	57.931	1.905	0.072	50.024	-298.548	-69.619	0.046	19.846	0	0	0	0	0	7	0	-1	444.545	5.023	733.066	470.573	57.022	205.470	0.000	1356.166	0.000	7.750	0.0186026	0.0000000	0.8082841	45.587	12.687	19.056	9.358	4.214	-4.911	-5.554	-5.614	2852.043	-0.440	1535.748	-1.175	8.918	0.581	3	0.185	3
763743	C20H31N3O4	-78.169	13.368	37.016	22.319	0.061	52.104	-160.025	-43.012	0.045	24.142	0	0	0	0	1	10	0	-2	377.483	5.382	776.112	512.035	126.026	138.051	0.000	1357.657	1.250	7.250	0.0213317	0.0104440	0.7640128	43.077	13.187	19.685	11.665	3.374	-5.364	-3.715	-4.634	434.220	-1.479	301.323	-2.396	8.468	0.358	3	0.096	3
763703	C23H16ClN3O2	-11.056	10.522	129.072	14.457	0.000	70.875	-153.397	-82.585	0.028	44.750	1	0	0	0	0	3	0	0	401.851	5.314	693.319	104.022	104.624	413.107	71.565	1201.819	2.000	4.750	0.0234923	0.0096889	0.7884817	43.962	14.038	20.769	11.881	4.685	-6.857	-6.840	-6.925	1008.672	-0.564	1231.510	-1.704	8.431	1.121	1	0.759	1
763701	C17H11BrN2O	61.318	6.918	120.070	13.866	0.000	38.874	-60.697	-57.713	0.028	35.884	1	0	0	0	0	2	0	0	339.191	7.740	525.146	12.017	114.609	321.240	77.281	892.965	2.000	2.500	0.0670897	0.0067325	0.8539669	31.366	10.543	15.873	8.925	3.480	-4.741	-6.039	-5.427	811.080	-0.415	1045.685	-2.308	8.464	0.883	0	0.379	3
763692	C25H20ClN3O4	114.254	20.629	277.764	14.521	0.000	89.328	-198.177	-89.812	0.027	55.850	1	0	0	0	0	5	0	-1	461.904	6.015	768.930	279.195	104.419	313.801	71.514	1358.389	2.000	6.250	0.0266377	0.0114950	0.7714263	47.995	14.914	22.767	12.422	4.941	-7.359	-7.479	-6.727	1013.190	-0.732	1236.675	-1.858	8.555	1.187	3	0.806	1
763684	C23H16ClN3O2	-26.111	10.552	129.023	14.457	0.000	70.795	-168.379	-82.559	0.026	44.869	1	0	0	0	0	3	0	0	401.851	6.447	692.946	104.020	104.602	412.814	71.511	1201.450	2.000	4.750	0.0345901	0.0096941	0.7887433	43.944	14.031	20.915	11.878	4.683	-6.851	-6.840	-6.919	1009.161	-0.563	1231.307	-1.705	8.436	1.110	1	0.759	1
763669	C26H16FN5OS	-161.280	18.704	37.050	7.678	0.000	110.061	-226.924	-107.848	0.037	29.759	2	0	0	0	0	3	0	0	465.504	4.555	794.976	0.000	82.989	615.730	96.256	1392.293	1.000	6.000	0.0149021	0.0075474	0.7585159	53.519	16.605	23.469	13.132	6.005	-8.424	-8.084	-8.376	1617.751	-0.343	2801.886	-0.592	9.010	1.466	1	1.070	1
763663	C19H16N2O3	46.028	9.469	136.906	13.869	0.000	52.991	-88.642	-78.565	0.009	42.824	0	0	0	0	0	4	0	0	320.347	5.436	562.769	184.832	109.539	268.398	0.000	989.609	2.000	4.000	0.0298579	0.0100518	0.8533835	33.445	10.534	16.361	9.631	3.206	-4.338	-5.121	-5.184	906.030	-0.680	444.658	-2.209	8.266	0.783	2	0.317	3
763660	C18H13ClN2O2	38.271	7.892	128.508	13.867	0.000	45.793	-86.179	-71.611	0.041	39.160	0	0	0	0	0	3	0	0	324.766	3.837	560.768	105.753	114.411	269.660	70.944	962.938	2.000	3.250	0.0152907	0.0081962	0.8409700	33.032	10.777	15.976	9.175	3.553	-4.979	-5.476	-5.391	814.597	-0.522	969.893	-2.390	8.305	0.889	1	0.402	3
763643	C23H13ClF3N3O	-6.804	7.646	93.274	32.518	0.208	57.579	-124.200	-73.829	0.046	42.787	3	0	0	0	0	2	0	0	439.823	6.259	706.979	12.014	104.601	402.000	188.364	1223.621	2.000	4.000	0.0320190	0.0080014	0.7825697	45.370	13.429	21.549	11.361	5.551	-8.012	-7.900	-6.967	1009.183	-0.234	5376.514	-1.839	8.699	1.301	0	0.993	1
763642	C22H12ClF2N3O	-82.155	9.253	120.651	14.456	0.000	64.261	-221.229	-69.546	0.048	38.970	2	0	0	0	0	2	0	0	407.806	4.921	674.024	11.460	104.517	392.645	165.403	1158.803	2.000	4.000	0.0209009	0.0083927	0.7915823	42.687	12.856	20.351	11.209	5.047	-7.327	-7.245	-6.777	1011.041	-0.263	4032.551	-1.871	8.707	1.301	0	0.821	1
763639	C24H18ClFN4O4	153.245	9.117	34.154	56.689	0.039	68.031	53.245	-68.029	0.049	40.751	1	0	0	0	0	3	0	0	480.882	8.043	756.114	262.724	68.525	315.056	109.809	1372.443	0.000	6.250	0.0471380	0.0000000	0.7899034	49.854	13.971	20.966	9.681	5.519	-7.263	-7.945	-6.434	2218.593	-0.080	4676.852	-1.385	8.732	1.312	4	0.803	1
763635	C29H23N5O4S	-142.939	23.607	70.213	7.685	0.000	136.433	-268.249	-112.628	0.038	44.946	4	0	0	0	0	6	0	-1	537.592	6.035	885.770	258.944	83.500	494.105	49.222	1595.831	1.000	8.250	0.0228204	0.0093139	0.7455935	58.577	18.103	26.022	14.064	5.990	-8.450	-8.632	-8.005	1599.818	-0.679	1529.550	-0.742	8.989	1.533	4	1.008	1
763633	C22H12ClF2N3O	-97.211	9.284	120.595	14.456	0.000	64.187	-236.263	-69.469	0.019	39.088	2	0	0	0	0	2	0	0	407.806	5.834	673.701	11.422	104.510	392.413	165.356	1158.475	2.000	4.000	0.0293800	0.0083967	0.7918128	42.672	12.851	20.462	11.207	5.045	-7.321	-7.245	-6.772	1011.197	-0.263	4030.836	-1.871	8.709	1.294	0	0.821	1
763625	C22H13ClFN3O	-25.116	9.766	120.663	14.456	0.000	63.858	-162.942	-70.917	0.040	41.037	2	0	0	0	0	2	0	0	389.816	5.510	663.751	11.398	104.057	429.739	118.557	1141.948	2.000	4.000	0.0265907	0.0085226	0.7960203	42.367	13.246	20.157	11.417	4.811	-6.941	-6.878	-6.882	1021.239	-0.361	2257.727	-1.731	8.606	1.201	0	0.778	1
763621	C23H14F3N3O	4.610	6.636	89.923	36.916	0.212	57.715	-118.215	-68.577	0.049	43.115	2	0	0	0	0	2	0	0	405.378	5.476	672.796	16.353	119.627	419.754	117.063	1169.555	2.000	4.000	0.0256351	0.0084080	0.7979248	43.376	12.595	20.566	11.476	4.861	-7.094	-7.195	-6.804	726.907	-0.522	1534.248	-2.054	8.791	1.342	0	0.853	1
763618	C22H13F2N3O	-78.862	9.304	120.592	14.456	0.000	65.311	-221.717	-66.809	0.049	39.194	2	0	0	0	0	2	0	0	373.361	7.094	649.635	11.446	104.505	439.843	93.840	1114.357	2.000	4.000	0.0451587	0.0087077	0.8001635	41.359	12.237	19.965	11.446	4.553	-6.584	-6.545	-6.863	1011.299	-0.415	1635.611	-1.704	8.651	1.204	0	0.706	1
763617	C23H16FN3O2	-18.031	11.281	128.666	14.457	0.000	71.485	-167.282	-76.638	0.041	45.249	0	0	0	0	0	3	0	0	385.397	7.679	677.460	104.036	104.655	421.731	47.039	1173.027	2.000	4.750	0.0502715	0.0099157	0.7939987	42.892	12.997	20.671	11.893	4.424	-6.473	-6.508	-6.877	1008.000	-0.609	903.172	-1.675	8.478	1.082	1	0.686	1
763595	C21H14FN3O4S	-162.464	6.162	23.642	3.176	0.145	55.184	-156.045	-94.729	0.045	17.306	1	0	0	0	0	5	2	-2	423.418	9.470	690.506	0.000	179.473	464.024	47.009	1212.421	0.250	9.750	0.0739681	0.0070600	0.7963428	43.588	13.804	21.787	14.641	2.175	-4.193	-5.032	-7.040	196.769	-1.509	154.424	-2.713	9.166	1.572	2	-0.423	3
763587	C26H21ClN6O	139.522	21.990	143.434	20.139	0.000	109.014	-72.579	-82.476	0.032	53.654	3	0	0	0	0	5	0	-1	468.944	4.656	794.243	101.280	110.077	511.353	71.532	1418.101	3.000	4.250	0.0152842	0.0092682	0.7685694	52.271	17.160	24.835	13.360	6.098	-8.262	-8.506	-7.715	895.439	-0.805	1082.331	-1.267	7.742	0.958	2	1.233	1
763582	C27H23ClN4O2	18.205	8.968	50.723	30.091	0.165	65.032	-63.887	-72.887	0.049	34.091	2	0	0	0	0	1	0	0	470.957	7.184	790.454	177.813	65.980	475.131	71.530	1438.874	0.000	5.250	0.0358680	0.0000000	0.7797770	55.325	16.041	22.284	10.278	6.498	-8.596	-8.188	-7.361	2345.369	-0.045	3064.402	-0.966	8.872	0.901	3	1.348	1
763545	C27H24Cl2N2O2S	69.887	11.704	50.077	21.152	0.154	80.385	-69.266	-24.319	0.047	37.614	4	0	0	0	0	4	0	1	511.465	3.064	825.091	312.904	54.049	274.249	183.890	1498.846	0.000	3.000	0.0062616	0.0000000	0.7676578	53.880	15.969	20.188	6.075	8.261	-10.432	-9.783	-6.599	3043.342	0.162	10000.000	-1.165	8.315	0.948	5	1.997	1
763544	C30H34N2O6S	182.828	16.896	92.791	58.944	0.224	111.054	-33.611	-63.470	0.044	66.662	5	0	0	0	0	8	0	1	550.668	5.126	887.026	730.642	4.865	104.372	47.148	1674.410	0.000	5.500	0.0156911	0.0000000	0.7687821	56.716	15.057	21.398	6.266	7.809	-9.050	-9.456	-5.771	8907.777	0.142	9532.712	-0.473	8.084	0.676	11	1.668	1
763541	C32H36N2O8S	146.758	17.932	93.959	104.473	0.933	99.145	-91.382	-78.302	0.044	67.969	4	0	0	0	0	10	0	0	608.705	6.305	948.892	755.785	33.827	108.841	50.440	1813.160	0.000	7.500	0.0219268	0.0000000	0.7578310	61.027	16.667	24.165	8.172	7.557	-8.864	-9.760	-5.970	4732.793	-0.308	5016.275	-0.799	8.231	0.861	10	1.451	1
763494	C16H21F3O4	-4.542	4.663	44.976	88.856	0.890	4.031	-92.179	-55.780	0.038	23.759	0	0	0	0	0	2	1	0	334.335	3.816	540.235	287.405	128.165	18.463	106.203	982.154	2.000	5.400	0.0148242	0.0141360	0.8845087	32.044	8.267	16.797	9.861	2.640	-4.374	-3.469	-3.489	603.270	-0.389	1093.671	-3.625	10.252	0.541	4	0.183	3
763375	C22H21N3O4	-163.808	11.603	77.434	6.882	0.000	103.765	-230.705	-132.787	0.019	19.434	0	0	0	0	0	11	0	-2	391.426	3.380	731.162	220.926	187.301	322.934	0.000	1262.946	4.000	5.500	0.0090445	0.0150446	0.7728138	40.410	14.581	22.226	13.799	3.406	-5.300	-5.779	-6.748	165.853	-2.190	70.952	-2.778	8.423	0.915	4	0.259	3
763374	C22H20N2O5	-112.876	12.416	72.751	-22.080	0.000	106.951	-197.977	-84.937	0.040	33.755	0	0	0	0	0	10	0	-2	392.410	6.618	732.474	225.464	203.001	304.009	0.000	1257.764	3.000	6.500	0.0348269	0.0153703	0.7693175	40.664	14.295	21.817	13.521	3.068	-5.398	-5.556	-6.714	117.718	-2.326	48.983	-3.230	8.634	1.274	4	0.218	3
763373	C29H27N3O5	-58.082	11.142	52.729	38.614	0.879	81.356	-129.518	-113.282	0.039	42.179	3	0	0	0	1	11	0	-2	497.549	6.768	888.749	305.854	167.378	415.516	0.000	1583.297	3.000	6.000	0.0289322	0.0116932	0.7391983	54.115	18.195	26.073	15.707	5.024	-7.193	-7.488	-6.359	155.889	-2.142	113.546	-2.084	8.341	1.051	5	0.773	1
763371	C17H18N6	-257.497	3.461	46.164	80.910	0.104	23.561	-328.136	-83.560	0.042	26.656	0	0	0	0	0	4	0	-2	306.369	6.338	576.948	223.168	150.746	203.033	0.000	1016.653	1.000	5.000	0.0395129	0.0086663	0.8475082	33.903	10.379	15.826	9.021	2.772	-5.346	-5.269	-4.968	368.445	-1.077	168.132	-3.198	8.785	0.701	2	0.253	3
763278	C27H33N3O6	-29.965	15.624	67.475	87.826	0.169	110.750	-217.301	-94.508	0.049	59.381	3	0	0	0	0	9	0	-1	495.574	6.139	814.425	641.209	83.191	90.025	0.000	1523.110	3.000	6.500	0.0247434	0.0138237	0.7860823	49.882	14.360	24.163	11.668	5.310	-6.959	-7.581	-5.423	1610.646	-0.876	828.119	-1.871	7.746	0.157	10	0.964	1
763277	C25H29N3O4	-96.255	14.000	60.380	39.983	0.130	106.071	-229.112	-87.707	0.042	44.816	1	0	0	0	0	7	0	-1	435.522	7.440	740.637	481.597	83.091	175.949	0.000	1351.266	3.000	5.000	0.0409680	0.0116930	0.7980931	45.109	13.331	22.106	11.038	4.926	-6.459	-6.932	-5.638	1614.154	-0.728	830.068	-1.759	7.631	0.020	8	0.859	1
763275	C21H19Cl2N3	-129.611	8.704	22.841	33.584	0.103	74.522	-213.076	-56.289	0.049	30.417	2	0	0	0	0	3	0	-1	384.307	8.119	648.101	127.221	83.567	293.997	143.317	1147.046	3.000	2.000	0.0574703	0.0053450	0.8176661	40.632	13.220	20.204	9.599	5.454	-6.917	-6.969	-5.884	1597.481	-0.099	5004.126	-1.736	7.761	0.304	4	0.963	1
763273	C32H36N2O6	230.727	20.858	112.502	111.002	0.944	120.739	-77.104	-58.214	0.047	79.573	4	0	0	0	0	8	0	0	544.646	4.825	884.408	621.157	13.185	250.066	0.000	1676.024	1.000	6.500	0.0138888	0.0073495	0.7715530	58.172	16.026	23.937	9.741	7.292	-8.604	-8.826	-6.421	7427.833	-0.066	4321.643	-0.114	8.119	0.572	11	1.539	1
763271	C26H22Cl2N2	116.094	14.676	70.422	32.420	0.827	90.912	-66.506	-26.657	0.049	48.196	3	0	0	0	0	2	0	2	433.379	3.319	719.342	113.241	12.959	449.813	143.328	1305.070	1.000	2.000	0.0084411	0.0027803	0.8028831	49.086	14.879	19.506	7.642	7.643	-8.977	-8.371	-6.867	7464.597	0.661	10000.000	0.018	8.128	0.622	5	1.722	1
763266	C23H22N4O3	-353.917	9.282	39.405	82.354	3.104	108.535	-521.170	-75.428	0.045	39.493	1	0	0	0	0	7	0	-1	402.452	5.999	712.110	251.413	88.737	371.960	0.000	1253.428	2.500	5.750	0.0287160	0.0127671	0.7894980	43.066	13.742	21.177	12.348	4.310	-5.834	-6.310	-6.712	1426.939	-0.807	726.514	-1.173	7.855	1.137	6	0.513	3
763252	C25H21Cl2N3O4	-186.639	9.819	45.058	44.238	0.320	102.680	-292.029	-96.724	0.041	37.921	2	0	0	0	1	6	0	0	498.365	4.945	824.509	263.039	79.182	352.646	129.642	1444.151	2.000	5.000	0.0169351	0.0085761	0.7493961	51.156	16.390	23.168	12.640	5.796	-8.229	-7.951	-5.894	1235.725	-0.420	4670.485	-1.161	8.775	0.976	3	0.899	1
763241	C27H24N2O6	-90.524	12.221	42.795	40.871	0.623	118.705	-229.281	-76.458	0.050	41.928	1	0	0	0	0	6	0	0	472.496	5.655	796.894	383.837	57.183	355.874	0.000	1423.906	1.000	7.000	0.0224576	0.0087841	0.7681015	50.377	14.790	21.942	11.483	5.286	-7.153	-7.447	-6.982	2842.062	-0.444	1529.939	-0.744	8.650	0.912	3	0.821	1
763238	C25H20Cl2N2O4	-132.663	9.730	42.789	36.122	0.642	102.211	-247.974	-76.183	0.047	36.226	1	0	0	0	0	6	0	0	483.350	4.572	788.329	264.060	59.750	334.908	129.612	1398.817	1.000	5.500	0.0149459	0.0069768	0.7672991	49.172	15.340	21.219	9.905	6.225	-8.160	-8.178	-6.895	2687.163	-0.157	7385.496	-0.865	8.795	0.987	3	1.071	1
763235	C26H20ClF3N2O4	-103.588	10.286	39.543	41.624	0.672	104.897	-224.230	-76.381	0.036	39.635	2	0	0	0	0	6	0	0	516.903	3.524	811.456	263.109	59.989	323.669	164.689	1446.389	1.000	5.500	0.0085871	0.0067779	0.7622369	50.969	14.528	21.906	9.898	6.646	-8.732	-8.873	-6.923	2673.172	-0.082	10000.000	-0.909	8.842	1.133	4	1.200	1
763234	C26H21F3N2O4	-108.958	9.783	39.306	41.483	0.376	103.807	-233.800	-69.912	0.045	37.746	1	0	0	0	0	6	0	0	482.458	4.330	797.293	265.206	59.329	355.238	117.519	1413.948	1.000	5.500	0.0132582	0.0068983	0.7641342	49.972	13.969	21.435	10.058	6.301	-8.270	-8.160	-7.043	2711.930	-0.187	6403.895	-0.785	8.823	1.028	4	1.111	1
763232	C23H17FN4O3S2	-408.443	7.046	43.041	24.667	0.115	63.437	-436.731	-110.018	0.048	18.057	0	0	0	0	0	4	0	-1	480.531	10.631	711.124	101.086	77.346	430.917	101.774	1324.233	0.000	8.250	0.0853447	0.0000000	0.8200925	48.389	14.180	22.334	12.167	4.274	-5.166	-7.010	-6.498	1829.894	-0.195	3431.775	-1.043	8.740	1.656	4	0.086	3
763231	C23H18N4O3S2	-399.883	7.072	43.038	24.674	0.115	63.582	-425.286	-113.079	0.041	19.230	1	0	0	0	0	4	0	-1	462.540	9.076	702.661	100.983	77.498	469.422	54.757	1308.533	0.000	8.250	0.0629559	0.0000000	0.8233969	48.128	14.609	21.774	12.393	4.036	-4.800	-6.628	-6.628	1823.826	-0.305	1889.744	-0.910	8.660	1.598	4	0.040	3
763198	C18H17N3O5	66.179	8.148	83.355	23.006	0.097	49.260	-21.537	-76.150	0.048	41.869	1	0	0	0	0	3	1	0	355.349	0.675	582.966	342.778	88.277	151.911	0.000	1036.534	1.000	6.250	0.0004398	0.0107210	0.8496582	34.853	9.774	15.951	9.715	2.756	-4.174	-5.080	-4.689	1441.357	-0.433	734.452	-2.323	8.615	0.220	3	0.108	3
763197	C18H19N3O4	40.999	7.770	39.133	27.873	0.100	60.694	-23.589	-70.982	0.048	36.108	0	0	0	0	0	4	0	0	341.366	3.262	571.745	330.064	89.524	152.158	0.000	1046.822	1.000	5.500	0.0101628	0.0096197	0.8720556	34.625	9.949	15.650	8.739	3.093	-4.081	-4.980	-4.328	1402.647	-0.462	713.155	-2.249	8.886	0.394	4	0.248	3
763196	C20H20N2O5	164.756	9.382	48.754	36.421	0.101	75.350	64.755	-70.007	0.041	42.697	0	0	0	0	0	6	0	-1	368.388	8.325	625.468	366.546	118.616	140.306	0.000	1123.970	2.000	5.500	0.0616558	0.0124358	0.8358534	36.315	10.936	18.360	10.009	3.245	-5.653	-6.345	-4.857	743.129	-0.930	358.910	-2.635	8.675	0.249	5	0.325	3
763193	C17H15N3O2	105.522	5.835	28.926	24.533	2.809	54.171	49.247	-59.998	0.043	28.169	0	0	0	0	0	4	0	-2	293.324	9.185	527.684	101.537	181.310	244.837	0.000	921.988	3.500	4.250	0.0915006	0.0150678	0.8681754	30.514	10.620	18.842	12.318	1.891	-4.441	-5.169	-4.833	189.032	-1.281	81.728	-3.615	8.299	0.016	4	-0.006	3
763188	C19H18N2O5	132.483	8.712	40.627	36.369	0.100	68.134	64.043	-85.501	0.043	39.541	0	0	0	0	0	6	0	-2	354.362	7.842	600.341	272.647	173.203	154.491	0.000	1074.543	3.000	5.500	0.0572377	0.0158681	0.8451159	34.472	11.195	19.420	11.881	2.413	-5.118	-5.983	-4.775	225.640	-1.415	98.962	-3.591	8.695	0.291	5	0.145	3
763187	C21H21NO6	158.644	13.011	96.232	25.330	0.215	67.541	28.418	-72.103	0.049	48.980	0	0	0	0	0	4	0	0	383.400	9.926	615.562	428.434	66.522	120.607	0.000	1142.329	1.000	6.500	0.0862450	0.0105595	0.8585269	38.145	10.406	18.289	9.458	3.432	-4.481	-5.419	-4.396	2317.788	-0.279	1227.302	-1.937	8.466	0.568	8	0.299	3
763186	C18H16N2O5	23.520	8.117	81.583	23.044	3.113	43.628	-71.803	-64.163	0.042	34.894	0	0	0	0	0	3	1	0	340.335	3.915	532.783	241.883	103.227	187.674	0.000	965.452	2.000	5.000	0.0158756	0.0132719	0.8866827	32.349	9.827	16.293	10.172	2.606	-3.623	-5.213	-4.261	1039.912	-0.493	516.085	-2.473	8.727	0.715	2	0.162	3
763136	C17H20ClNO	18.138	6.147	13.876	6.519	1.970	50.690	-26.034	-35.030	0.029	16.075	1	0	0	0	0	6	0	0	289.804	0.762	560.819	269.683	51.159	181.890	58.087	982.646	1.000	2.700	0.0005902	0.0048144	0.8523282	31.056	9.624	12.753	5.475	4.463	-4.735	-4.717	-4.789	3241.572	-0.125	3669.589	-1.246	8.381	-0.103	4	0.518	3
763135	C16H17Cl2NO	13.101	5.995	13.629	6.204	1.937	50.006	-29.374	-35.296	0.034	15.727	0	0	0	0	0	6	0	1	310.222	2.530	552.500	186.628	51.329	189.680	124.864	966.291	1.000	2.700	0.0066260	0.0048869	0.8555363	30.476	10.004	12.984	5.532	4.544	-4.928	-5.135	-4.774	3229.614	0.041	8485.636	-1.221	8.485	0.098	3	0.473	3
763134	C16H18ClNO	25.742	6.072	13.235	6.795	2.082	51.190	-18.126	-35.505	0.042	16.253	0	0	0	0	0	6	0	0	275.777	2.520	527.942	186.679	49.925	235.066	56.271	922.069	1.000	2.700	0.0068887	0.0051142	0.8678040	29.140	9.453	12.272	5.748	4.055	-4.186	-4.431	-4.792	3330.139	-0.102	3692.540	-1.035	8.455	-0.081	3	0.355	3
763133	C15H16ClNO	111.721	12.863	78.275	-16.426	0.000	73.457	24.802	-61.252	0.022	15.425	0	0	0	0	0	5	0	0	261.750	3.192	513.464	147.690	53.130	253.578	59.067	877.062	1.000	2.700	0.0116186	0.0052584	0.8629956	28.157	9.161	12.061	6.083	3.769	-4.131	-4.146	-4.958	3105.068	-0.068	3546.395	-1.125	8.153	-0.098	3	0.273	3
763132	C15H15Cl2NO	101.011	12.776	78.296	-16.426	0.000	72.563	14.077	-60.276	0.046	13.863	0	0	0	0	0	5	0	1	296.196	4.810	532.069	148.205	53.205	206.788	123.871	919.334	1.000	2.700	0.0251623	0.0050745	0.8593685	29.402	9.689	12.928	5.833	4.168	-4.718	-4.848	-4.794	3099.963	0.086	8017.063	-1.292	8.224	0.057	3	0.388	3
763131	C16H17ClFNO	20.729	6.066	13.717	6.132	1.944	51.319	-26.668	-31.782	0.047	16.090	0	0	0	0	0	6	0	1	293.768	3.693	537.058	186.824	49.988	196.922	103.323	938.376	1.000	2.700	0.0145342	0.0050274	0.8631013	29.428	9.017	12.640	5.528	4.304	-4.555	-4.798	-4.686	3325.531	0.008	6674.606	-1.171	8.561	0.125	3	0.398	3
763130	C15H15ClFNO	107.411	12.893	78.225	-16.426	0.000	73.348	16.811	-57.440	0.033	14.144	0	0	0	0	0	5	0	1	279.741	2.351	522.274	148.082	53.264	214.812	106.117	893.151	1.000	2.700	0.0061885	0.0051697	0.8587824	28.431	8.724	12.245	5.858	3.887	-4.386	-4.511	-4.841	3095.998	0.041	6399.678	-1.264	8.270	0.204	3	0.316	3
763129	C16H17ClFNO	15.272	5.998	13.504	6.260	1.986	51.334	-31.506	-32.304	0.045	17.722	0	0	0	0	0	6	0	0	293.768	4.553	557.657	172.304	51.405	227.790	106.159	959.395	1.000	2.700	0.0216072	0.0048417	0.8435861	30.564	9.396	13.149	5.798	4.470	-4.939	-4.798	-5.149	3224.206	-0.019	6690.091	-1.088	9.210	0.222	3	0.451	3
763128	C15H15ClFNO	102.986	12.770	78.304	-16.426	0.000	73.360	11.745	-56.767	0.023	14.077	0	0	0	0	0	5	0	1	279.741	4.899	518.923	148.004	52.865	215.664	102.390	891.576	1.000	2.700	0.0269134	0.0052031	0.8633129	28.376	8.707	12.504	5.851	3.868	-4.303	-4.511	-4.772	3123.094	0.041	6163.508	-1.254	8.257	0.128	3	0.313	3
763127	C16H17Cl2NO	18.329	6.070	13.674	6.212	1.955	50.500	-24.963	-35.121	0.043	15.867	0	0	0	0	0	6	0	1	310.222	3.743	553.076	186.808	50.386	187.980	127.901	966.862	1.000	2.700	0.0144936	0.0048818	0.8549812	30.482	10.010	13.100	5.517	4.564	-4.951	-5.135	-4.775	3296.746	0.056	9015.351	-1.210	8.507	0.102	3	0.475	3
763126	C15H15Cl2NO	104.998	12.880	78.241	-16.426	0.000	72.656	18.543	-60.895	0.025	14.664	0	0	0	0	0	5	0	1	296.196	2.379	537.228	147.731	53.270	205.420	130.808	921.036	1.000	2.700	0.0061448	0.0050258	0.8521656	29.457	9.715	12.697	5.839	4.332	-4.841	-4.848	-4.904	3095.579	0.094	8736.702	-1.298	8.231	0.185	3	0.390	3
763125	C17H20ClNO	18.618	6.173	13.808	6.474	2.024	51.297	-26.186	-34.972	0.037	16.082	0	0	0	0	0	6	0	0	289.804	2.368	562.840	275.529	51.365	179.732	56.214	984.634	1.000	2.700	0.0056939	0.0047971	0.8504135	31.115	9.610	12.826	5.466	4.464	-4.761	-4.717	-4.810	3227.070	-0.134	3566.574	-1.257	8.367	-0.133	4	0.523	3
763124	C16H18ClNO	104.590	12.904	78.689	-16.426	0.000	73.553	16.567	-60.698	0.047	15.028	0	0	0	0	0	5	0	0	275.777	3.500	545.814	235.891	53.272	197.435	59.216	937.233	1.000	2.700	0.0130689	0.0049467	0.8485656	30.029	9.300	12.616	5.780	3.813	-4.210	-4.431	-4.924	3095.417	-0.086	3541.146	-1.326	8.132	-0.109	4	0.434	3
763123	C17H20ClNO2	17.657	6.938	21.815	6.311	1.998	58.118	-33.836	-43.687	0.041	20.850	0	0	0	0	0	7	0	0	305.803	3.257	580.340	255.635	51.028	214.931	58.746	1008.602	1.000	3.450	0.0105161	0.0059448	0.8380993	31.768	10.071	13.525	6.264	4.289	-4.710	-4.757	-5.177	3250.861	-0.199	3711.677	-1.031	8.401	-0.089	4	0.399	3
763122	C16H18ClNO2	103.833	13.504	86.556	-16.425	0.000	80.330	9.852	-69.985	0.017	17.770	0	0	0	0	0	6	0	0	291.777	4.214	546.612	240.545	53.022	197.647	55.398	950.125	1.000	3.450	0.0186856	0.0063116	0.8550788	29.905	9.424	13.025	6.298	4.034	-4.263	-4.472	-4.820	3112.345	-0.146	3394.611	-1.224	8.140	-0.176	4	0.288	3
763121	C16H18ClNO2	101.205	13.479	86.660	-16.425	0.000	80.331	6.014	-68.854	0.036	17.505	0	0	0	0	0	6	0	0	291.777	3.231	542.300	230.399	52.922	200.217	58.762	947.080	1.000	3.450	0.0110203	0.0063618	0.8600363	29.808	9.455	12.921	6.306	4.034	-4.201	-4.472	-4.752	3119.177	-0.131	3550.132	-1.213	8.189	-0.117	4	0.281	3
763120	C17H20ClNO2	14.529	6.928	21.786	6.373	1.997	57.769	-34.978	-45.346	0.042	18.938	0	0	0	0	0	7	0	0	305.803	4.284	569.705	268.572	51.157	194.430	55.544	1006.474	1.000	3.450	0.0182317	0.0060558	0.8525446	31.487	9.925	13.532	6.099	4.263	-4.591	-4.757	-4.845	3241.718	-0.191	3553.932	-1.105	8.368	-0.138	4	0.398	3
763118	C16H18ClNO	104.633	12.948	78.612	-16.426	0.000	73.551	16.656	-60.708	0.031	14.429	0	0	0	0	0	5	0	0	275.777	3.186	544.013	235.802	52.985	196.371	58.855	935.711	1.000	2.700	0.0108490	0.0049631	0.8504528	29.958	9.280	12.561	5.766	3.805	-4.178	-4.431	-4.888	3114.914	-0.082	3549.055	-1.324	8.146	-0.178	4	0.430	3
763019	C17H12ClF3N2O3	263.714	15.762	35.262	31.282	0.146	77.273	139.616	-35.627	0.039	49.515	1	0	0	0	0	7	2	0	384.742	4.048	700.998	93.174	74.101	354.256	179.467	1152.264	0.000	5.750	0.0142208	0.0000000	0.7582569	38.848	11.845	16.493	8.502	4.599	-6.133	-5.296	-7.133	1964.276	-0.277	9871.607	-0.965	8.449	1.591	2	0.128	3
763017	C22H21ClFN3O5S	53.380	14.492	36.281	28.212	4.763	82.895	1.942	-115.204	0.044	31.197	0	0	0	1	0	4	0	-2	493.936	7.554	652.162	179.365	221.712	164.951	86.134	1298.719	0.000	9.000	0.0439371	0.0000000	0.8827134	44.828	13.100	21.370	11.931	2.888	-3.588	-6.448	-2.409	19.815	-1.363	26.908	-4.641	8.906	1.336	1	-0.350	2
762988	C27H27N3O5S	21.783	18.414	52.985	48.437	0.234	125.365	-139.780	-83.871	0.246	52.523	2	0	0	0	0	9	0	-1	505.587	4.983	872.152	417.633	87.789	354.474	12.256	1565.907	1.000	8.750	0.0158554	0.0100327	0.7477393	54.120	16.585	24.150	12.929	5.249	-7.352	-7.289	-7.304	1456.789	-0.996	867.164	-1.025	8.858	1.086	6	0.691	1
762986	C28H29N3O7S	23.410	21.097	71.804	42.519	0.213	141.749	-157.258	-96.714	0.125	59.814	2	0	0	0	0	11	0	-2	551.613	5.812	915.964	514.638	88.713	300.045	12.568	1655.616	1.000	10.250	0.0204054	0.0111904	0.7389128	55.906	17.146	25.475	13.707	5.086	-7.189	-7.602	-7.188	1427.705	-1.152	851.816	-1.041	8.758	0.963	7	0.516	1
762963	C30H46O3	239.598	23.684	113.662	178.495	0.259	75.400	-135.754	-16.148	0.042	75.452	3	0	0	1	0	5	1	-1	454.692	4.866	774.150	641.248	123.302	9.601	0.000	1496.592	1.000	4.000	0.0158209	0.0051670	0.8173513	50.621	13.226	20.388	6.788	6.714	-8.094	-6.995	-2.726	169.914	-0.968	92.631	-3.278	9.362	-0.571	5	1.559	1
762950	C27H22FN7O	-693.975	14.099	55.209	18.732	0.000	121.932	-721.196	-182.751	0.048	25.809	0	0	0	0	0	5	0	-1	479.515	6.298	749.602	174.611	116.971	411.180	46.839	1414.570	2.000	8.000	0.0280397	0.0150930	0.8129875	51.173	15.224	25.159	14.838	4.548	-6.329	-7.451	-6.519	770.303	-0.803	673.644	-1.747	8.787	1.271	7	0.657	1
762949	C27H23N7O	-665.416	13.828	55.317	18.732	0.000	122.217	-696.730	-178.780	0.035	25.676	0	0	0	0	0	5	0	-1	461.525	5.062	740.496	174.705	116.578	449.213	0.000	1398.181	2.000	8.000	0.0183268	0.0152786	0.8166161	50.881	15.635	24.760	15.056	4.318	-5.971	-7.091	-6.642	776.942	-0.903	376.594	-1.606	8.728	1.213	7	0.618	3
762936	C26H20ClN5O	-548.139	8.201	25.644	34.115	3.397	94.245	-649.258	-64.484	0.049	23.738	3	0	0	0	0	3	0	0	453.930	0.973	775.786	92.676	83.676	527.901	71.533	1380.431	2.000	4.250	0.0006858	0.0077475	0.7728582	52.206	16.480	23.131	12.225	6.287	-8.488	-8.393	-7.725	1593.678	-0.376	2018.260	-0.914	8.556	0.827	1	1.328	1
762930	C21H15ClN6O2	14.163	26.760	77.911	-5.162	0.000	119.383	-115.057	-89.673	0.022	30.016	1	0	0	0	0	3	0	-2	418.841	11.921	682.530	92.689	213.204	305.105	71.533	1211.859	3.000	7.250	0.1172610	0.0183983	0.8053989	43.332	14.334	25.077	15.786	2.742	-6.813	-7.101	-6.136	94.208	-1.633	94.912	-4.086	8.689	1.063	1	0.313	1
762929	C24H17ClN4OS2	-56.348	10.516	46.378	-20.116	0.203	80.421	-97.935	-75.816	0.043	17.637	5	0	0	0	0	2	1	2	476.997	4.770	762.024	90.278	24.232	461.854	185.660	1366.317	0.800	3.750	0.0166538	0.0044016	0.7814428	51.652	15.950	21.377	9.349	7.419	-9.296	-9.149	-7.271	5835.868	0.634	10000.000	-0.147	8.700	1.272	3	1.539	1
762927	C23H16ClN3O2S	-34.101	5.056	21.542	8.926	0.026	40.421	-45.774	-64.299	0.035	15.543	3	0	0	0	0	1	0	1	433.911	1.038	724.478	92.693	52.615	463.001	116.169	1277.263	0.000	3.250	0.0008429	0.0000000	0.7858265	48.742	14.621	18.534	7.991	6.666	-8.588	-8.399	-7.206	3140.173	0.220	7376.890	-0.762	8.846	1.006	2	1.414	1
762916	C20H13ClN4O	29.062	11.109	33.036	3.240	0.000	63.987	-14.921	-67.388	0.033	21.185	1	0	0	0	0	5	0	-1	360.802	6.688	651.005	100.295	138.608	340.575	71.528	1122.759	0.000	4.750	0.0398335	0.0000000	0.8024876	38.821	12.518	16.309	8.146	4.019	-6.564	-6.551	-6.352	480.266	-0.997	551.950	-2.394	8.959	1.426	1	0.394	1
762914	C18H18N2O4S	-62.720	11.375	23.029	58.829	0.481	65.610	-110.099	-111.944	0.034	34.613	0	0	0	0	0	2	0	-2	358.411	11.485	639.051	230.694	175.440	231.932	0.985	1116.006	1.000	6.750	0.1182023	0.0105625	0.8142176	39.439	11.673	19.935	11.701	2.518	-5.126	-4.759	-5.644	214.885	-1.319	95.047	-3.744	9.151	0.772	4	0.241	3
762911	C19H20N2O3S	-39.015	11.315	23.031	46.237	0.256	69.705	-103.891	-85.668	0.039	33.342	0	0	0	0	0	2	0	-1	356.439	8.533	667.798	299.327	126.914	240.579	0.978	1158.689	0.000	6.000	0.0628350	0.0000000	0.7989107	41.230	11.588	17.667	9.295	3.339	-5.409	-4.809	-5.933	619.980	-0.880	298.738	-2.819	9.157	0.792	3	0.292	3
762908	C18H18N2O3S	-36.001	11.274	23.228	45.374	0.206	70.788	-102.480	-84.392	0.047	33.906	0	0	0	0	0	1	0	-1	342.412	7.813	641.259	255.805	125.489	258.989	0.976	1105.354	0.000	6.000	0.0552211	0.0000000	0.8062425	39.914	11.180	17.174	9.567	3.023	-5.069	-4.511	-5.902	639.565	-0.781	308.944	-2.824	9.181	0.808	3	0.179	3
762901	C21H22ClF3N4O3	-294.850	6.801	31.579	41.696	0.106	69.866	-342.776	-102.122	0.049	33.011	1	0	0	0	1	5	0	-1	470.878	8.398	786.254	272.560	136.088	213.078	164.527	1360.836	3.000	6.250	0.0518267	0.0137682	0.7553349	47.131	13.961	24.639	15.102	4.150	-7.198	-6.169	-5.133	340.485	-0.924	1893.105	-2.797	9.172	0.777	2	0.405	1
762891	C25H34N8O2	-1072.731	10.031	33.907	27.682	4.049	136.532	-1157.066	-127.866	0.042	23.306	1	1	0	0	0	11	0	-2	478.596	1.497	931.094	492.619	105.246	333.230	0.000	1622.089	3.000	9.900	0.0013817	0.0184163	0.7170583	54.881	17.808	27.500	16.661	4.108	-6.304	-5.037	-8.426	248.173	-1.066	121.347	-3.292	8.603	0.534	6	0.456	1
762889	C14H18ClN3O	179.883	6.514	67.604	89.529	0.001	28.085	55.840	-67.690	0.041	29.435	0	2	0	0	0	3	0	1	279.769	2.792	533.387	272.965	125.836	84.186	50.399	903.541	2.000	6.000	0.0086263	0.0159083	0.8473987	28.883	8.839	15.578	10.626	0.740	-1.263	-1.042	-5.855	39.482	0.135	34.759	-7.379	9.004	0.457	3	-0.171	2
762888	C12H11ClN4O	29.745	7.468	91.923	23.508	0.000	23.986	-50.231	-66.910	0.048	26.943	0	0	0	0	0	3	0	-1	262.698	1.739	495.535	112.711	148.487	181.112	53.225	820.482	1.000	5.500	0.0036842	0.0110991	0.8553357	26.485	8.672	13.239	9.392	1.549	-3.179	-3.183	-4.737	387.081	-0.840	347.040	-3.330	9.205	0.688	2	-0.302	3
762887	C13H12ClN3O	41.392	6.936	93.635	27.272	0.000	22.530	-42.194	-66.787	0.041	26.676	0	0	0	0	0	3	0	-1	261.710	3.495	538.015	126.510	126.934	232.747	51.825	870.737	1.000	4.500	0.0140255	0.0083641	0.8196499	28.989	9.237	13.585	8.714	2.447	-4.228	-3.534	-5.560	619.711	-0.750	567.061	-2.751	9.238	0.728	2	-0.007	3
762870	C24H19ClN6O5S2	-206.480	14.416	49.435	54.616	0.820	53.056	-210.084	-168.739	0.080	38.431	1	0	0	0	0	7	0	-2	571.024	7.020	828.110	143.823	235.103	361.577	87.607	1518.246	2.000	13.000	0.0324609	0.0222009	0.7714452	53.565	17.789	29.231	19.991	2.385	-5.761	-6.986	-6.955	58.401	-2.277	69.329	-3.907	9.043	2.005	5	-0.156	2
762864	C25H22N6O3S2	-188.244	12.364	42.171	47.715	0.360	73.146	-262.156	-101.844	0.048	35.986	2	0	0	0	0	7	0	-2	518.607	4.767	834.608	216.952	213.579	359.534	44.543	1503.371	3.000	10.000	0.0151185	0.0207529	0.7604310	52.950	17.491	28.225	18.341	3.367	-6.721	-7.088	-7.123	93.439	-2.212	66.929	-3.517	9.057	1.940	6	0.356	1
762858	C24H19ClN6O3S2	-199.137	12.242	41.757	47.736	0.366	72.252	-270.124	-103.365	0.094	30.531	1	0	0	0	0	7	0	-2	539.025	10.115	694.443	128.939	164.746	290.990	109.769	1364.805	3.000	10.000	0.0749701	0.0249416	0.8568576	46.750	15.498	27.241	17.228	3.155	-4.768	-7.491	-5.236	271.404	-1.085	482.470	-2.859	9.003	2.065	5	0.135	3
762805	C22H14FN3O	66.693	12.558	40.120	2.305	0.000	75.323	-22.086	-41.527	0.017	22.893	2	0	0	0	0	0	0	2	355.370	5.972	643.724	0.000	20.146	576.545	47.034	1111.924	0.000	3.000	0.0320789	0.0000000	0.8063344	43.851	12.429	16.872	8.299	5.803	-7.050	-6.787	-7.415	6380.548	0.472	6636.773	0.140	8.753	0.956	1	1.043	1
762782	C26H33NO7	251.131	16.302	48.889	92.176	0.189	93.252	80.451	-80.129	0.044	62.218	0	1	0	0	0	10	1	1	471.549	8.585	810.832	642.824	62.162	105.847	0.000	1491.346	0.000	7.500	0.0494220	0.0000000	0.7785496	48.119	13.399	19.900	7.995	4.539	-4.808	-5.315	-6.346	635.802	-0.324	335.463	-3.395	8.668	0.287	8	0.517	3
762782	C26H33NO7	251.131	16.302	48.889	92.176	0.189	93.252	80.451	-80.129	0.044	70.740	0	1	0	0	0	10	1	1	471.549	9.228	806.161	642.376	61.595	102.190	0.000	1490.093	0.000	7.500	0.0571432	0.0000000	0.7826217	48.034	13.332	19.987	7.955	4.530	-4.719	-5.315	-6.263	643.719	-0.311	339.980	-3.397	8.670	0.305	8	0.513	3
762765	C19H11ClN4O	339.292	13.530	113.618	1.259	0.000	67.593	182.129	-38.838	0.038	49.293	0	0	0	0	0	0	0	0	346.775	3.390	604.366	90.358	93.080	349.277	71.651	1036.775	0.000	5.000	0.0110823	0.0000000	0.8197000	38.673	11.419	16.000	9.133	3.662	-5.364	-5.437	-6.115	1297.838	-0.184	1618.950	-2.005	9.018	1.654	1	0.290	3
762763	C20H11ClN4O2	315.629	19.001	25.722	4.628	0.000	88.502	239.105	-61.328	0.029	37.124	1	0	0	0	0	0	2	0	374.785	5.471	625.229	90.457	131.605	331.519	71.648	1087.082	0.000	7.000	0.0275342	0.0000000	0.8177752	40.517	12.057	18.118	11.294	2.729	-4.712	-5.164	-6.062	559.615	-0.573	652.131	-2.777	9.108	1.846	1	-0.099	3
762756	C22H16N4O2	71.866	23.750	236.058	11.046	0.000	81.478	-232.840	-47.626	0.032	59.070	1	0	0	0	0	2	0	0	368.394	0.602	646.538	111.469	89.323	445.747	0.000	1143.191	0.000	5.000	0.0003165	0.0000000	0.8178062	42.569	12.601	16.952	9.398	4.222	-5.525	-6.016	-6.606	1408.817	-0.447	716.546	-1.403	8.969	1.696	3	0.514	3
762696	C20H18N2O3	239.090	21.362	85.072	12.549	0.000	114.267	75.269	-69.429	0.026	44.567	0	0	0	0	0	5	0	-2	334.374	4.649	599.158	195.127	152.957	251.074	0.000	1049.265	1.000	6.700	0.0206015	0.0111824	0.8334513	35.025	11.015	16.892	10.870	2.309	-4.133	-4.371	-5.424	351.081	-1.206	159.584	-2.974	8.096	1.450	3	-0.040	3
762583	C17H14ClN5S	-380.049	7.656	40.145	-9.619	0.000	71.997	-425.782	-64.447	0.048	18.983	0	0	0	0	0	1	0	2	355.844	3.305	623.337	161.997	24.959	334.809	101.572	1073.480	0.000	3.500	0.0101732	0.0000000	0.8134007	39.362	11.404	15.157	6.929	5.201	-6.477	-6.205	-6.148	5744.015	0.501	10000.000	-0.704	9.081	1.534	1	0.756	1
762564	C27H28N4O8	36.272	22.938	91.283	62.417	0.249	125.215	-189.515	-76.315	0.050	66.327	1	0	0	0	0	10	1	-2	536.540	5.928	904.449	601.187	128.817	174.446	0.000	1638.028	0.000	10.500	0.0214516	0.0000000	0.7430112	54.645	16.017	23.714	12.095	4.181	-6.231	-6.856	-6.522	594.746	-1.595	282.117	-2.319	8.965	1.216	4	0.140	1
762559	C26H20ClN3O3	-78.754	9.046	51.736	20.674	0.220	85.460	-177.267	-68.621	0.045	36.192	2	0	0	0	0	3	0	0	457.915	7.845	755.217	139.553	93.804	450.275	71.585	1370.815	0.000	5.750	0.0448967	0.0000000	0.7902162	51.080	15.376	21.251	10.265	5.589	-7.341	-7.619	-7.074	1277.479	-0.443	1590.188	-1.374	8.873	1.027	4	0.932	1
762557	C28H24ClN3O3	-114.589	9.732	52.522	20.801	0.195	88.081	-221.917	-64.003	0.050	35.206	1	0	0	0	0	3	0	0	485.969	8.025	821.663	301.431	65.729	382.920	71.582	1487.582	0.000	5.750	0.0432882	0.0000000	0.7669941	55.110	15.925	22.313	9.775	6.466	-8.601	-8.215	-7.128	2358.278	-0.187	3084.676	-1.094	8.951	1.095	5	1.271	1
762555	C28H24ClN3O4	-121.058	10.516	60.605	20.876	0.193	94.689	-234.006	-73.931	0.043	38.405	1	0	0	0	0	4	0	0	501.968	9.921	820.816	298.129	63.996	387.105	71.586	1500.072	0.000	6.500	0.0656152	0.0000000	0.7720771	55.007	16.023	22.984	10.308	6.200	-8.029	-8.207	-7.066	2449.220	-0.218	3213.598	-0.951	8.795	0.946	5	1.064	1
762545	C27H21Cl2N3O3	-122.923	9.645	52.268	20.757	0.199	87.078	-223.984	-68.886	0.042	34.685	2	0	0	0	0	3	0	0	506.387	6.097	813.081	213.226	65.335	391.350	143.169	1471.295	0.000	5.750	0.0252677	0.0000000	0.7694217	54.538	16.318	22.241	9.834	6.646	-8.750	-8.649	-7.129	2378.622	-0.002	7680.611	-1.057	8.974	1.120	4	1.224	1
762542	C28H25ClN4O4	-35.593	13.352	75.265	50.222	0.471	107.396	-195.742	-86.556	0.047	52.160	2	0	0	0	0	5	0	-1	516.983	3.464	855.414	325.402	99.992	358.420	71.599	1548.427	1.000	7.250	0.0077492	0.0084754	0.7566865	56.026	16.872	24.438	12.424	5.943	-8.575	-8.316	-7.178	1116.021	-0.726	1374.349	-1.620	8.382	1.209	9	1.144	1
762541	C26H21ClN4O2	-82.914	10.035	57.693	22.308	0.316	94.137	-189.382	-78.022	0.046	39.193	2	0	0	0	0	3	0	0	456.930	1.973	783.917	155.930	102.262	454.125	71.599	1390.302	1.000	5.750	0.0027992	0.0073350	0.7684838	51.896	15.983	22.361	11.882	5.688	-8.217	-7.701	-7.444	1062.064	-0.596	1302.680	-1.516	8.368	1.197	7	1.122	1
762540	C25H19ClN4O	-75.343	9.178	49.452	22.260	0.323	87.470	-174.449	-69.576	0.032	37.189	2	0	0	0	0	2	0	0	426.904	8.615	746.054	62.921	100.951	510.577	71.605	1315.386	1.000	5.000	0.0564198	0.0067019	0.7782104	50.080	15.605	22.200	11.648	5.611	-7.992	-7.390	-7.556	1092.911	-0.493	1343.715	-1.389	8.328	1.159	7	1.120	1
762539	C25H18Cl2N4O	-81.933	9.178	49.444	22.222	0.316	86.535	-179.782	-69.846	0.045	36.620	2	0	0	0	0	2	0	0	461.349	8.854	770.227	62.909	100.937	463.129	143.252	1359.660	1.000	5.000	0.0576508	0.0064916	0.7706078	51.398	16.237	22.933	11.408	6.109	-8.741	-8.100	-7.452	1093.231	-0.339	3318.400	-1.556	8.355	1.184	6	1.239	1
762523	C23H23ClFNO5	164.481	17.728	36.428	32.281	0.618	84.687	68.091	-75.352	0.047	31.747	0	0	0	1	0	8	0	-2	447.890	8.827	690.341	284.182	164.620	153.975	87.564	1304.893	1.000	5.950	0.0597054	0.0086189	0.8365359	42.401	13.140	19.940	9.139	4.884	-5.723	-6.904	-3.104	68.930	-1.272	105.420	-3.243	8.637	0.567	4	0.503	3
762464	C24H21NO5S	37.523	15.321	91.132	6.575	1.014	69.157	-61.710	-83.966	0.039	48.479	0	0	0	0	0	3	1	0	435.494	7.746	655.949	248.820	92.071	314.709	0.349	1213.966	1.000	6.750	0.0494237	0.0102904	0.8390076	43.508	12.591	20.228	11.516	3.817	-5.253	-6.599	-5.638	1326.745	-0.488	674.498	-1.820	8.584	0.717	5	0.471	3
762367	C19H18N4O3	-650.702	10.390	83.771	-3.459	0.000	89.818	-747.211	-84.011	0.011	22.546	0	0	0	0	0	6	1	-1	350.376	2.219	600.519	209.748	89.849	300.922	0.000	1060.015	3.000	5.250	0.0046471	0.0151423	0.8372331	35.289	11.486	18.642	12.064	3.156	-4.180	-5.291	-5.601	1392.729	-0.653	707.706	-1.539	8.455	0.368	2	0.138	3
762348	C25H28O8	305.910	24.829	312.149	4.172	0.000	104.694	-35.588	-104.345	0.040	47.719	0	0	0	0	0	14	2	-2	456.491	3.836	755.512	539.383	85.592	130.537	0.000	1418.700	0.000	8.500	0.0103708	0.0000000	0.8081977	42.880	12.928	18.210	8.291	3.972	-3.804	-5.544	-5.258	1528.393	-1.154	782.503	-1.293	8.797	1.043	7	-0.132	3
762346	C19H15F2NO	135.979	8.045	14.935	27.435	0.091	70.153	46.768	-31.447	0.044	29.669	0	1	0	0	0	4	0	1	311.330	6.129	577.018	78.356	74.116	347.173	77.374	988.986	1.000	3.500	0.0379860	0.0060657	0.8319597	34.172	10.043	15.267	8.030	3.674	-3.990	-4.032	-6.633	489.736	0.197	671.380	-3.341	9.527	1.058	2	0.461	3
762213	C31H35F6N5O5S	-307.706	14.098	57.362	67.423	1.054	45.947	-381.163	-112.426	0.050	33.308	6	0	0	0	3	11	1	-2	703.698	12.925	1065.010	419.989	135.603	228.441	280.977	1992.211	1.750	10.250	0.0838485	0.0127318	0.7189546	68.693	19.273	33.348	19.665	5.865	-8.990	-8.212	-3.046	165.137	-1.159	8318.787	-2.158	8.747	1.100	8	0.456	1
762150	C24H29F3O4	29.362	6.288	45.924	93.027	0.841	23.154	-78.053	-61.819	0.048	32.919	1	0	0	0	0	5	1	0	438.486	5.042	724.373	344.281	114.875	148.420	116.797	1329.035	2.000	5.400	0.0191285	0.0105426	0.8070381	45.241	12.143	21.408	10.440	5.028	-7.062	-5.907	-5.362	806.384	-0.627	1710.585	-2.634	9.919	0.455	5	0.907	1
762149	C25H33NO5	-64.312	6.820	54.789	105.418	0.946	26.279	-162.219	-96.345	0.035	33.784	0	0	0	0	0	6	1	-2	427.539	6.688	768.560	428.046	178.976	161.537	0.000	1406.325	3.000	7.900	0.0318044	0.0178037	0.7898502	47.817	14.450	24.961	14.737	3.463	-6.243	-4.667	-5.703	198.915	-1.711	86.356	-3.673	8.806	0.320	5	0.550	1
762148	C44H42N2O9S	74.669	19.147	126.188	190.323	2.334	106.950	-209.008	-161.265	0.049	79.748	10	0	0	0	0	9	1	-2	774.884	7.599	1161.336	332.868	304.470	458.109	65.890	2223.451	6.000	12.900	0.0259725	0.0272087	0.7094015	81.425	26.934	44.852	27.233	5.607	-10.602	-10.575	-8.419	12.841	-3.851	10.255	-4.653	8.613	1.354	7	1.311	1
762148	C44H42N2O9S	74.669	19.147	126.188	190.323	2.334	106.950	-209.008	-161.265	0.049	80.904	9	0	0	0	0	9	1	-2	774.884	10.048	1154.273	332.505	309.715	446.049	66.004	2219.827	6.000	12.900	0.0454781	0.0273752	0.7129668	81.164	26.779	45.063	27.170	5.541	-10.486	-10.575	-8.304	11.452	-3.879	9.074	-4.792	8.620	1.377	7	1.308	1
762147	C23H31NO4	-60.095	6.174	49.767	72.450	3.231	24.546	-137.157	-79.106	0.050	30.281	0	0	0	0	0	6	1	-2	385.502	3.811	693.296	336.810	181.700	174.786	0.000	1269.657	3.500	6.400	0.0114365	0.0172701	0.8179075	42.474	13.327	22.842	13.919	3.125	-5.348	-4.343	-5.312	187.431	-1.609	80.980	-3.676	7.994	0.232	7	0.439	3
762105	C29H27N5O3S2	-263.192	7.533	47.016	51.574	2.574	30.486	-296.955	-105.419	0.049	35.624	5	0	0	0	0	11	0	-2	557.684	6.402	926.659	258.279	142.501	467.035	58.845	1675.980	1.250	6.250	0.0244534	0.0075408	0.7363609	58.316	19.306	25.336	11.676	6.930	-9.222	-9.746	-8.025	441.128	-1.707	429.060	-1.444	8.196	1.203	6	1.441	1
762073	C16H14N6O2	203.244	29.617	134.376	-2.675	0.000	64.842	25.104	-48.020	0.049	17.809	1	0	0	0	0	2	0	-1	322.326	5.513	592.085	140.133	137.669	314.283	0.000	1016.261	0.000	5.250	0.0299022	0.0000000	0.8256276	36.234	10.789	15.297	8.948	2.772	-4.363	-4.742	-5.852	490.209	-0.904	228.922	-2.758	9.424	1.772	1	0.079	3
762045	C29H36N2O5	258.878	13.050	228.580	162.521	0.657	8.710	-46.850	-107.790	0.041	86.324	0	0	0	0	0	12	2	-2	492.614	4.207	749.780	498.661	194.700	56.419	0.000	1461.508	2.000	8.750	0.0121082	0.0165040	0.8306768	45.169	13.935	22.687	12.132	3.420	-4.737	-5.922	-4.541	141.111	-2.041	59.584	-3.757	9.284	1.136	6	0.357	3
761997	C20H22N2O3	17.945	8.093	21.822	36.147	0.028	61.045	-51.735	-57.455	0.049	18.188	0	1	0	0	0	4	0	1	338.405	2.976	640.702	330.499	51.469	258.734	0.000	1115.914	1.000	5.500	0.0079364	0.0085843	0.8120749	38.407	10.980	16.735	9.371	3.397	-4.064	-3.788	-6.533	802.999	0.201	431.756	-3.235	8.627	0.846	5	0.404	3
761982	C18H16N6O4	-264.311	15.135	89.266	0.098	0.000	71.831	-328.982	-111.659	0.047	8.772	0	0	0	0	0	6	0	-2	380.362	5.394	677.686	196.188	235.294	246.204	0.000	1166.928	2.000	9.500	0.0249336	0.0198249	0.7909808	39.045	12.931	21.556	15.588	1.221	-4.287	-4.398	-6.088	58.158	-2.305	22.858	-4.413	9.024	0.922	5	-0.300	3
761980	C18H13Br2N5O2	-51.284	10.580	40.307	8.609	0.000	50.387	-69.626	-91.541	0.033	13.368	0	0	0	0	0	5	0	-2	491.141	8.106	664.399	60.129	193.412	290.854	120.005	1156.054	2.500	7.000	0.0568381	0.0166586	0.8017788	39.678	13.789	22.129	14.108	2.877	-5.513	-7.493	-6.126	145.135	-1.449	279.068	-3.579	8.722	0.915	4	0.150	3
761942	C21H14N2O2	13.793	14.452	32.386	-1.632	0.000	71.741	-29.580	-73.574	0.026	18.682	1	0	0	0	0	1	0	0	326.354	2.925	596.475	0.000	84.248	512.227	0.000	1026.663	2.000	2.750	0.0083343	0.0065201	0.8251345	39.183	12.364	17.683	10.629	4.360	-5.766	-6.047	-6.804	1573.906	-0.322	807.720	-1.172	8.278	0.713	2	0.733	3
761939	C26H22N4O5S	-282.560	6.447	29.745	7.377	1.405	55.060	-240.551	-142.042	0.038	26.541	4	0	0	0	0	7	0	-2	502.544	9.279	878.005	131.166	189.563	557.277	0.000	1521.704	3.000	9.250	0.0565797	0.0182476	0.7287097	55.572	18.867	29.110	18.873	3.968	-7.492	-7.177	-8.579	157.861	-2.238	67.263	-2.378	8.284	1.053	3	0.501	1
761910	C25H24N6O2	-317.421	8.405	27.632	114.395	2.423	83.161	-476.650	-76.785	0.045	45.945	1	0	0	0	0	4	1	-2	440.504	3.980	768.855	207.810	130.724	430.322	0.000	1382.172	2.000	7.000	0.0114621	0.0128756	0.7804808	50.702	15.597	23.961	14.328	4.474	-6.954	-6.615	-7.136	570.490	-1.108	269.701	-2.029	8.686	0.624	1	0.777	1
761906	C32H42Cl2N2O4	207.889	17.500	73.131	138.943	2.120	70.019	-49.368	-44.455	0.048	72.394	3	0	0	0	0	7	2	-1	589.601	4.139	945.103	595.792	100.683	127.393	121.234	1797.290	0.000	6.500	0.0095306	0.0000000	0.7564230	62.495	17.644	24.768	8.446	7.770	-10.112	-9.051	-6.081	1099.316	-0.734	2528.837	-2.254	8.838	0.570	4	1.800	1
761849	C29H22ClN3O4	-49.863	17.425	172.767	14.940	0.000	115.095	-280.445	-89.645	0.025	61.451	1	0	0	0	0	6	0	0	511.963	3.517	823.747	272.649	76.468	403.062	71.568	1494.489	2.000	5.750	0.0082764	0.0098716	0.7674202	53.652	16.659	24.221	12.258	6.299	-8.335	-8.934	-7.218	1865.328	-0.488	2393.616	-0.933	8.264	1.102	3	1.222	1
761840	C28H21N3O3	-74.427	15.053	153.276	14.936	0.000	102.653	-280.424	-79.921	0.045	54.187	2	0	0	0	0	5	0	0	447.492	2.183	756.646	195.629	81.356	479.661	0.000	1355.422	2.000	5.000	0.0035170	0.0093453	0.7828077	49.460	15.333	22.143	12.108	5.516	-7.255	-7.911	-7.334	1676.486	-0.623	864.768	-0.849	8.088	0.908	2	1.039	1
761834	C28H20ClN3O3	-106.206	14.525	153.982	14.936	0.000	102.243	-313.999	-77.892	0.032	51.479	1	0	0	0	0	5	0	0	481.937	2.020	769.002	179.959	69.003	448.526	71.514	1394.331	2.000	5.000	0.0029259	0.0091951	0.7849006	50.720	15.887	22.841	11.866	6.085	-7.785	-8.615	-7.152	2195.542	-0.309	2852.784	-0.731	8.258	1.088	2	1.145	1
761832	C29H23N3O4	-98.136	16.336	162.112	14.937	0.000	109.237	-312.458	-88.299	0.036	55.600	1	0	0	0	0	6	0	0	477.518	3.458	781.201	272.113	69.214	439.875	0.000	1424.967	2.000	5.750	0.0083931	0.0104093	0.7839205	51.221	15.613	23.101	12.332	5.689	-7.271	-8.231	-7.126	2185.460	-0.549	1151.743	-0.670	8.187	0.966	3	1.044	1
761830	C27H17ClFN3O2	-72.986	14.188	145.238	14.934	0.000	95.551	-269.236	-73.662	0.038	49.460	2	0	0	0	0	4	0	0	469.902	3.136	744.595	91.263	71.580	466.330	115.422	1338.740	2.000	4.250	0.0073479	0.0080720	0.7889370	49.307	15.207	22.297	11.444	6.209	-7.958	-8.661	-7.171	2075.433	-0.161	4670.794	-0.812	8.319	1.141	1	1.178	1
761826	C27H18FN3O2	-54.836	14.199	145.218	14.934	0.000	96.759	-255.013	-70.933	0.041	49.862	2	0	0	0	0	4	0	0	435.456	4.614	720.234	91.065	71.399	513.862	43.907	1294.297	2.000	4.250	0.0164463	0.0083451	0.7974697	47.983	14.589	21.704	11.682	5.715	-7.211	-7.954	-7.260	2083.628	-0.318	1903.183	-0.641	8.269	1.028	1	1.061	1
761825	C28H20FN3O3	-65.941	15.742	153.139	14.936	0.000	103.253	-274.016	-78.995	0.045	53.109	2	0	0	0	0	5	0	0	465.483	4.940	755.463	182.239	70.645	458.722	43.857	1368.990	2.000	5.000	0.0178240	0.0093599	0.7892576	49.803	14.925	22.625	11.905	5.822	-7.425	-8.278	-7.130	2118.250	-0.386	1936.157	-0.725	8.244	1.051	2	1.079	1
761824	C27H19N3O2	-63.010	13.662	145.498	14.934	0.000	96.289	-259.856	-73.537	0.034	49.944	2	0	0	0	0	4	0	0	417.466	1.071	720.161	103.160	81.321	535.680	0.000	1281.033	2.000	4.250	0.0008960	0.0083459	0.7920921	47.660	14.987	21.216	11.882	5.418	-7.019	-7.587	-7.451	1677.756	-0.542	865.476	-0.747	8.107	0.911	1	1.022	1
761822	C27H18FN3O2	-72.034	14.647	145.080	14.934	0.000	95.846	-272.301	-70.240	0.021	50.359	2	0	0	0	0	4	0	0	435.456	3.398	728.927	103.244	81.449	497.170	47.066	1296.862	2.000	4.250	0.0089007	0.0082456	0.7889994	47.926	14.572	21.582	11.659	5.650	-7.380	-7.954	-7.317	1673.104	-0.434	1562.345	-0.885	8.227	0.984	1	1.064	1
761821	C26H16FN3O	-60.922	13.128	137.107	14.933	0.000	89.343	-253.663	-61.770	0.035	45.941	3	0	0	0	0	3	0	0	405.430	3.443	691.499	10.333	81.320	552.781	47.064	1221.622	2.000	3.500	0.0097062	0.0071580	0.7992171	46.088	14.218	20.691	11.428	5.542	-7.118	-7.625	-7.417	1677.792	-0.351	1567.056	-0.783	8.254	0.995	0	1.042	1
761820	C27H16F3N3O	-60.845	8.182	97.210	48.429	0.274	72.586	-223.934	-63.591	0.046	46.309	3	0	0	0	0	3	0	0	455.438	4.870	734.273	10.567	81.044	525.035	117.626	1303.394	2.000	3.500	0.0181927	0.0067410	0.7858832	49.096	14.381	22.128	11.365	6.296	-8.194	-8.654	-7.501	1687.935	-0.203	3841.074	-0.876	8.337	1.075	0	1.261	1
761819	C29H22ClN3O4	-64.853	17.445	172.717	14.940	0.000	114.955	-295.614	-89.295	0.039	60.788	1	0	0	0	0	6	0	0	511.963	2.175	821.892	271.200	76.447	402.727	71.517	1496.451	2.000	5.750	0.0031623	0.0098939	0.7698253	53.727	16.657	24.190	12.251	6.312	-8.302	-8.934	-7.177	1866.174	-0.483	2393.248	-0.934	8.266	1.090	3	1.229	1
761817	C30H25N3O5	-57.557	19.046	180.797	14.941	0.000	122.533	-298.832	-96.043	0.041	65.707	1	0	0	0	0	7	0	-1	507.545	4.352	836.279	365.703	76.754	393.823	0.000	1524.057	2.000	6.500	0.0124286	0.0109920	0.7658572	54.105	16.378	24.440	12.720	5.890	-7.817	-8.547	-7.199	1853.712	-0.731	963.989	-0.875	8.192	0.962	4	1.114	1
761816	C29H23N3O4	-46.698	17.454	172.701	14.940	0.000	116.170	-281.282	-86.682	0.020	61.658	1	0	0	0	0	6	0	0	477.518	4.027	800.043	273.112	77.222	449.709	0.000	1449.940	2.000	5.750	0.0111864	0.0101641	0.7743758	52.315	16.026	23.538	12.498	5.797	-7.603	-8.231	-7.327	1834.859	-0.657	953.396	-0.782	8.222	0.966	3	1.106	1
761814	C25H22N4O5	-22.825	9.764	46.980	63.949	0.156	83.753	-139.407	-88.020	0.050	38.663	1	0	0	0	0	4	0	0	458.473	6.287	789.958	358.887	84.353	346.718	0.000	1399.554	1.000	7.500	0.0282379	0.0094942	0.7659857	50.599	14.698	22.538	12.522	4.717	-7.156	-7.084	-6.972	1570.285	-0.636	805.711	-1.469	8.502	1.350	4	0.732	1
761813	C29H25ClN6O2	-242.814	7.337	15.952	46.339	5.073	46.572	-275.706	-88.380	0.044	24.366	3	0	0	0	0	10	0	-1	525.008	7.670	822.401	127.049	104.395	519.311	71.646	1564.021	1.000	6.000	0.0376137	0.0072957	0.7923371	54.977	17.915	24.118	11.135	6.759	-7.672	-9.252	-7.369	1013.740	-0.972	1239.464	-0.654	8.455	0.462	5	1.260	1
761812	C28H24N6O2	-195.728	7.733	20.897	49.348	0.383	69.368	-251.214	-92.244	1.026	26.329	1	0	0	0	0	9	0	-1	476.537	4.345	723.890	90.493	99.200	534.197	0.000	1425.543	1.000	6.000	0.0132414	0.0082885	0.8462121	50.219	16.057	21.984	11.159	5.680	-5.755	-8.251	-6.568	1135.507	-0.902	567.549	-0.602	8.266	0.662	5	0.944	3
761736	C21H18ClN3O4	151.915	13.700	147.220	51.461	0.000	87.143	-89.051	-58.557	0.039	51.890	1	0	0	0	0	4	1	-1	411.844	13.562	698.034	218.436	117.024	290.913	71.661	1233.351	0.000	6.250	0.1491309	0.0000000	0.7967947	43.415	13.097	20.077	9.473	4.102	-5.834	-6.179	-6.207	769.421	-0.731	920.162	-2.267	8.828	0.903	3	0.357	3
761676	C22H15ClN4	250.726	11.742	133.074	21.492	0.027	66.818	61.500	-43.927	0.041	56.959	1	0	0	0	0	2	0	1	370.840	7.414	626.653	38.744	45.503	488.540	53.866	1121.415	0.000	3.000	0.0490158	0.0000000	0.8330068	42.106	12.774	16.549	7.393	5.613	-6.431	-7.055	-6.564	3667.682	0.138	3976.218	-0.445	9.288	1.416	1	0.986	1
761634	C11H7ClN2O4	24.616	2.978	20.336	21.456	0.000	24.685	2.949	-47.788	0.003	15.402	1	0	0	0	0	3	0	-1	266.640	9.425	486.720	0.000	161.335	253.728	71.657	785.487	1.000	4.000	0.1130974	0.0082183	0.8458871	25.778	8.991	13.923	8.482	2.123	-3.590	-3.701	-5.236	292.387	-0.945	323.332	-3.311	9.250	1.741	1	-0.127	3
761592	C21H23N7O3S2	-785.583	4.577	43.782	28.599	7.286	46.158	-768.678	-147.308	0.042	7.449	0	0	0	0	0	5	0	-2	485.578	3.418	687.733	198.679	165.084	269.640	54.331	1321.691	2.000	9.750	0.0088399	0.0200493	0.8468992	46.105	14.362	24.219	15.780	2.840	-4.768	-6.447	-5.295	269.408	-1.139	237.857	-3.132	8.866	1.106	3	0.135	3
761586	C20H21N7O3S2	-816.946	4.588	42.483	24.512	8.334	47.783	-797.636	-147.011	0.044	11.592	0	0	0	0	0	5	0	-2	471.551	1.384	630.986	160.587	171.634	254.943	43.822	1261.670	3.000	9.750	0.0015177	0.0267637	0.8949033	43.562	13.979	24.791	17.049	2.343	-3.917	-6.125	-4.448	233.506	-1.059	178.488	-3.305	8.643	0.993	3	0.067	3
761560	C30H37N3O	-33.959	10.221	32.039	62.818	0.325	60.188	-140.961	-58.589	0.050	38.060	3	0	0	0	0	7	0	0	455.642	5.512	852.772	504.740	73.349	274.683	0.000	1569.520	1.000	4.500	0.0193607	0.0052769	0.7659081	54.787	15.707	22.047	8.492	7.091	-9.007	-7.698	-6.630	1996.802	-0.692	1044.664	-1.232	9.115	0.708	1	1.717	1
761552	C23H24ClN5O	-140.444	6.215	24.318	25.006	0.371	33.633	-158.700	-71.287	0.044	16.576	2	0	0	0	0	3	0	0	421.928	3.626	737.678	325.354	101.337	240.304	70.684	1332.040	2.000	5.000	0.0098693	0.0095856	0.7936755	47.523	14.021	21.724	11.036	5.225	-7.553	-6.912	-6.017	1083.730	-0.516	1316.135	-2.253	9.040	0.876	0	1.066	1
761550	C23H23ClN4O2	-76.928	7.565	25.714	9.642	0.020	38.890	-108.328	-50.431	0.048	16.409	2	0	0	0	0	3	1	0	422.913	1.418	744.302	326.371	108.555	238.608	70.768	1337.317	1.000	4.500	0.0015043	0.0060459	0.7886889	47.718	13.902	19.966	9.132	5.595	-7.988	-7.221	-6.089	925.714	-0.607	1111.182	-2.392	9.061	0.884	0	1.247	1
761549	C25H25NO5	141.040	13.288	73.991	57.941	1.041	65.939	-24.932	-46.229	0.046	47.432	0	0	0	0	0	7	0	0	419.476	8.925	697.561	376.570	56.556	264.435	0.000	1315.572	0.000	6.250	0.0605547	0.0000000	0.8323884	44.526	12.681	18.632	8.193	4.752	-5.024	-6.276	-5.505	2881.263	-0.403	1552.761	-0.958	8.704	0.769	7	0.468	3
761545	C22H22ClN3OS	1.603	6.844	23.762	66.841	5.246	41.383	-106.930	-35.543	0.044	34.888	1	0	0	0	0	1	0	1	411.948	7.622	674.053	230.597	29.196	334.186	80.074	1236.970	1.000	4.000	0.0469621	0.0059343	0.8267557	45.899	13.061	19.689	9.025	5.875	-7.274	-6.888	-5.929	5236.377	0.415	8131.729	-0.784	9.014	0.759	3	1.169	1
761527	C31H55N5O5	-498.708	7.703	31.752	43.672	1.266	15.071	-480.624	-117.549	0.044	12.245	7	0	0	0	3	16	1	-2	577.806	3.708	1099.416	914.167	168.902	16.347	0.000	2027.571	3.500	9.700	0.0067814	0.0165061	0.7046724	64.872	20.164	31.365	19.598	4.455	-7.455	-4.712	-2.265	75.096	-2.668	109.536	-3.039	9.283	0.313	3	0.334	1
761448	C29H30F6N4O4S	-89.843	12.887	59.133	64.788	0.737	66.567	-208.364	-85.591	0.048	41.279	3	0	0	0	2	7	1	-1	644.631	8.657	961.263	345.618	89.321	226.189	300.135	1806.367	1.250	9.750	0.0414900	0.0113401	0.7462086	63.802	16.539	30.167	15.864	6.000	-9.373	-7.916	-3.968	927.132	-0.191	10000.000	-1.697	8.789	1.171	7	0.574	1
761432	C45H57NO14	1490.459	287.764	931.500	185.334	1.073	398.212	-192.160	-121.264	0.049	96.391	6	0	0	0	0	13	3	-2	835.944	6.128	1034.223	598.067	153.019	283.137	0.000	2255.479	2.000	17.350	0.0166481	0.0237247	0.8042237	78.467	21.934	39.479	22.326	5.286	-6.183	-9.563	-6.050	350.607	-1.797	159.351	-2.094	9.899	0.752	7	0.632	2
761431	C23H18ClF2N3O3S	-369.167	5.516	15.640	33.684	0.032	52.333	-381.359	-95.013	0.046	27.098	1	0	0	0	0	7	0	-2	489.923	8.231	776.283	162.475	163.793	316.359	133.656	1372.880	1.000	6.500	0.0493439	0.0083732	0.7695433	47.315	14.873	22.057	11.223	4.905	-7.403	-7.841	-6.770	277.109	-1.374	666.943	-2.752	8.845	1.169	1	0.746	1
761421	C28H27N5O3S	133.060	16.854	76.388	102.729	0.066	112.310	-81.327	-93.960	0.047	60.987	0	2	0	0	0	6	0	1	513.613	3.998	855.742	307.620	121.060	381.117	45.945	1549.365	1.000	11.000	0.0103157	0.0128543	0.7567019	55.639	17.008	26.342	16.186	3.046	-4.342	-4.521	-8.739	43.822	-0.298	36.781	-5.957	8.840	1.532	5	0.291	3
761409	C27H25N5O3S	106.668	16.791	71.656	103.645	0.087	113.581	-94.311	-104.781	0.044	58.706	0	2	0	0	0	6	0	1	499.586	5.669	821.649	214.770	128.325	425.804	52.750	1487.815	1.000	11.000	0.0215987	0.0133877	0.7670867	53.602	16.765	25.963	16.460	2.696	-3.779	-4.238	-8.784	37.393	-0.326	33.762	-5.934	8.879	1.531	4	0.136	3
761408	C23H21FN2O4	-83.941	10.355	39.850	48.932	1.002	88.687	-199.166	-73.601	0.047	40.620	0	0	0	0	0	9	1	0	408.428	3.905	735.447	280.813	49.147	358.446	47.042	1295.090	0.000	4.750	0.0117744	0.0000000	0.7812927	43.320	12.923	16.781	6.971	5.690	-6.407	-6.622	-6.780	3387.214	-0.400	3347.661	-0.298	8.299	1.195	5	0.725	1
761407	C31H20F3NO2	132.763	12.637	25.809	46.797	1.047	116.093	-15.145	-54.475	0.039	44.040	5	0	0	0	0	6	1	0	495.500	6.991	837.424	33.274	97.678	588.619	117.853	1486.099	1.000	4.500	0.0328920	0.0053736	0.7520584	55.088	16.660	23.482	11.018	7.200	-9.403	-9.084	-8.351	1173.860	-0.660	2601.323	-0.670	8.676	1.365	0	1.522	1
761400	C24H24N2O5	-15.592	16.606	86.530	-2.996	0.000	115.674	-146.359	-85.048	0.043	44.835	0	0	0	0	0	10	1	0	420.464	7.599	759.173	364.051	56.883	338.239	0.000	1350.500	1.000	6.500	0.0427602	0.0085619	0.7783126	44.702	13.910	19.829	9.895	5.023	-6.026	-6.239	-6.732	2860.710	-0.665	1540.793	-0.416	8.181	1.057	6	0.562	3
761398	C23H21ClN2O4	-91.114	10.470	45.426	56.492	0.343	90.948	-221.074	-73.719	0.034	38.548	1	0	0	0	0	9	1	0	424.883	4.216	754.049	276.340	58.269	347.773	71.667	1321.577	1.000	5.750	0.0134469	0.0076255	0.7723728	44.278	14.243	19.248	9.464	5.433	-6.704	-6.634	-6.874	2775.452	-0.454	3682.431	-0.504	8.267	1.169	5	0.680	1
761397	C23H22N2O4	-65.815	9.800	41.737	64.981	0.330	86.829	-197.297	-72.194	0.043	38.726	0	0	0	0	0	9	1	0	390.438	2.268	728.464	274.625	57.683	396.156	0.000	1277.993	1.000	5.750	0.0040249	0.0078933	0.7818241	42.996	13.615	18.423	9.702	4.947	-5.933	-5.932	-6.952	2811.204	-0.608	1511.992	-0.323	8.215	1.092	6	0.565	3
761393	C22H22N2O3	-59.533	9.163	42.786	67.311	0.925	87.352	-216.708	-50.361	0.049	42.204	0	0	0	0	0	8	0	0	362.427	3.954	666.357	289.083	11.215	366.059	0.000	1188.276	1.000	3.750	0.0131596	0.0056276	0.8142099	39.760	12.147	16.204	7.283	5.522	-5.740	-6.157	-6.284	7754.333	-0.031	4527.331	0.331	8.099	0.689	6	0.784	3
761388	C28H54N8	322.525	12.599	39.554	269.429	0.018	38.940	38.695	-76.711	0.038	59.190	2	8	0	0	0	4	0	2	502.788	2.003	850.601	755.605	32.717	62.279	0.000	1673.844	6.000	13.000	0.0023972	0.0374363	0.8015227	58.860	15.719	34.889	23.123	-0.624	2.000	5.283	-10.850	75.222	0.780	40.874	-5.644	8.299	-0.217	4	0.345	2
761340	C19H13BrClN3O	69.956	8.187	84.864	14.305	0.000	49.648	-44.758	-42.290	0.044	33.477	1	0	0	0	0	2	0	1	414.688	3.687	635.493	89.830	70.880	325.952	148.831	1094.612	1.000	3.500	0.0124219	0.0055075	0.8082791	39.481	12.431	17.084	8.471	5.135	-6.899	-7.456	-6.189	2107.413	0.085	7237.343	-1.486	8.569	1.205	1	0.829	1
761335	C20H24BrNO6	89.506	11.862	30.926	-10.643	0.265	55.533	47.027	-45.464	0.047	22.336	0	0	0	0	0	6	2	-1	454.317	5.857	674.597	472.707	119.282	28.158	54.450	1246.835	1.000	5.000	0.0275136	0.0074118	0.8304756	40.161	11.447	17.628	7.431	4.438	-5.983	-7.120	-4.409	732.408	-0.818	702.167	-3.043	8.510	0.455	6	0.782	3
761233	C23H19ClN4O4S	-281.484	6.902	27.135	83.224	5.240	54.355	-348.468	-109.872	0.042	30.775	0	0	0	0	1	3	0	-2	482.940	10.083	749.720	163.944	150.841	366.957	67.978	1370.512	1.000	7.750	0.0741804	0.0103372	0.7958925	50.272	15.367	24.060	16.486	3.640	-5.473	-6.660	-5.210	175.758	-1.038	395.423	-2.719	8.881	1.565	4	0.338	3
761220	C14H23NO	86.492	13.934	84.975	-3.424	0.000	62.391	-28.553	-42.830	0.043	15.701	0	0	0	0	0	7	0	0	221.342	2.855	513.665	396.041	49.167	68.457	0.000	880.431	1.000	2.700	0.0092552	0.0052563	0.8648648	25.240	7.455	10.333	4.335	3.252	-3.459	-2.974	-4.045	3385.718	-0.297	1848.587	-1.512	8.267	-0.248	3	0.198	3
761219	C13H20ClNO	97.393	12.778	72.139	-3.428	0.000	58.335	4.349	-46.779	0.014	12.379	0	0	0	0	0	7	0	0	241.760	1.475	539.384	342.992	50.172	85.647	60.573	893.181	1.000	2.700	0.0024369	0.0050057	0.8315603	25.914	7.995	10.710	4.542	3.714	-4.248	-3.382	-4.666	3312.251	-0.193	3875.805	-1.470	8.069	-0.247	2	0.224	3
761184	C17H21ClN2O4S	233.011	11.462	609.018	62.693	0.002	72.148	-383.857	-138.456	0.046	12.924	0	0	0	0	1	6	1	-2	384.877	9.309	683.260	264.798	167.274	178.680	72.507	1185.366	0.250	8.750	0.0731134	0.0064031	0.7927704	39.138	12.266	19.225	13.346	1.679	-3.593	-3.105	-4.363	158.721	-1.395	284.076	-3.397	9.392	0.865	1	-0.626	3
761154	C16H24O5	-24.834	4.782	45.218	94.159	0.898	3.382	-83.054	-90.220	0.039	25.597	0	0	0	0	0	4	1	-2	296.363	5.541	532.932	339.391	175.399	18.142	0.000	966.160	3.000	7.100	0.0317763	0.0230753	0.8868690	30.117	9.375	18.368	12.823	1.072	-3.049	-2.125	-3.449	215.077	-1.164	93.965	-4.304	10.085	0.194	5	-0.200	3
761152	C17H24O5	-4.776	7.113	50.435	113.148	1.835	20.414	-123.599	-74.122	0.040	29.404	0	0	0	0	0	3	2	-2	308.374	3.347	556.423	369.050	169.791	17.582	0.000	1004.888	2.000	7.400	0.0111498	0.0188079	0.8719763	32.303	9.402	17.530	11.889	1.327	-3.475	-2.262	-3.687	243.091	-1.106	107.260	-4.299	9.926	0.299	5	-0.125	3
761151	C26H31NO4	-133.635	7.081	48.175	91.259	0.825	41.209	-232.518	-89.665	0.039	31.754	0	0	0	0	0	5	1	-2	421.535	2.313	738.744	333.985	141.699	263.060	0.000	1365.872	2.000	6.400	0.0039177	0.0122518	0.8058932	47.810	14.240	22.386	12.381	4.360	-6.473	-5.422	-5.927	448.915	-1.192	208.152	-2.724	8.922	0.909	6	0.821	1
761150	C27H32O4	14.884	8.338	47.044	91.333	0.825	40.237	-101.203	-71.689	0.044	34.488	1	0	0	0	0	5	1	-1	420.547	3.847	724.949	323.422	119.755	281.772	0.000	1360.185	2.000	5.400	0.0108785	0.0105342	0.8189473	47.761	14.129	21.902	11.340	4.908	-6.563	-5.784	-5.805	724.878	-0.928	349.392	-2.254	8.515	0.691	5	0.997	1
761142	C30H33NO8	111.487	14.382	65.901	110.688	0.967	111.645	-98.990	-93.105	0.045	62.391	0	0	0	0	0	14	1	-1	535.593	4.117	836.846	608.613	13.058	215.175	0.000	1609.281	1.000	7.750	0.0105306	0.0092610	0.7936107	51.315	15.014	21.999	9.296	6.292	-6.262	-8.080	-5.898	7448.533	-0.418	4334.662	0.342	8.286	0.785	8	0.839	1
761141	C31H35NO9	163.332	16.178	75.470	139.799	1.023	117.357	-96.033	-90.462	0.047	69.750	2	0	0	0	0	15	1	-1	565.619	6.895	878.289	690.968	18.660	168.662	0.000	1691.408	1.000	8.500	0.0281080	0.0096779	0.7816751	53.515	15.539	23.306	9.635	6.388	-6.534	-8.384	-5.869	6590.959	-0.544	3797.838	0.171	8.459	0.804	9	0.853	1
761139	C27H26FNO5	42.880	9.969	36.815	93.987	0.426	91.775	-119.074	-71.017	0.047	45.525	3	0	0	0	0	11	1	0	463.504	6.917	846.827	394.248	50.191	355.335	47.053	1493.233	1.000	5.500	0.0320414	0.0064948	0.7460861	49.936	15.258	21.042	8.988	6.595	-8.047	-7.529	-7.335	3310.861	-0.585	3266.647	-0.137	8.381	0.988	5	1.111	1
761138	C30H33NO8	131.809	13.895	66.361	144.949	1.025	104.807	-116.272	-82.955	0.049	62.485	0	0	0	0	0	14	1	-1	535.593	8.750	839.272	617.051	21.716	200.505	0.000	1608.177	1.000	7.750	0.0476074	0.0092342	0.7909547	51.131	14.980	22.448	9.260	6.207	-6.306	-8.080	-5.871	6165.473	-0.512	3533.542	0.131	8.390	0.796	8	0.835	1
761137	C29H31NO7	69.572	14.012	79.547	68.657	0.837	118.899	-135.588	-76.792	0.046	54.950	0	0	0	0	0	13	1	0	505.566	6.959	805.468	542.339	21.666	241.463	0.000	1531.051	1.000	7.000	0.0316280	0.0086906	0.7975847	49.077	14.543	21.206	8.939	6.093	-6.166	-7.775	-5.959	6172.240	-0.447	3537.733	0.180	8.361	0.731	7	0.830	1
761130	C22H13ClFN3O	108.680	6.865	80.663	45.181	0.218	46.189	-14.378	-56.058	0.042	50.600	1	0	0	0	0	2	0	0	389.816	5.308	612.738	11.441	99.070	383.617	118.610	1100.479	1.000	4.000	0.0256000	0.0065281	0.8412882	40.267	12.271	18.019	9.482	4.732	-6.177	-6.980	-5.930	1138.723	-0.199	2541.436	-1.802	8.791	1.295	0	0.756	3
761121	C22H13ClFN3O	92.902	6.853	80.562	45.102	0.210	45.341	-28.909	-56.257	0.046	41.837	1	0	0	0	0	2	0	0	389.816	4.660	607.404	11.405	100.614	389.921	105.465	1097.829	1.000	4.000	0.0197764	0.0065854	0.8473131	40.221	12.219	17.896	9.518	4.664	-6.024	-6.980	-5.862	1100.983	-0.233	2076.085	-1.808	8.782	1.313	0	0.751	3
761116	C22H15N3O	123.867	6.906	80.673	45.167	0.217	47.476	0.241	-56.813	0.049	51.171	2	0	0	0	0	2	0	0	337.380	3.626	580.974	11.450	99.026	470.499	0.000	1041.645	1.000	4.000	0.0126231	0.0068850	0.8553712	38.742	12.160	16.889	9.955	4.014	-5.093	-5.906	-6.116	1139.832	-0.459	569.886	-1.495	8.646	1.078	0	0.601	3
761109	C24H19FN4O4	53.383	14.155	153.816	6.219	0.000	87.975	-123.695	-85.087	0.032	35.203	1	0	0	0	0	3	0	0	446.437	5.170	762.002	266.215	84.386	364.394	47.008	1339.142	1.000	6.750	0.0199579	0.0088582	0.7710687	48.992	13.910	21.762	12.074	4.859	-7.323	-7.146	-6.974	1569.169	-0.448	1456.655	-1.503	8.871	1.413	3	0.772	1
761083	C33H26FNO2S	98.721	8.709	118.354	14.029	0.188	81.509	-47.847	-76.222	0.047	49.498	5	0	0	0	1	9	0	0	519.632	5.974	919.918	180.211	75.214	575.159	89.335	1651.161	1.000	5.000	0.0216146	0.0054353	0.7344165	59.639	18.907	24.762	12.784	7.442	-9.207	-8.797	-7.198	1170.587	-0.689	3084.862	-0.015	8.521	1.354	2	1.421	1
761068	C28H24FN3O5	-125.756	10.706	52.582	71.078	0.529	102.631	-277.400	-85.881	0.050	52.626	1	0	0	0	0	8	1	-1	501.513	2.878	848.490	293.290	79.746	428.420	47.033	1516.267	0.000	6.000	0.0054628	0.0000000	0.7522616	53.482	15.921	21.142	9.379	6.394	-8.057	-8.065	-7.584	1736.482	-0.743	1625.752	-0.712	8.780	0.999	3	1.075	1
760968	C15H12N6O2	63.285	3.360	25.978	33.911	0.137	10.617	41.553	-52.271	0.046	18.609	1	0	0	0	0	1	0	-1	308.299	5.211	543.447	92.717	136.969	313.761	0.000	942.301	0.000	5.250	0.0288136	0.0000000	0.8553310	33.911	10.141	14.580	9.043	2.305	-3.604	-4.444	-5.369	497.767	-0.745	232.740	-2.843	9.446	1.777	1	-0.093	3
760958	C16H14N2O4	-109.001	9.440	59.849	23.289	3.817	68.639	-192.323	-81.711	0.037	34.461	0	0	0	0	0	1	1	0	298.298	6.531	506.212	180.091	81.507	244.614	0.000	876.443	2.000	5.750	0.0486694	0.0160639	0.8749460	30.615	9.165	16.532	11.528	2.048	-3.439	-4.007	-4.722	1670.957	-0.207	861.686	-2.064	8.391	0.335	3	-0.091	3
760956	C21H18O7	102.511	12.641	87.975	7.607	0.220	69.772	-6.034	-69.671	0.034	42.455	0	0	0	0	0	2	0	0	382.369	5.519	580.909	379.291	54.841	146.777	0.000	1065.354	0.000	6.500	0.0285917	0.0000000	0.8683989	36.599	9.599	15.561	8.450	2.872	-3.496	-5.298	-4.361	2991.180	-0.042	1616.886	-1.821	8.744	0.556	4	-0.113	3
760955	C19H18N2O5	-22.741	7.668	46.131	16.360	3.149	62.483	-98.935	-59.597	0.045	26.324	0	0	0	0	0	3	0	0	354.362	5.360	565.716	276.811	103.433	185.472	0.000	1025.273	2.000	5.000	0.0280247	0.0124993	0.8692131	34.722	10.299	17.254	10.238	2.887	-4.115	-5.486	-4.533	1035.249	-0.530	513.584	-2.484	8.709	0.680	2	0.302	3
760954	C19H19NO4	235.175	17.557	184.380	-0.803	0.000	87.930	-5.666	-48.222	0.043	36.744	0	0	0	0	0	8	0	0	325.363	4.086	614.544	363.668	52.747	198.129	0.000	1074.574	0.000	4.500	0.0155370	0.0000000	0.8255999	33.606	9.941	12.979	5.572	3.967	-5.154	-5.615	-5.299	3131.156	-0.435	1698.823	-1.026	8.834	1.014	4	0.194	3
760953	C15H10N2O3S	129.056	7.363	66.283	25.090	0.049	23.589	69.417	-62.735	0.030	30.229	0	0	0	0	0	2	1	0	298.316	4.470	467.549	85.699	119.512	229.095	33.242	823.476	2.000	4.000	0.0242648	0.0120990	0.9087384	27.705	9.254	14.606	9.655	2.224	-4.208	-5.555	-4.101	728.728	-0.440	534.440	-2.723	8.664	0.346	2	0.009	3
760952	C18H14N2O4	140.707	9.506	70.834	25.693	0.053	52.511	49.332	-67.222	0.035	38.475	0	0	0	0	0	3	1	0	322.320	5.909	511.839	173.531	119.517	218.791	0.000	925.044	2.000	4.750	0.0377397	0.0131243	0.8970292	31.029	9.837	16.144	10.198	2.428	-4.450	-5.823	-4.242	728.655	-0.608	351.360	-2.663	8.663	0.306	3	0.105	3
760951	C19H14N2O6	184.611	13.281	115.614	29.897	0.054	49.533	64.246	-88.013	0.043	51.434	0	0	0	0	0	3	2	0	366.329	6.973	514.769	245.010	119.514	150.244	0.000	959.500	2.000	6.250	0.0506732	0.0171705	0.9139373	31.754	9.767	17.333	11.217	2.022	-4.124	-6.258	-3.641	728.700	-0.571	351.384	-2.905	8.696	0.342	2	-0.021	3
760950	C21H17N5O3	-0.871	18.022	134.941	-2.837	0.000	79.294	-142.748	-87.543	0.032	33.668	1	0	0	0	0	5	1	0	387.397	4.975	653.238	102.845	82.169	468.223	0.000	1154.749	2.000	7.000	0.0214375	0.0151545	0.8148643	41.320	13.275	20.684	13.756	3.472	-4.829	-5.762	-6.761	1646.977	-0.563	848.328	-0.904	8.230	0.682	7	0.173	3
760766	C22H24BrFN4O2	-436.497	7.507	43.904	46.424	0.723	98.272	-569.682	-63.645	0.040	30.964	0	1	0	0	0	6	0	1	475.360	3.721	768.526	370.145	40.039	241.100	117.242	1337.738	1.000	6.000	0.0103485	0.0078072	0.7639895	45.832	13.344	19.911	9.573	5.072	-6.333	-6.435	-7.227	1030.658	0.431	2481.172	-2.895	8.443	1.244	4	0.796	1
760766	C22H24BrFN4O2	-436.497	7.507	43.904	46.424	0.723	98.272	-569.682	-63.645	0.040	32.075	0	1	0	0	0	6	0	1	475.360	2.779	761.385	364.567	39.834	240.107	116.876	1329.487	1.000	6.000	0.0058075	0.0078804	0.7679805	45.492	13.237	19.743	9.548	5.021	-6.203	-6.435	-7.158	1035.266	0.437	2481.689	-2.894	8.456	1.261	4	0.775	1
760476	C10F4N2O2S	28.288	9.084	10.676	0.000	0.000	43.740	20.601	-55.812	0.000	15.543	5	0	0	0	0	0	0	-1	288.176	0.559	416.762	0.000	146.763	61.307	208.692	685.094	0.000	6.000	0.0004558	0.0000000	0.9018009	21.849	5.607	11.156	8.120	0.695	-1.883	-3.189	-3.413	401.925	-0.128	2568.575	-4.008	10.948	2.458	0	-0.998	3
760452	C19H12Cl2N6OS	-41.914	10.540	70.429	21.784	0.155	26.750	-45.059	-126.513	0.034	25.620	0	0	0	0	0	4	0	0	443.309	5.308	627.194	73.505	128.219	288.338	137.131	1156.916	1.000	6.500	0.0243489	0.0103636	0.8497637	40.331	13.110	19.439	11.095	3.811	-5.280	-7.005	-5.338	602.553	-0.525	1613.438	-2.483	8.989	1.572	3	0.333	3
760424	C37H53NO8	156.724	15.992	102.532	108.891	0.664	34.687	-52.336	-53.707	0.050	60.903	7	0	0	0	0	14	3	-2	639.828	2.287	1016.542	856.848	115.119	44.575	0.000	1991.968	1.000	9.350	0.0026268	0.0091978	0.7531727	65.001	18.284	27.710	10.838	7.101	-8.824	-8.833	-5.738	802.099	-1.633	389.791	-2.140	9.552	-0.171	15	1.519	1
760419	C26H33NO2	27.295	9.228	45.444	45.174	0.584	63.385	-95.407	-41.112	0.050	39.990	1	0	0	0	0	11	1	-2	391.552	4.834	805.270	496.754	95.278	213.238	0.000	1429.241	2.000	3.250	0.0163516	0.0057076	0.7620100	46.018	14.371	19.523	7.460	6.280	-7.752	-6.217	-6.400	1237.037	-1.193	622.594	-1.468	8.419	0.730	5	1.309	1
760393	C9H6N2O3	-135.146	8.917	22.609	0.000	0.000	62.484	-175.372	-53.784	0.003	18.046	1	0	0	0	0	2	0	-1	190.158	5.748	373.398	0.000	154.845	218.553	0.000	593.328	1.000	2.750	0.0556882	0.0073648	0.9145118	18.394	6.691	9.612	6.890	1.038	-1.862	-2.584	-3.958	336.903	-0.791	152.630	-3.411	9.496	1.803	3	-0.345	3
760342	C50H74O14	544.796	30.023	385.646	245.803	0.350	77.123	-80.843	-113.305	0.046	78.505	12	0	0	0	0	17	4	-2	899.126	5.790	1221.935	1005.579	121.131	95.225	0.000	2565.665	2.000	18.550	0.0130653	0.0214690	0.7417378	86.518	23.899	42.036	21.582	6.625	-8.235	-10.331	-6.165	703.416	-1.929	338.224	-1.784	9.152	0.252	12	0.944	1
760313	C18H12BrN5S	-267.443	3.681	21.152	6.251	0.000	38.743	-252.831	-84.438	0.043	9.639	1	0	0	0	0	0	0	1	410.290	1.915	625.004	86.718	80.273	348.007	110.007	1074.979	1.000	3.500	0.0034119	0.0056000	0.8119865	40.190	12.187	17.175	9.087	4.824	-6.866	-7.545	-6.234	1716.623	0.022	3553.228	-1.773	8.382	0.931	3	0.860	1
760292	C16H13N3O	-54.867	8.989	93.410	25.727	0.000	59.449	-188.469	-53.974	0.029	40.320	0	0	0	0	0	0	0	0	263.298	5.970	505.637	156.536	100.211	248.890	0.000	855.542	1.000	3.500	0.0416570	0.0069220	0.8619604	30.462	8.824	13.804	8.223	2.734	-4.178	-4.180	-4.953	1110.701	-0.336	554.160	-2.490	8.046	1.387	3	0.281	3
760289	C17H15N3O3	137.099	16.759	206.188	-16.211	0.000	64.090	-32.157	-101.569	0.024	72.782	2	0	0	0	0	4	0	-1	309.324	0.845	538.483	183.445	120.846	234.192	0.000	927.629	3.000	3.750	0.0007693	0.0120620	0.8542324	30.638	10.000	16.286	10.635	2.594	-3.808	-4.818	-5.008	707.807	-0.782	340.507	-2.538	7.818	0.919	4	0.107	3
760286	C18H17N3O3	168.379	17.449	214.483	-16.210	0.000	71.333	-36.092	-82.583	0.022	76.157	2	0	0	0	0	4	0	0	323.351	0.548	563.153	276.240	66.207	220.706	0.000	979.781	2.000	3.750	0.0003060	0.0094172	0.8471450	32.596	9.777	15.208	8.767	3.479	-4.412	-5.210	-5.058	2333.753	-0.293	1236.442	-1.578	7.792	0.895	4	0.328	3
760263	C26H27N3O6	358.416	24.707	341.504	18.723	0.000	91.261	-23.088	-94.690	0.015	46.898	0	0	0	0	0	7	0	0	477.516	8.181	762.243	538.666	42.930	180.647	0.000	1424.050	0.000	6.250	0.0469967	0.0000000	0.8030733	48.067	13.049	19.395	7.686	5.456	-6.250	-7.624	-5.580	3879.710	-0.302	2141.768	-1.002	8.469	0.470	8	0.783	1
760224	C23H21NO5	162.019	15.064	120.600	22.522	0.152	51.431	22.963	-70.713	0.046	50.591	0	0	0	0	0	1	1	1	391.423	10.534	590.686	417.383	56.769	116.534	0.000	1114.903	1.000	5.750	0.0995260	0.0097344	0.8803050	38.935	10.114	18.453	9.227	3.644	-4.809	-5.978	-4.025	2867.898	0.015	1544.978	-2.059	8.396	0.504	8	0.511	3
760223	C18H13NO4	139.712	12.529	109.438	14.452	0.144	38.649	27.508	-63.008	0.046	42.809	0	0	0	0	0	0	1	1	307.305	6.710	471.027	148.006	68.460	254.561	0.000	863.387	1.000	5.000	0.0521413	0.0106151	0.9309423	30.830	9.146	14.927	9.439	2.488	-3.185	-4.597	-3.863	2221.733	0.037	1172.419	-1.884	8.304	0.578	4	0.063	3
760222	C21H20O7	113.970	13.467	100.304	25.020	0.295	69.468	-26.786	-67.798	0.046	49.556	0	0	0	0	0	4	0	0	384.385	7.977	612.556	430.988	53.753	127.815	0.000	1130.045	0.000	6.500	0.0563045	0.0000000	0.8565448	37.723	10.023	16.213	7.948	3.280	-3.771	-5.230	-4.463	3063.119	-0.166	1658.959	-1.676	8.999	0.615	6	-0.010	3
760220	C20H19NO5	117.483	10.947	88.929	10.384	0.145	59.193	13.106	-65.221	0.047	40.818	0	0	0	0	0	3	0	0	353.374	8.425	577.551	347.439	66.431	163.681	0.000	1057.816	1.000	5.750	0.0671038	0.0099558	0.8693241	35.817	9.960	16.916	9.141	3.270	-4.256	-5.113	-4.427	2322.371	-0.203	1229.925	-1.879	8.430	0.536	8	0.270	3
760217	C22H19N5O3	-144.908	6.862	26.630	39.004	5.264	73.133	-210.251	-85.551	0.951	27.642	0	0	0	0	0	5	0	-1	401.424	3.344	682.566	162.993	93.728	425.846	0.000	1212.252	2.000	7.000	0.0092263	0.0145033	0.8055306	43.217	13.615	21.147	13.617	3.688	-5.319	-6.033	-6.710	1279.607	-0.701	645.784	-1.267	8.274	0.677	7	0.312	3
760216	C22H19N5O3	-70.717	7.632	24.407	38.187	6.298	73.093	-130.371	-89.964	0.045	26.641	1	0	0	0	0	5	0	0	401.424	4.155	693.461	150.408	82.623	460.430	0.000	1220.640	2.000	7.000	0.0141439	0.0142755	0.7965291	43.883	13.877	21.413	13.803	3.850	-5.503	-6.033	-7.020	1630.739	-0.606	839.291	-0.940	8.166	0.614	7	0.326	3
760200	C19H12ClNO3	157.896	8.077	160.829	23.832	0.000	70.891	-58.910	-46.823	0.006	33.444	0	0	0	0	0	2	0	0	337.762	5.264	561.264	0.000	72.807	416.852	71.605	978.710	1.000	3.500	0.0283151	0.0062359	0.8493775	35.711	11.481	15.874	8.897	4.210	-5.229	-5.750	-5.957	2020.564	-0.054	2610.850	-1.201	9.167	0.763	1	0.524	3
760183	C23H25ClN4O2S	461.484	32.142	381.317	49.412	0.456	100.868	-36.309	-66.402	0.047	29.518	1	0	0	0	0	3	1	0	456.989	12.097	736.892	418.191	98.261	120.757	99.682	1380.142	0.000	5.000	0.1060355	0.0000000	0.8135370	48.306	13.285	20.451	7.281	5.706	-7.509	-7.353	-5.125	1159.018	-0.362	2040.250	-2.617	9.512	1.645	6	1.160	1
760091	C60H88N2O19	319.061	31.689	107.507	247.856	1.694	69.724	108.558	-247.968	0.050	76.809	15	1	0	0	0	53	5	-2	1141.357	11.962	1444.697	851.950	448.664	144.083	0.000	3195.355	9.000	26.200	0.0447820	0.0544059	0.7262191	89.069	33.490	58.425	34.524	3.633	-1.852	-10.377	-7.375	0.137	-7.904	0.037	-6.255	8.157	0.988	19	-0.668	1
760087	C45H54N4O8	804.865	57.575	367.378	217.952	4.607	111.773	139.107	-93.527	0.049	190.191	10	3	0	0	0	7	1	1	778.944	3.420	1093.875	779.139	112.415	202.320	0.000	2273.687	1.000	11.500	0.0051438	0.0105131	0.7644540	82.276	21.568	35.654	15.741	6.572	-6.776	-8.359	-8.487	13.200	-0.344	6.231	-6.332	8.259	0.099	8	2.116	1
760087	C45H54N4O8	804.865	57.575	367.378	217.952	4.607	111.773	139.107	-93.527	0.049	207.688	7	3	0	0	0	7	1	1	778.944	3.461	1048.901	748.837	103.804	196.259	0.000	2204.725	1.000	11.500	0.0054325	0.0109639	0.7810288	79.459	20.655	34.694	15.533	6.195	-5.969	-8.359	-8.190	15.930	-0.196	7.635	-6.194	7.948	0.172	9	1.936	1
760087	C45H54N4O8	804.865	57.575	367.378	217.952	4.607	111.773	139.107	-93.527	0.049	193.101	5	3	0	0	0	7	1	1	778.944	1.540	945.215	660.728	107.998	176.489	0.000	2068.762	1.000	11.500	0.0011461	0.0121665	0.8306944	73.829	18.908	32.874	15.177	5.309	-4.124	-8.359	-7.292	14.536	-0.105	6.915	-6.341	8.253	0.126	8	1.593	2
760087	C45H54N4O8	804.865	57.575	367.378	217.952	4.607	111.773	139.107	-93.527	0.049	206.786	6	3	0	0	0	7	1	1	778.944	0.320	937.858	650.146	110.180	177.532	0.000	2076.214	1.000	11.500	0.0000493	0.0122620	0.8392205	74.137	18.915	33.032	15.181	5.348	-3.994	-8.359	-7.159	13.860	-0.104	6.568	-6.378	8.110	-0.003	8	1.619	2
760057	C12H9N3O5S	-29.365	12.356	64.497	10.870	0.000	52.216	-59.588	-109.716	0.044	19.882	2	0	0	0	0	4	1	-2	307.280	12.672	534.177	64.580	212.754	212.691	44.151	895.155	1.000	7.500	0.1793755	0.0140403	0.8409026	29.133	9.976	17.916	11.884	0.751	-2.956	-3.172	-5.121	95.138	-1.575	67.909	-4.307	10.193	2.134	1	-0.535	3
760016	C25H21N3O3	-359.512	10.780	51.411	-3.001	0.000	125.505	-460.334	-83.874	0.016	31.769	1	0	0	0	0	8	1	-1	411.459	4.901	755.890	200.493	81.079	474.319	0.000	1321.496	1.000	6.000	0.0181751	0.0079377	0.7704604	46.125	14.799	20.082	10.926	5.041	-6.489	-6.498	-7.508	1686.677	-0.829	870.451	-0.575	8.514	1.292	3	0.669	1
760015	C26H23N3O4	-329.127	11.367	48.998	21.023	0.349	125.832	-453.938	-82.758	0.046	38.033	1	0	0	0	0	9	1	-1	441.485	5.080	788.435	282.167	81.108	425.159	0.000	1400.183	1.000	6.750	0.0184306	0.0085613	0.7676958	48.163	15.224	21.099	11.188	5.159	-6.613	-6.806	-7.318	1685.584	-0.896	869.842	-0.653	8.392	1.172	4	0.682	1
760014	C25H21N3O3	-254.764	14.739	160.014	-2.953	0.000	124.203	-469.459	-81.308	0.042	32.169	2	0	0	0	0	8	1	-1	411.459	3.956	756.607	200.425	81.058	475.124	0.000	1319.992	1.000	6.000	0.0118535	0.0079301	0.7691461	46.073	14.797	19.971	10.933	5.032	-6.502	-6.498	-7.533	1687.417	-0.832	870.865	-0.572	8.485	1.264	3	0.664	1
759901	C12H17N3O4S	-52.028	4.831	107.577	40.316	5.409	1.741	-79.204	-132.698	0.031	27.421	0	0	1	1	0	8	1	-2	299.344	5.455	521.566	253.998	227.782	6.037	33.749	913.387	3.000	7.200	0.0325791	0.0239102	0.8728885	25.321	9.328	16.970	12.298	0.984	-2.361	-2.480	-1.810	17.356	-1.829	12.042	-6.991	8.398	0.843	2	-0.674	2
759887	C10H12N4O5S	-366.186	5.852	67.803	69.425	4.561	-4.381	-383.106	-126.339	0.134	20.893	1	0	0	1	1	3	1	-2	300.289	6.049	453.213	130.888	241.219	81.106	0.000	814.849	1.000	10.500	0.0449118	0.0231679	0.9309230	25.305	8.688	16.322	16.856	-1.459	0.478	-0.747	0.145	6.617	-1.473	5.729	-5.391	10.441	1.228	1	-1.615	2
759882	C14H11N3O3S	28.772	12.153	142.803	-6.755	0.000	48.206	-90.432	-77.203	0.031	25.379	0	0	0	0	0	3	0	-2	301.319	6.157	550.417	78.334	188.542	237.861	45.681	918.351	1.000	5.000	0.0412767	0.0090840	0.8301290	30.944	10.190	15.238	9.688	2.102	-4.247	-4.193	-5.415	161.420	-1.329	122.599	-3.868	9.144	1.025	1	0.028	3
759877	C22H26ClN7O2S	-523.199	6.865	34.306	160.058	5.010	76.886	-687.394	-118.931	0.048	56.609	0	1	0	0	0	7	0	0	488.006	5.752	835.315	387.389	122.048	237.361	88.517	1479.145	3.000	10.700	0.0223703	0.0221868	0.7516032	50.813	16.135	27.464	17.594	3.063	-5.484	-4.859	-7.409	171.957	-0.683	249.291	-4.323	8.903	1.144	6	0.160	3
759868	C59H84N2O18	167.684	28.547	108.561	169.704	3.169	22.774	106.007	-271.079	0.344	38.638	14	1	0	1	0	55	5	-2	1109.315	7.490	1343.150	765.484	462.287	115.379	0.000	3022.505	7.500	26.000	0.0185615	0.0530126	0.7526942	80.593	30.994	52.894	31.342	1.505	-0.835	-9.948	-5.003	0.026	-7.793	0.008	-6.415	8.260	1.067	20	-1.146	1
759857	C10H11ClFN5O3	48.443	4.738	30.973	105.026	0.001	18.132	-25.351	-85.076	0.039	32.899	0	0	0	0	0	4	2	-2	303.680	2.854	484.976	91.350	208.657	74.875	110.094	817.856	4.000	9.100	0.0099603	0.0375276	0.8720920	24.723	8.974	19.436	16.793	-0.272	-2.616	-2.528	-3.959	104.042	-1.236	171.856	-4.717	8.699	0.396	3	-0.723	3
759856	C22H24ClFN4O3	-292.379	9.054	42.905	68.382	0.202	101.267	-431.303	-82.886	0.044	36.460	0	1	0	0	0	8	0	1	446.908	5.390	765.655	373.463	38.873	243.514	109.806	1340.254	1.000	7.700	0.0216796	0.0100567	0.7678148	44.672	13.284	20.492	10.805	4.343	-5.255	-5.220	-7.176	1057.233	0.310	2322.048	-2.673	8.473	1.272	5	0.361	3
759852	C14H20N2O3	-35.274	3.560	20.214	23.663	2.402	30.173	-20.032	-95.255	0.043	23.073	0	0	0	0	1	9	1	-2	264.324	6.821	589.637	209.578	172.519	207.540	0.000	970.800	3.000	6.700	0.0479225	0.0196812	0.8041436	28.901	10.470	17.801	15.163	0.762	-2.092	-1.757	-4.317	125.406	-1.758	100.573	-3.104	8.899	0.013	3	-0.761	3
759850	C43H53NO14	1504.629	288.791	979.902	190.983	0.991	391.183	-197.618	-149.602	0.085	103.506	6	0	0	0	0	13	3	-2	807.890	5.131	917.619	461.389	202.457	253.773	0.000	2085.115	4.000	17.350	0.0126258	0.0378152	0.8601798	71.369	20.691	40.255	25.111	3.823	-4.579	-8.889	-5.005	119.125	-2.044	49.616	-3.109	9.649	0.941	8	0.379	2
759822	C9H5ClINO	-90.876	4.361	4.664	0.000	0.000	44.035	-88.638	-55.297	0.018	12.014	1	0	0	0	0	1	0	1	305.502	1.102	392.616	0.000	60.099	190.369	142.148	627.270	1.000	1.750	0.0019352	0.0044573	0.9026102	20.125	7.076	9.143	5.385	2.782	-3.242	-5.283	-4.016	2666.728	0.360	8579.621	-1.861	8.684	1.337	2	-0.063	3
759819	C22H14Cl2I2N2O2	33.089	7.920	12.533	44.402	1.355	62.042	-28.876	-66.286	0.036	25.091	3	0	0	0	0	6	0	0	663.080	4.335	752.926	76.701	124.578	267.139	284.509	1333.704	1.000	3.750	0.0140935	0.0049806	0.7782503	45.919	15.732	20.140	8.130	6.627	-9.881	-13.427	-6.394	652.423	-0.471	10000.000	-2.298	9.131	1.372	3	1.263	1
759817	C19H28O8	77.494	16.351	64.157	146.218	0.005	49.659	-140.691	-58.206	0.022	71.504	0	0	0	1	0	4	5	-2	384.425	3.166	637.892	470.079	167.813	0.000	0.000	1156.123	1.000	7.950	0.0086697	0.0124629	0.8351298	37.546	10.367	18.025	10.809	2.573	-4.336	-3.912	-2.392	64.288	-1.282	32.398	-4.228	10.473	-0.410	2	-0.127	3
759811	C33H30N4O2	-8.726	9.457	25.032	60.617	3.352	62.238	-93.281	-76.141	0.049	34.465	4	0	0	1	0	6	0	-1	514.626	6.220	830.554	276.095	93.716	460.743	0.000	1581.064	1.000	5.000	0.0244711	0.0060201	0.7902482	57.668	17.087	23.967	10.556	7.549	-8.562	-9.513	-5.316	324.181	-0.799	186.211	-1.048	8.537	0.772	3	1.531	1
759762	C27H27N3O5S	37.472	17.722	50.529	51.878	0.185	122.060	-121.831	-83.071	0.333	52.833	1	0	0	0	0	10	0	-2	505.587	3.322	869.215	351.104	89.744	417.926	10.440	1566.030	1.000	8.750	0.0070473	0.0100665	0.7503047	54.089	17.011	24.103	13.145	5.305	-7.129	-7.289	-7.565	1395.899	-1.076	809.306	-0.741	8.839	1.137	5	0.651	1
759630	C49H76O20	227.722	32.383	167.389	423.507	0.011	81.012	-292.618	-183.963	0.041	148.933	16	0	0	0	0	18	5	-2	985.127	9.459	1360.521	974.431	361.534	24.557	0.000	2739.318	8.000	31.250	0.0326591	0.0649665	0.6959127	92.150	29.059	60.589	44.147	-0.043	-5.987	-6.347	-6.570	3.694	-5.498	1.162	-6.368	10.502	0.490	10	-1.214	1
759614	C5H4N4S	-194.375	5.480	44.273	-3.155	0.000	40.802	-200.396	-81.379	0.001	16.014	2	0	0	0	0	0	0	-1	152.173	0.964	314.647	0.000	116.590	122.165	75.892	476.833	2.000	4.500	0.0019486	0.0202257	0.9381063	14.096	5.485	9.907	9.489	-0.317	-2.118	-1.371	-3.116	776.737	-0.134	980.591	-3.238	9.037	1.505	1	-0.694	3
759612	C27H40O4	115.602	17.604	62.624	102.075	0.075	39.806	-76.264	-30.319	0.047	71.231	0	0	0	0	0	6	1	-1	428.611	4.817	753.462	614.352	110.015	29.094	0.000	1421.183	0.000	6.000	0.0163293	0.0000000	0.8113417	47.147	12.396	18.676	7.065	4.918	-6.377	-5.504	-4.723	896.653	-0.912	439.686	-2.869	10.257	0.278	3	0.884	1
759591	C22H22O8	62.567	15.507	113.344	61.388	0.073	59.432	-92.290	-94.886	0.040	57.962	0	0	0	0	0	4	2	-1	414.411	4.542	568.455	397.332	76.020	95.103	0.000	1112.844	1.000	8.450	0.0185344	0.0148648	0.9136047	36.722	10.202	18.091	11.157	2.385	-2.998	-5.179	-3.384	1883.650	-0.285	980.827	-2.201	9.086	0.324	6	-0.122	3
759570	C28H31FN4O	32.871	9.079	40.533	41.270	0.039	64.928	-67.304	-55.673	0.038	28.105	2	1	0	0	0	8	0	2	458.577	5.908	818.515	325.233	10.006	436.252	47.024	1493.809	1.000	4.750	0.0233636	0.0058032	0.7720909	52.658	15.348	21.645	9.120	6.779	-7.103	-6.903	-8.026	1985.690	0.483	2078.890	-1.462	8.138	0.573	4	1.411	1
759570	C28H31FN4O	32.871	9.079	40.533	41.270	0.039	64.928	-67.304	-55.673	0.038	28.284	0	1	0	0	0	8	0	1	458.577	5.859	762.364	315.160	16.637	401.744	28.823	1461.309	1.000	4.750	0.0234915	0.0062306	0.8168905	51.027	14.743	21.171	8.788	6.430	-6.002	-6.903	-7.137	1718.043	0.384	1413.086	-1.705	8.137	0.643	4	1.335	1
759559	C17H16ClN3O	148.664	8.116	24.471	97.528	2.854	67.103	-5.859	-45.548	0.038	45.206	1	1	0	0	0	0	0	2	313.786	2.151	541.159	164.832	38.907	267.682	69.739	954.653	1.000	3.500	0.0048463	0.0064676	0.8664367	34.608	10.008	14.861	8.043	3.486	-3.969	-3.953	-5.696	1056.448	0.788	1399.701	-3.356	8.597	0.730	0	0.549	3
759322	C23H34O5	81.280	9.999	45.250	80.298	0.967	15.234	-9.015	-61.454	0.041	35.351	0	0	0	0	0	7	2	-2	390.519	5.394	706.752	480.379	130.295	96.079	0.000	1324.545	1.000	6.700	0.0219641	0.0094800	0.8252949	43.277	12.332	19.430	9.480	4.216	-5.678	-4.785	-4.817	575.855	-1.134	272.444	-2.910	9.045	-0.112	6	0.600	3
759314	C14H23N3O10	-136.447	17.266	48.732	152.222	0.054	40.275	-194.150	-200.847	0.034	40.229	7	3	0	5	0	16	0	-2	393.350	5.697	643.649	183.227	460.422	0.000	0.000	1149.962	5.000	16.000	0.0282204	0.0555848	0.8247176	29.594	13.276	26.679	23.953	-4.091	2.000	1.937	2.491	0.000	-4.117	0.000	-12.594	9.732	-0.539	8	-2.321	1
759261	C12H9N3O5	11.016	3.883	10.691	7.347	0.000	27.017	58.273	-96.196	0.036	11.540	0	0	0	0	0	6	0	-2	275.220	7.979	530.202	23.434	230.608	276.160	0.000	856.227	2.000	4.750	0.0743571	0.0126697	0.8224625	26.897	9.994	15.504	10.727	1.257	-3.264	-3.561	-5.722	64.424	-2.071	25.531	-4.221	9.612	1.591	2	-0.242	3
759233	C25H32O4	161.138	24.252	111.660	72.129	0.653	63.437	-83.754	-27.237	0.029	61.646	0	0	0	0	0	2	1	0	396.525	1.738	655.729	498.407	109.281	48.041	0.000	1251.962	0.000	6.000	0.0024130	0.0000000	0.8567119	43.124	10.953	17.358	7.836	3.841	-5.546	-5.017	-4.080	911.155	-0.550	447.377	-3.172	9.446	0.613	4	0.563	3
759228	C19H30O5	67.173	9.174	17.553	-29.969	0.148	37.075	85.165	-51.974	0.048	12.120	1	0	0	0	0	13	0	-2	338.443	2.544	695.252	554.598	132.141	8.513	0.000	1218.398	1.000	7.200	0.0053106	0.0103560	0.7935033	34.340	10.797	15.836	8.038	2.992	-4.139	-3.596	-4.914	553.099	-1.619	260.826	-2.677	10.055	1.757	5	-0.059	3
759205	C18H12Cl2N4O2	-89.087	4.350	14.697	22.355	0.220	24.675	-40.072	-115.311	0.048	12.467	0	0	0	0	0	4	0	-1	387.224	4.670	651.748	67.054	132.820	335.848	116.025	1118.522	1.000	6.000	0.0195011	0.0092060	0.7995556	39.248	12.944	18.514	11.008	3.695	-5.799	-5.886	-6.377	544.963	-0.778	1109.127	-2.400	9.001	0.928	3	0.305	3
759178	C21H30FN3O2	-28.636	18.047	34.243	82.628	0.124	76.042	-179.455	-60.265	0.045	46.488	0	2	0	0	1	6	0	1	375.485	6.175	687.908	374.058	119.492	147.318	47.041	1236.689	2.000	7.500	0.0308290	0.0154186	0.8099811	40.893	11.753	20.802	14.259	1.640	-1.932	-1.543	-5.387	27.225	-0.100	38.699	-6.752	9.114	0.767	3	-0.075	2
759178	C21H30FN3O2	-28.636	18.047	34.243	82.628	0.124	76.042	-179.455	-60.265	0.045	50.340	0	2	0	0	1	6	0	1	375.485	6.412	682.257	363.572	124.863	146.781	47.041	1233.175	2.000	7.500	0.0333360	0.0155463	0.8151423	40.747	11.747	20.832	14.672	1.585	-1.661	-1.543	-5.301	21.961	-0.138	34.091	-6.853	9.086	0.835	3	-0.080	2
759169	C16H13Cl3N2OS	22.414	3.342	18.745	35.489	0.015	2.310	10.996	-48.483	0.045	14.722	1	0	0	0	0	6	0	1	387.710	5.979	594.133	67.517	31.685	282.662	212.269	1054.507	0.000	3.700	0.0339063	0.0000000	0.8432970	34.894	11.722	14.461	5.682	5.294	-5.533	-6.549	-5.416	4959.387	0.426	10000.000	-0.532	9.510	0.735	4	0.435	3
759151	C12H7Cl3O2	50.546	6.352	60.876	0.000	0.000	44.693	-15.504	-45.872	0.001	10.282	2	0	0	0	0	3	0	2	289.545	2.917	472.002	0.000	43.285	225.779	202.938	786.093	1.000	1.250	0.0108247	0.0026483	0.8727118	25.535	9.052	11.046	4.790	4.751	-4.496	-5.261	-4.668	3849.692	0.502	10000.000	-1.234	9.235	0.478	1	0.368	3
759106	C20H24N2O6	167.298	12.497	24.901	20.335	0.243	38.292	108.785	-37.756	0.038	25.448	0	0	0	0	0	5	2	-1	388.419	5.368	646.898	407.338	124.562	114.998	0.000	1202.704	0.000	4.500	0.0239594	0.0000000	0.8454777	39.866	11.082	15.724	6.235	3.797	-5.306	-5.889	-4.581	652.649	-0.900	311.918	-2.930	8.540	0.618	6	0.693	3
759025	C24H28N4O4	-173.087	8.562	47.170	10.805	0.219	60.745	-204.074	-96.513	0.048	25.131	2	0	0	0	1	5	0	-2	436.510	10.492	832.808	386.595	172.242	273.971	0.000	1451.151	3.000	6.750	0.0758651	0.0140385	0.7443236	51.327	15.913	26.133	16.464	3.701	-8.060	-6.375	-5.601	148.813	-1.811	101.232	-3.249	8.645	0.658	3	0.545	1
759023	C19H11N3O2	-189.074	16.575	58.260	-13.414	0.000	125.096	-296.243	-79.349	0.038	37.321	1	0	0	0	0	0	0	0	313.315	9.705	534.093	83.527	112.027	338.539	0.000	930.738	0.000	7.000	0.1011950	0.0000000	0.8631769	34.327	10.060	16.634	10.964	1.579	-2.673	-3.739	-5.360	858.124	-0.439	419.301	-2.392	9.024	2.030	1	-0.553	3
759018	C26H21ClN4O	-92.076	9.217	50.180	22.380	0.340	88.338	-193.391	-69.140	0.044	34.620	2	0	0	0	0	2	0	0	440.931	1.443	779.779	151.517	102.030	454.630	71.601	1376.132	1.000	5.000	0.0015131	0.0064121	0.7673035	51.976	15.856	21.990	11.356	5.922	-8.602	-7.679	-7.465	1067.458	-0.537	1309.863	-1.606	8.309	1.261	5	1.284	1
759017	C28H25ClN4O4	-57.393	12.854	73.297	37.422	0.379	108.938	-196.656	-93.628	0.048	50.106	1	0	0	0	0	5	0	-1	516.983	4.304	855.945	326.248	100.214	357.881	71.602	1548.888	1.000	7.250	0.0119590	0.0084702	0.7563668	56.040	16.877	24.499	12.423	5.944	-8.584	-8.316	-7.181	1110.627	-0.730	1367.219	-1.626	8.355	1.302	7	1.145	1
759016	C26H21ClN4O2	-92.376	9.991	58.150	22.283	0.337	95.134	-199.578	-78.693	0.049	38.508	2	0	0	0	0	3	0	0	456.930	3.273	785.604	155.914	102.550	455.539	71.601	1391.967	1.000	5.750	0.0076951	0.0073192	0.7674452	51.977	16.017	22.455	11.898	5.698	-8.247	-7.701	-7.467	1055.412	-0.602	1293.894	-1.517	8.315	1.270	5	1.126	1
759015	C25H19ClN4O	-84.861	9.128	49.908	22.295	0.336	88.391	-185.045	-69.872	0.040	35.059	2	0	0	0	0	2	0	0	426.904	5.548	747.454	63.020	102.457	510.378	71.599	1315.697	1.000	5.000	0.0233942	0.0066894	0.7768752	50.090	15.623	21.752	11.660	5.602	-8.017	-7.390	-7.576	1057.558	-0.513	1296.702	-1.418	8.315	1.255	5	1.120	1
759013	C38H46N4O6S2	190.164	17.318	98.714	110.385	4.858	93.226	-49.452	-84.886	0.057	73.846	9	0	0	0	0	15	0	-2	718.925	1.535	1251.439	854.113	147.153	216.584	33.589	2256.693	0.000	11.000	0.0010439	0.0000000	0.6648704	76.596	23.927	31.161	12.743	8.024	-11.877	-10.628	-7.988	398.522	-2.477	279.569	-2.028	8.801	1.210	6	1.590	1
759006	C25H18Cl2N4O	-91.454	9.129	49.841	22.313	0.326	87.451	-190.307	-70.208	0.049	34.445	2	0	0	0	0	2	0	0	461.349	5.805	769.984	63.180	100.535	463.010	143.259	1359.060	1.000	5.000	0.0247949	0.0064936	0.7706237	51.373	16.228	22.472	11.404	6.108	-8.737	-8.100	-7.452	1102.869	-0.334	3350.336	-1.549	8.347	1.281	4	1.238	1
759004	C26H20Cl2N4O	-119.629	9.766	50.302	22.466	0.294	89.962	-225.373	-67.047	0.044	34.743	3	0	0	0	0	2	0	1	475.376	3.912	791.285	125.269	67.394	455.364	143.259	1411.079	1.000	5.000	0.0108460	0.0063188	0.7688932	53.382	16.447	22.813	11.178	6.660	-9.123	-8.390	-7.443	2274.063	0.035	7324.574	-0.965	8.334	1.287	4	1.381	1
758983	C31H36N4O7S	119.599	19.265	73.334	74.138	0.380	135.981	-82.530	-100.969	0.049	74.572	2	1	0	0	0	9	0	1	608.708	3.727	952.049	737.807	82.481	82.794	48.966	1798.055	1.000	11.000	0.0077252	0.0115540	0.7511175	60.816	16.989	27.417	13.466	5.067	-6.781	-7.386	-6.680	407.970	-0.435	385.126	-3.946	8.697	1.333	10	0.830	1
758983	C31H36N4O7S	119.599	19.265	73.334	74.138	0.380	135.981	-82.530	-100.969	0.049	82.246	1	1	0	0	0	9	0	1	608.708	4.045	933.431	728.684	66.720	89.053	48.974	1781.974	1.000	11.000	0.0091807	0.0117845	0.7615240	60.232	16.658	27.223	13.357	5.089	-6.451	-7.386	-6.542	575.564	-0.227	558.730	-3.634	8.715	1.395	10	0.793	1
758977	C14H11FOS	27.847	4.391	11.126	-3.397	0.000	30.177	5.804	-20.254	0.037	10.012	0	0	0	0	0	4	1	1	246.299	4.627	506.305	106.360	44.874	266.646	88.426	830.024	0.000	2.000	0.0257975	0.0000000	0.8436190	27.042	7.967	10.126	4.175	3.818	-4.499	-4.035	-5.334	3718.429	0.119	6240.789	-1.023	9.320	1.273	2	0.323	3
758968	C21H46NO4P	-612.870	4.262	22.428	-14.914	0.000	2.620	-333.717	-293.549	0.040	-8.271
758963	C11H16FN3O3	-150.433	8.722	17.145	-4.215	0.000	49.740	-175.297	-46.528	0.022	31.217	1	0	0	0	1	5	0	-2	257.264	4.552	512.845	271.622	159.011	37.685	44.527	851.518	0.000	2.500	0.0243353	0.0000000	0.8471786	25.073	7.120	9.645	5.480	2.190	-3.249	-3.096	-2.810	196.313	-1.106	242.581	-3.837	10.026	1.111	0	-0.113	3
758943	C15H13N3O3S	-76.166	4.457	28.341	28.563	1.838	35.235	-77.136	-97.463	0.049	21.892	0	0	0	0	0	3	0	-2	315.346	3.327	571.684	78.296	180.068	290.795	22.525	969.016	1.000	7.000	0.0114205	0.0122445	0.8283805	33.477	10.845	16.728	14.503	1.883	-2.513	-3.761	-5.696	7.732	-1.311	111.813	-3.526	9.073	0.789	1	-0.222	2
758905	C23H31NO7	190.974	9.878	65.826	109.323	0.033	38.054	56.360	-88.500	0.045	54.654	1	1	0	0	0	10	1	-2	433.500	7.038	744.823	561.725	149.233	33.865	0.000	1376.241	0.000	9.200	0.0359868	0.0000000	0.8033567	42.826	12.327	19.174	9.613	2.273	-2.667	-3.539	-5.602	94.979	-1.182	42.970	-5.253	9.332	0.721	10	-0.272	1
758896	C24H26FNO4	32.525	7.399	17.227	64.940	0.118	33.235	-17.868	-72.527	0.041	20.864	1	0	0	1	0	9	0	-2	411.472	3.042	739.298	246.524	169.414	276.328	47.033	1320.604	2.000	4.400	0.0070082	0.0084168	0.7873972	43.557	13.867	20.018	9.825	5.388	-3.929	-6.628	-4.482	62.080	-1.685	56.462	-2.804	8.280	0.581	3	0.727	2
758889	C10H11NO3	-66.622	4.209	35.616	3.824	0.000	34.846	-98.963	-46.153	0.003	13.272	1	0	0	0	0	2	1	0	193.202	6.613	447.673	196.061	104.038	147.574	0.000	707.155	1.000	5.000	0.0618441	0.0111689	0.8574599	22.271	6.574	11.779	8.456	1.156	-2.094	-1.645	-4.542	1021.665	-0.500	506.304	-2.725	8.935	0.262	0	-0.452	3
758881	C29H53NO5	-70.042	4.643	39.435	15.466	0.324	-11.837	-59.809	-58.263	0.047	15.030	6	0	0	0	1	22	2	-2	495.741	11.695	1056.034	908.392	147.643	0.000	0.000	1904.036	0.250	7.750	0.0718327	0.0036694	0.7035102	55.919	18.035	22.960	8.418	6.383	-7.958	-5.376	-4.955	239.855	-2.751	180.910	-2.128	10.050	-0.499	1	0.929	1
758845	C30H18N2O5	129.022	17.116	35.754	0.008	0.000	136.495	27.227	-87.577	0.037	46.052	1	0	0	0	0	4	0	-2	486.483	4.675	812.442	34.857	246.683	530.901	0.000	1442.737	2.000	11.500	0.0151508	0.0200180	0.7600305	54.086	17.820	28.279	20.338	2.310	-6.138	-6.157	-7.947	45.353	-2.525	17.470	-3.812	8.584	1.690	3	0.059	2
758772	C8H9NO4	-96.238	4.268	59.526	-8.302	0.000	15.741	-114.494	-52.976	0.013	6.060	1	0	0	0	0	3	1	-1	183.163	4.073	416.462	171.422	155.148	89.892	0.000	652.351	0.000	5.000	0.0254307	0.0000000	0.8734611	18.885	5.829	8.803	6.651	0.148	-1.003	-0.943	-4.008	334.680	-0.973	151.542	-3.774	10.783	1.677	1	-0.953	2
758706	C25H38O5	133.116	12.408	60.749	89.313	1.212	34.316	-15.040	-49.843	0.043	36.972	0	0	0	0	0	7	1	-1	418.572	6.390	679.370	473.328	114.068	91.974	0.000	1336.589	1.000	6.700	0.0305499	0.0098621	0.8637555	43.720	12.265	19.777	9.276	4.666	-6.841	-5.352	-4.175	820.724	-0.878	399.583	-2.626	9.123	-0.091	5	0.652	1
758682	C15H24O5	226.119	10.444	34.383	196.173	0.000	42.626	-6.775	-50.731	0.034	72.352	1	0	0	0	0	1	4	0	284.352	4.067	479.009	407.179	71.831	0.000	0.000	864.080	1.000	5.650	0.0191381	0.0117952	0.9159188	27.784	7.276	13.291	8.170	1.907	-2.951	-2.834	-2.893	2064.093	-0.068	1082.767	-2.747	10.407	-0.390	0	-0.101	3
758662	C24H36O5	124.016	10.657	58.898	84.128	1.096	26.841	-6.742	-50.862	0.044	34.743	0	0	0	0	0	7	2	-2	404.545	5.380	715.932	501.661	122.453	91.818	0.000	1352.702	1.000	6.700	0.0213943	0.0093584	0.8262176	44.363	12.498	19.771	9.420	4.257	-6.139	-5.068	-4.782	683.399	-1.054	327.833	-2.781	9.146	-0.062	6	0.677	3
758658	C19H17Cl3N2S	29.184	4.048	12.953	21.711	0.011	24.611	12.951	-47.102	0.029	15.595	1	0	0	0	0	7	0	1	411.776	1.509	624.517	74.239	24.930	339.741	185.607	1142.795	0.000	2.500	0.0019927	0.0000000	0.8464461	38.330	12.724	14.512	4.686	6.467	-6.382	-7.677	-5.637	5747.592	0.365	10000.000	-0.110	9.286	0.922	1	0.970	1
758649	C21H26ClN3OS	279.648	10.969	20.463	114.382	0.964	60.812	143.304	-71.244	0.036	46.331	1	2	0	0	0	7	0	2	403.969	3.771	719.456	291.666	52.479	267.809	107.502	1270.011	1.000	6.200	0.0111978	0.0086176	0.7883132	42.735	13.332	19.067	9.694	4.183	-4.140	-3.790	-7.687	195.904	0.639	403.449	-4.996	7.774	0.480	8	0.538	3
758644	C12H15N3O2S	-169.190	2.449	28.951	0.079	0.000	25.419	-170.629	-55.459	0.047	10.816	1	0	0	0	0	4	0	-1	265.329	4.484	557.535	262.615	128.542	134.044	32.334	911.185	1.000	3.500	0.0220675	0.0062776	0.8152622	29.023	8.823	12.876	6.888	2.838	-4.583	-3.741	-5.160	598.330	-0.888	426.948	-3.032	8.901	0.697	0	0.245	3
758627	C32H41NO2	9.632	16.128	32.312	55.285	0.219	96.680	-148.083	-42.909	0.042	42.233	3	1	0	0	0	11	0	1	471.681	4.477	886.807	398.430	64.537	423.840	0.000	1635.375	2.000	4.450	0.0122569	0.0070965	0.7569736	56.278	17.609	23.936	10.061	7.035	-6.176	-7.008	-8.212	603.664	-0.452	317.173	-2.222	8.923	0.009	5	1.646	1
758627	C32H41NO2	9.632	16.128	32.312	55.285	0.219	96.680	-148.083	-42.909	0.042	46.296	3	1	0	0	0	11	0	1	471.681	4.609	878.730	400.293	56.733	421.704	0.000	1624.527	2.000	4.450	0.0130773	0.0071618	0.7605497	55.824	17.405	23.762	9.974	7.018	-6.181	-7.008	-8.144	715.809	-0.355	381.314	-2.086	8.742	0.028	5	1.618	1
758556	C17H11FN2O4	206.562	18.657	164.968	22.058	0.000	56.895	8.758	-64.775	0.033	38.404	1	0	0	0	0	3	3	0	326.283	6.364	511.613	72.104	124.725	267.731	47.053	904.046	0.250	4.250	0.0448022	0.0041535	0.8837933	30.656	9.244	13.590	7.527	2.862	-3.718	-5.153	-4.689	650.333	-0.566	562.507	-2.587	8.885	0.713	0	0.112	3
758554	C18H14N2O4	239.044	12.848	131.549	39.954	0.000	64.229	56.910	-66.447	0.049	31.138	1	0	0	0	0	3	2	-1	322.320	7.492	542.461	119.712	125.064	297.686	0.000	955.452	0.250	4.250	0.0587498	0.0039173	0.8648396	33.000	10.166	14.377	7.791	3.041	-4.074	-5.066	-5.139	645.531	-0.732	308.243	-2.488	8.608	0.441	0	0.251	3
758553	C18H17N3O4	78.074	8.681	82.755	23.883	0.040	43.478	-3.179	-77.584	0.043	33.835	0	0	0	0	0	3	1	-1	339.350	2.338	536.469	241.297	107.932	187.240	0.000	972.005	3.000	4.500	0.0056252	0.0145288	0.8845718	32.607	10.135	17.446	11.183	2.653	-3.786	-5.272	-4.293	938.386	-0.537	461.847	-2.561	8.037	0.398	2	0.184	3
758551	C19H21N3O4	48.353	8.607	50.150	48.805	0.224	58.358	-48.571	-69.220	0.037	33.526	0	0	0	0	0	5	0	-1	355.393	3.074	592.270	330.206	108.393	153.670	0.000	1084.280	3.000	4.500	0.0087139	0.0131599	0.8618003	35.496	10.862	18.345	10.650	3.291	-4.381	-5.472	-4.501	928.991	-0.711	456.851	-2.496	8.064	0.460	4	0.366	3
758548	C21H22O5	133.007	8.355	70.537	54.012	0.339	59.288	-15.565	-43.961	0.036	42.452	0	0	0	0	0	4	0	0	354.402	7.317	613.862	433.258	45.705	134.899	0.000	1125.985	0.000	5.000	0.0475420	0.0000000	0.8526736	37.628	9.972	15.207	6.468	4.048	-4.581	-5.169	-4.559	3651.555	-0.097	2005.958	-1.503	8.827	0.802	6	0.379	3
758546	C19H18O6	259.099	28.386	192.115	-14.421	0.000	109.960	-7.101	-49.839	0.011	42.213	0	0	0	0	0	5	0	0	342.348	6.174	587.199	330.195	55.601	201.403	0.000	1045.131	0.000	5.500	0.0364771	0.0000000	0.8481904	34.385	9.743	14.271	7.195	3.286	-3.651	-4.751	-4.949	2941.948	-0.253	1588.141	-1.355	8.696	1.033	4	-0.032	3
758545	C17H15NO4	166.646	26.778	93.609	-4.227	0.000	83.399	45.743	-78.656	0.035	23.526	0	0	0	0	0	3	0	0	297.310	6.179	544.673	185.418	96.229	263.027	0.000	938.852	1.000	3.750	0.0406638	0.0068849	0.8513218	32.004	9.674	14.354	7.970	3.244	-4.363	-4.770	-5.192	1211.604	-0.503	608.770	-2.078	8.651	0.585	3	0.327	3
758542	C15H10ClFN2O	-8.677	6.980	12.658	-1.418	0.000	44.780	3.219	-74.896	0.012	15.052	1	0	0	0	0	1	0	1	288.708	2.481	516.213	0.000	80.801	316.860	118.552	862.110	2.000	1.750	0.0071383	0.0047943	0.8486151	30.732	9.594	14.466	8.140	3.944	-5.113	-5.209	-5.493	1696.921	0.046	3908.538	-1.796	8.688	0.707	1	0.448	3
758540	C18H20O7	97.660	9.439	31.983	92.349	0.299	65.012	-43.919	-57.503	0.045	46.996	0	0	0	0	0	8	0	-1	348.352	6.337	613.331	419.423	87.194	106.714	0.000	1084.866	1.000	6.500	0.0370176	0.0105979	0.8325069	33.145	9.875	15.697	8.616	2.899	-3.792	-4.427	-4.751	1475.839	-0.757	753.462	-1.982	9.004	0.629	6	-0.036	3
758539	C21H18O7	91.344	13.232	116.983	12.396	0.000	60.408	-27.097	-84.579	0.042	47.678	1	0	0	0	0	8	3	0	382.369	0.571	616.185	365.891	46.506	203.789	0.000	1104.551	0.000	6.500	0.0002953	0.0000000	0.8386438	34.859	10.241	14.323	7.542	3.252	-3.188	-5.128	-5.115	3588.277	-0.359	1968.412	-0.891	8.826	1.103	2	-0.254	3
758538	C17H19NO6	21.051	7.629	40.824	88.074	0.324	62.583	-114.444	-63.940	0.042	41.578	0	0	0	0	0	7	0	-1	333.340	7.908	569.819	336.230	114.183	119.405	0.000	1027.763	2.000	6.250	0.0608405	0.0155117	0.8643518	31.623	9.915	17.090	10.221	2.394	-3.351	-4.211	-4.296	818.650	-0.877	398.492	-2.531	8.835	0.360	5	-0.064	3
758535	C19H15NO6	177.485	20.325	126.330	7.568	0.000	70.889	22.172	-69.798	0.036	50.778	0	0	0	0	0	6	2	0	353.331	4.233	569.851	337.853	52.233	179.765	0.000	1007.958	0.000	6.000	0.0177745	0.0000000	0.8531637	32.049	9.226	13.387	7.255	2.798	-3.897	-5.743	-4.765	3166.450	-0.277	1719.530	-1.273	8.700	0.993	2	-0.316	3
758534	C22H23N3O4	164.836	11.923	80.551	36.550	2.065	61.095	52.964	-80.311	0.045	44.248	0	0	0	0	0	6	1	-1	393.441	9.384	642.975	389.505	117.860	135.611	0.000	1176.034	2.000	5.750	0.0748742	0.0126470	0.8380130	38.353	11.385	19.404	10.260	3.472	-5.875	-6.866	-4.800	755.502	-0.917	365.374	-2.638	8.252	0.020	3	0.418	3
758531	C20H30O4	110.301	14.012	52.904	87.785	0.141	35.135	-47.973	-31.703	0.049	33.719	0	0	0	0	0	2	1	0	334.455	6.988	566.195	438.058	90.577	37.560	0.000	1064.643	1.000	5.450	0.0458693	0.0096257	0.8905707	35.528	9.379	16.381	8.345	3.131	-4.328	-3.663	-3.482	1370.763	-0.318	695.649	-2.864	9.613	0.045	6	0.399	3
758516	C19H19N3O3	242.487	38.060	224.755	24.895	0.000	102.670	-86.701	-61.192	0.018	36.732	0	0	0	0	0	1	0	-1	337.377	8.855	586.261	321.680	141.562	123.018	0.000	1034.394	2.500	4.500	0.0758102	0.0121365	0.8437200	35.775	10.251	18.807	10.803	2.805	-5.017	-4.917	-4.647	450.262	-0.823	208.827	-3.599	8.094	0.543	4	0.439	3
758487	C29H27F3N6O	208.567	13.188	30.732	98.006	0.612	88.992	72.431	-95.394	0.050	42.794	1	2	0	0	0	6	0	1	532.567	4.241	909.734	306.625	104.919	405.012	93.179	1629.122	1.000	9.500	0.0110385	0.0104426	0.7360143	59.059	17.091	26.837	14.908	4.510	-6.115	-5.471	-9.187	62.338	-0.064	97.682	-5.576	8.949	1.289	6	0.820	2
758459	C12H15N3O3	-81.776	5.530	114.453	-6.713	0.000	36.103	-163.260	-67.888	0.041	20.214	0	0	0	0	0	4	0	-2	249.269	9.349	530.944	252.656	144.116	134.173	0.000	861.633	1.000	3.750	0.1014472	0.0070629	0.8247665	27.041	8.221	13.347	7.166	2.312	-3.943	-3.330	-5.007	425.845	-1.090	196.614	-3.319	8.651	0.397	1	0.068	3
758434	C20H24N2O2S	151.455	11.923	15.670	56.723	5.588	66.988	59.009	-64.446	0.043	40.244	0	1	0	0	0	8	0	1	356.482	2.795	625.175	300.518	65.598	235.977	23.082	1137.455	1.000	5.700	0.0068670	0.0091174	0.8429199	36.484	11.306	16.292	8.597	3.428	-3.168	-3.977	-5.925	589.842	-0.079	413.870	-3.192	8.346	0.771	5	0.266	3
758423	C22H20N2O3S	-276.015	11.353	25.110	2.116	0.015	84.961	-306.789	-92.781	0.047	20.050	0	0	0	0	0	5	0	-1	392.472	6.314	671.952	201.833	99.118	370.272	0.729	1198.485	1.000	6.250	0.0332677	0.0093013	0.8120482	42.135	12.901	19.203	11.047	3.933	-5.396	-5.892	-6.339	1137.528	-0.738	573.895	-1.562	8.092	1.350	2	0.432	3
758398	C9H5Cl2NO	-92.931	4.347	4.870	0.000	0.000	45.469	-95.494	-52.123	0.009	12.581	1	0	0	0	0	1	0	1	214.051	1.187	382.453	0.000	61.320	191.016	130.118	608.813	1.000	1.750	0.0023127	0.0045757	0.9083270	19.393	6.861	8.850	5.369	2.734	-2.881	-3.401	-3.926	2596.612	0.327	7162.450	-1.881	8.703	1.158	2	-0.112	3
758389	C21H26Cl2O	29.777	10.299	30.875	18.811	0.016	46.957	-64.476	-12.706	0.040	24.705	4	0	0	0	0	6	0	1	365.342	3.467	625.043	306.402	30.837	164.173	123.631	1156.599	1.000	0.750	0.0103933	0.0011999	0.8525315	37.848	11.454	14.465	3.473	6.679	-6.950	-7.047	-4.701	5052.092	0.222	10000.000	-0.933	8.938	0.127	2	1.387	1
758381	C21H14BrN3O4S	-112.424	6.489	23.748	3.003	0.144	53.866	-101.467	-98.207	0.047	17.200	0	0	0	0	0	5	2	-2	484.323	9.521	704.539	0.000	178.772	448.131	77.635	1248.940	0.250	9.750	0.0725845	0.0069194	0.7960762	44.898	14.890	22.359	14.573	2.511	-4.579	-6.290	-6.969	199.804	-1.428	231.032	-2.756	9.167	1.536	2	-0.323	3
758376	C21H14FN3O4S	-81.205	6.573	24.128	4.289	0.168	54.734	-75.534	-95.563	0.050	19.480	1	0	0	0	0	5	2	-2	423.418	7.382	665.695	0.000	174.037	478.990	12.668	1198.819	0.250	9.750	0.0454531	0.0073232	0.8198330	43.187	13.943	21.176	14.634	2.023	-3.600	-5.032	-6.732	221.566	-1.433	113.845	-2.560	9.098	1.459	2	-0.451	3
758370	C30H28N6O4	-218.969	9.483	32.495	71.420	0.744	61.142	-292.707	-101.546	0.050	37.746	6	0	0	0	0	11	0	-2	536.589	7.876	940.209	266.357	102.674	571.177	0.000	1692.839	1.000	7.500	0.0366434	0.0079770	0.7306083	59.985	19.517	26.047	12.991	6.699	-8.712	-8.865	-8.615	1052.547	-1.382	522.866	-0.344	7.712	0.502	7	1.220	1
758367	C30H28N6O4	-173.066	9.603	35.642	53.667	0.444	66.600	-233.221	-105.801	0.045	39.374	5	0	0	0	0	11	0	-2	536.589	11.235	931.075	266.538	102.855	561.682	0.000	1683.188	1.000	7.500	0.0749940	0.0080552	0.7349685	59.508	19.307	26.416	12.906	6.627	-8.547	-8.865	-8.499	1048.397	-1.369	520.638	-0.380	8.178	0.611	7	1.196	1
758362	C29H26N6O3	-227.038	8.259	26.717	52.941	0.624	60.838	-282.331	-94.086	0.032	29.722	2	0	0	0	0	10	0	-1	506.563	6.868	767.493	180.665	73.303	513.525	0.000	1512.164	1.000	6.750	0.0311975	0.0087949	0.8301496	52.846	16.514	23.330	11.465	6.057	-6.076	-8.559	-6.729	1998.771	-0.748	1045.777	-0.101	7.875	0.370	6	0.974	1
758359	C28H23FN6O2	-219.306	7.739	19.066	47.043	0.584	79.467	-290.268	-82.937	0.048	25.722	1	0	0	0	0	9	0	-1	494.527	4.014	730.189	90.606	99.705	492.828	47.049	1440.323	1.000	6.000	0.0111854	0.0082171	0.8447014	50.415	15.593	22.195	10.913	5.901	-6.072	-8.622	-6.395	1123.046	-0.795	1015.221	-0.757	8.411	0.778	4	0.984	3
758357	C22H17N3O4S	-100.895	6.533	23.920	3.146	0.144	55.253	-98.791	-91.100	0.049	17.890	0	0	0	0	0	5	2	-2	419.454	11.545	704.193	88.164	178.353	437.675	0.000	1254.304	0.250	9.750	0.1062710	0.0069228	0.7987459	45.013	14.311	22.469	14.471	2.240	-4.234	-4.951	-6.876	201.639	-1.602	87.635	-2.785	9.084	1.305	3	-0.307	3
758356	C21H14ClN3O4S	-112.084	6.485	23.638	3.155	0.147	54.234	-101.558	-98.185	0.040	17.917	0	0	0	0	0	5	2	-2	439.872	9.063	699.992	0.000	178.864	449.242	71.885	1240.653	0.250	9.750	0.0662006	0.0069644	0.7976984	44.577	14.775	22.137	14.568	2.437	-4.472	-5.371	-6.948	199.403	-1.435	214.403	-2.753	9.154	1.499	2	-0.345	3
758255	C32H32O13S	78.960	17.392	122.932	172.513	0.042	71.538	-170.890	-134.568	0.050	72.728	1	0	0	0	0	7	4	-2	656.657	2.377	849.513	399.002	177.097	224.770	48.644	1686.570	3.000	16.950	0.0033511	0.0345589	0.8066120	58.994	17.618	33.873	24.059	1.900	-4.763	-7.011	-5.733	207.246	-1.554	166.734	-3.320	8.695	0.506	9	-0.372	2
758253	C29H39NO9	203.800	22.805	189.032	89.583	0.514	51.184	-53.358	-95.960	0.046	67.411	0	1	0	0	0	11	2	0	545.628	1.796	765.930	578.676	130.119	57.135	0.000	1558.705	1.000	7.750	0.0020692	0.0101184	0.8488258	49.708	14.032	21.989	9.508	4.478	-4.273	-6.656	-4.977	144.171	-0.905	67.465	-4.723	8.577	-0.048	6	0.857	3
758252	C40H57N5O7	-185.130	12.720	49.269	125.077	0.746	19.855	-245.351	-147.445	0.075	40.142	7	1	0	0	4	20	2	-2	719.920	7.204	1126.331	697.228	126.113	302.990	0.000	2261.033	0.750	14.450	0.0229512	0.0111105	0.7396679	74.384	22.644	33.971	22.352	3.729	-3.608	-5.010	-2.418	34.874	-1.780	74.155	-2.919	9.229	0.204	9	-0.476	1
758246	C26H23FIN5O4	449.310	29.101	48.291	274.693	3.675	144.591	20.984	-72.024	0.039	119.744	1	0	0	0	0	3	0	-1	615.402	5.849	803.386	328.127	144.790	207.516	122.953	1488.852	1.000	8.500	0.0229771	0.0105802	0.7848889	53.485	15.198	24.861	13.267	4.748	-7.694	-9.457	-6.002	419.619	-0.883	912.514	-3.169	8.750	1.233	1	0.813	1
758230	C9H11FN2O5	-35.629	7.531	29.774	69.448	0.006	29.697	-87.203	-84.881	0.040	30.312	0	0	0	0	0	3	0	-2	246.195	6.861	409.545	122.895	223.099	19.891	43.659	694.859	3.000	8.600	0.0677465	0.0363712	0.9263923	19.918	7.100	16.617	14.576	-1.000	-1.608	-1.579	-2.818	75.901	-1.243	52.868	-5.273	9.582	0.650	3	-0.769	2
758188	C5H7N3O4	-161.462	1.423	6.492	21.703	0.001	9.277	-130.317	-70.040	0.049	-10.578	1	1	0	1	0	6	2	-2	173.128	1.618	391.247	81.173	291.295	18.779	0.000	592.679	3.000	8.000	0.0044160	0.0354160	0.8721560	13.892	6.302	13.205	13.720	-3.942	-0.246	0.663	-2.609	1.082	-1.953	0.433	-8.308	9.909	0.440	4	-1.235	1
758187	C15H23NO4	-70.467	6.594	28.543	25.996	0.058	29.672	-80.324	-81.005	0.043	14.610	1	0	0	0	0	4	1	-2	281.351	7.554	522.899	337.731	185.168	0.000	0.000	927.552	1.000	5.700	0.0615175	0.0109008	0.8796421	28.398	8.462	14.496	8.434	1.473	-3.178	-2.896	-3.480	173.762	-1.273	74.616	-4.548	10.516	-0.030	5	-0.096	3
758186	C8H12N4O5	-260.497	8.806	53.397	48.156	0.030	62.037	-335.831	-97.093	0.046	43.511	1	0	0	0	0	5	0	-2	244.207	4.407	422.893	112.654	283.384	26.855	0.000	704.538	5.000	10.800	0.0275642	0.0571055	0.9054630	19.088	8.230	19.852	19.705	-2.242	-1.462	-1.046	-3.190	20.350	-2.042	7.347	-6.168	9.550	0.532	5	-0.885	2
758119	C17H24O4	-12.703	4.636	44.660	84.977	0.815	6.167	-94.428	-59.529	0.034	23.035	1	0	0	0	0	3	1	-1	292.374	0.887	554.794	365.715	135.459	53.620	0.000	994.839	2.000	5.400	0.0007906	0.0137650	0.8686967	32.245	9.307	16.163	9.927	2.292	-3.987	-2.658	-3.912	514.446	-0.814	241.181	-3.539	9.939	0.316	5	0.162	3
758033	C18H15NO4	111.354	12.201	83.037	3.350	0.000	66.810	1.812	-55.858	0.049	36.708	0	0	0	0	0	6	1	0	309.321	2.854	542.223	264.148	52.706	225.369	0.000	951.422	0.000	4.500	0.0085588	0.0000000	0.8627849	30.222	9.042	11.903	6.024	3.210	-4.159	-5.389	-4.827	3133.939	-0.270	1700.455	-1.121	8.723	1.006	2	-0.079	3
758032	C20H16O7	114.492	14.370	129.972	13.843	0.203	52.640	-22.815	-73.721	0.047	50.035	0	0	0	0	0	2	1	0	368.342	6.649	539.579	331.937	54.879	152.763	0.000	1001.522	0.000	6.500	0.0441438	0.0000000	0.8971887	34.102	9.169	14.977	8.391	2.463	-2.713	-5.005	-3.924	2988.713	-0.012	1615.445	-1.801	8.794	0.615	5	-0.298	3
758031	C18H16N2O5	5.670	7.929	79.889	23.817	0.261	44.259	-88.037	-62.449	0.043	35.105	0	0	0	0	0	3	1	0	340.335	5.284	548.927	257.170	104.293	187.463	0.000	978.641	2.000	5.000	0.0285272	0.0128816	0.8684266	32.875	9.877	16.604	10.217	2.656	-3.875	-5.213	-4.555	1015.982	-0.539	503.261	-2.493	8.453	0.315	2	0.183	3
758030	C19H18N2O6	76.330	10.379	84.262	48.441	0.543	47.519	-50.457	-64.356	0.046	44.248	0	0	0	0	0	4	1	0	370.361	5.874	594.130	327.862	101.818	164.450	0.000	1065.084	2.000	5.750	0.0323983	0.0136868	0.8489318	35.473	10.454	17.850	10.671	2.939	-4.379	-5.532	-4.761	1072.407	-0.619	533.538	-2.433	8.371	0.284	3	0.226	3
758029	C19H20N2O5	2.299	7.903	46.679	34.360	0.269	60.285	-86.517	-60.679	0.050	34.226	0	0	0	0	0	5	0	0	356.377	7.364	588.510	329.484	104.643	154.382	0.000	1080.419	2.000	5.000	0.0501985	0.0120152	0.8652460	35.348	10.588	17.671	9.649	3.298	-4.335	-5.416	-4.449	1008.258	-0.670	499.126	-2.424	8.524	0.333	4	0.356	3
758028	C22H19NO5	188.375	14.958	155.440	31.354	0.146	40.205	18.697	-72.425	0.049	57.950	0	0	0	0	0	1	1	0	377.396	9.944	577.358	395.066	72.401	109.891	0.000	1071.053	1.000	5.750	0.0923249	0.0099592	0.8768542	37.117	9.769	17.756	9.256	3.252	-4.579	-5.698	-4.049	2038.532	-0.125	1068.281	-2.371	8.354	0.506	7	0.394	3
758027	C16H14O6	118.202	19.728	125.601	4.223	0.000	77.175	-44.910	-63.615	0.017	35.521	0	0	0	0	0	5	1	0	302.283	3.294	505.710	252.600	94.927	158.183	0.000	883.835	1.000	5.750	0.0122790	0.0113702	0.8807338	27.517	8.526	13.305	8.683	1.994	-2.711	-3.920	-4.216	1246.547	-0.554	627.769	-2.232	9.040	0.711	3	-0.258	3
758026	C20H17NO6	127.195	13.641	125.908	14.388	0.141	50.617	2.741	-80.240	0.039	49.180	0	0	0	0	0	2	1	0	367.357	10.803	548.532	329.244	72.411	146.876	0.000	1016.826	1.000	6.500	0.1147774	0.0118498	0.8915132	34.658	9.592	17.660	9.957	2.660	-3.666	-5.212	-3.988	2038.099	-0.164	1068.036	-2.145	8.284	0.496	7	0.075	3
758025	C20H17NO6	159.650	13.885	125.747	14.382	0.139	50.741	32.714	-77.958	0.048	49.608	0	0	0	0	0	2	1	0	367.357	8.952	548.552	329.458	72.476	146.618	0.000	1016.283	1.000	6.500	0.0788608	0.0118494	0.8911630	34.634	9.584	17.158	9.955	2.656	-3.666	-5.212	-3.992	2035.203	-0.165	1066.396	-2.147	8.460	0.564	7	0.074	3
758024	C20H15NO7	172.303	17.043	162.231	18.837	0.152	41.271	24.267	-91.500	0.045	58.087	0	0	0	0	0	1	2	0	381.341	8.872	514.644	308.644	72.185	133.815	0.000	975.755	1.000	7.250	0.0806677	0.0140874	0.9244551	33.532	9.299	17.294	10.744	2.112	-3.017	-5.308	-3.393	2048.178	-0.060	1073.746	-2.282	8.379	0.650	5	-0.105	3
757968	C31H31F6N5O4S	-90.424	15.572	68.700	81.792	1.222	65.653	-204.877	-118.485	0.048	35.347	5	0	0	0	2	7	1	-1	683.667	8.481	1014.265	358.826	117.171	262.617	275.652	1889.799	2.250	9.750	0.0380640	0.0144193	0.7288259	67.489	18.361	32.858	19.017	6.138	-9.670	-8.829	-4.423	381.292	-0.653	10000.000	-2.082	8.563	1.028	7	0.765	1
757955	C16H16N4OS2	79.138	7.980	17.682	58.170	4.557	32.528	36.500	-78.279	0.037	31.777	0	2	0	0	0	2	0	0	344.449	4.826	570.045	186.110	159.995	149.280	74.659	1000.188	3.000	5.500	0.0232877	0.0167115	0.8484846	34.015	10.890	19.216	12.591	1.282	-2.166	-2.686	-6.148	18.727	-0.058	21.078	-7.876	8.077	0.999	6	0.136	2
757955	C16H16N4OS2	79.138	7.980	17.682	58.170	4.557	32.528	36.500	-78.279	0.037	32.567	0	2	0	0	0	2	0	0	344.449	4.343	562.303	181.164	162.676	145.586	72.878	992.986	3.000	5.500	0.0189951	0.0169415	0.8560319	33.691	10.825	19.065	12.565	1.215	-2.035	-2.686	-6.008	17.662	-0.061	19.346	-7.938	8.137	1.064	6	0.125	2
757949	C24H32O5	26.012	6.572	47.854	102.733	0.859	24.602	-83.150	-73.458	0.044	32.825	0	0	0	0	0	7	1	-2	400.514	3.031	734.376	384.625	120.027	229.724	0.000	1335.996	2.000	7.100	0.0068748	0.0136727	0.7988227	45.012	13.599	21.553	12.244	3.998	-5.840	-4.500	-5.883	720.581	-1.112	347.154	-2.250	9.577	0.344	6	0.523	3
757948	C18H28O5	1.101	6.190	55.850	78.035	0.532	10.447	-85.047	-64.906	0.047	28.701	0	0	0	0	0	5	1	0	324.416	5.259	585.522	461.137	106.816	17.568	0.000	1068.627	2.000	7.100	0.0258853	0.0171487	0.8633217	33.570	9.524	17.627	10.794	2.251	-3.692	-2.668	-3.827	961.528	-0.693	474.170	-2.946	9.811	0.200	5	-0.017	3
757947	C23H30O4	1.845	5.817	45.267	93.037	0.831	20.727	-97.677	-66.156	0.048	28.625	0	0	0	0	0	5	1	-1	370.488	3.177	674.481	333.688	119.987	220.807	0.000	1239.117	2.000	5.400	0.0081433	0.0113224	0.8271866	42.334	12.584	19.856	10.806	4.080	-5.686	-4.541	-5.381	721.220	-0.907	347.487	-2.473	9.466	0.299	5	0.680	3
757946	C17H26O5	4.298	5.244	47.805	97.905	0.815	3.567	-70.726	-80.313	0.028	24.727	0	0	0	0	0	5	1	-2	310.389	1.124	560.661	360.797	176.640	23.224	0.000	1019.940	3.000	7.100	0.0012385	0.0219340	0.8740057	31.675	9.866	18.454	12.712	1.369	-3.298	-2.377	-3.681	209.326	-1.279	91.252	-4.213	10.161	0.356	5	-0.136	3
757935	C24H19ClN4	77.000	6.850	42.021	29.649	0.033	59.023	-10.165	-50.410	0.046	33.215	2	0	0	0	0	0	0	1	398.894	3.679	702.931	33.736	53.223	544.376	71.596	1243.317	1.000	3.000	0.0108837	0.0042678	0.7955005	48.802	14.759	19.993	9.921	6.377	-8.304	-7.680	-7.437	3098.764	0.178	4144.457	-0.583	8.626	0.745	2	1.425	1
757933	C24H20N4	93.100	6.890	42.029	29.569	0.033	59.945	3.640	-49.007	0.047	33.206	2	0	0	0	0	0	0	1	364.449	2.557	678.839	33.752	53.218	591.869	0.000	1199.121	1.000	3.000	0.0054517	0.0044193	0.8040943	47.487	14.149	19.203	10.161	5.878	-7.551	-6.966	-7.525	3099.081	0.015	1680.021	-0.415	8.575	0.710	2	1.303	1
757929	C27H24N2O4	-38.337	8.292	39.841	32.789	0.319	77.441	-117.571	-79.448	0.044	32.107	2	0	0	0	0	10	0	-2	440.498	2.746	798.107	202.367	115.877	479.863	0.000	1424.349	2.000	4.000	0.0052953	0.0070878	0.7670935	49.010	16.316	21.417	10.355	6.114	-7.524	-7.854	-7.589	788.935	-1.352	382.881	-1.005	8.235	0.818	4	1.196	1
757928	C28H23BrN2O5	66.073	11.033	49.189	53.018	0.407	80.721	-45.213	-83.082	0.045	41.187	4	0	0	0	0	11	0	-2	547.404	2.674	865.986	210.416	140.179	459.861	55.530	1539.978	2.000	6.500	0.0046446	0.0106149	0.7447275	52.804	18.013	24.329	12.809	5.828	-7.933	-9.062	-7.856	464.072	-1.648	434.671	-1.427	8.414	1.023	4	0.974	1
757927	C28H23ClFN3O5	-17.056	11.769	59.859	43.104	0.713	82.685	-85.980	-129.206	0.038	42.562	3	0	0	0	1	11	0	-2	535.958	5.010	880.451	217.283	167.435	390.663	105.070	1578.659	3.000	6.000	0.0158971	0.0118034	0.7447068	53.692	18.101	26.259	15.537	5.370	-7.513	-8.267	-6.152	156.380	-1.854	426.737	-2.173	8.413	1.175	4	0.765	1
757926	C30H29N3O5	-38.627	11.424	50.672	68.604	0.982	80.533	-123.850	-126.992	0.049	44.857	3	0	0	0	1	11	0	-2	511.576	6.704	939.128	376.414	168.998	393.715	0.000	1689.435	3.000	6.000	0.0266048	0.0110659	0.7304681	58.154	19.157	27.407	15.538	5.652	-8.154	-7.772	-6.397	156.288	-2.211	109.287	-2.191	8.338	1.067	6	1.054	1
757925	C28H24FN3O5	-43.509	11.532	59.402	43.774	0.803	83.357	-120.723	-121.654	0.035	41.490	2	0	0	0	1	11	0	-2	501.513	6.230	864.790	216.579	167.193	433.994	47.024	1538.663	3.000	6.000	0.0252231	0.0120171	0.7453325	52.505	17.533	25.743	15.779	4.950	-6.981	-7.568	-6.348	156.940	-1.991	206.378	-2.016	8.392	1.143	4	0.658	1
757924	C28H24ClN3O5	20.787	16.533	113.094	15.513	0.000	97.228	-90.513	-131.068	0.044	41.462	3	0	0	0	1	11	0	-2	517.968	6.202	875.899	216.694	163.458	424.094	71.653	1566.724	3.000	6.000	0.0245531	0.0118647	0.7447993	53.533	18.519	26.187	15.722	5.234	-7.284	-7.902	-6.310	170.255	-1.888	307.523	-1.982	8.379	1.121	4	0.733	1
757915	C13H19NO	73.718	10.095	47.933	7.570	0.000	50.888	-6.039	-36.729	0.031	12.603	1	0	0	0	0	6	0	0	205.299	5.587	488.092	298.365	79.031	110.696	0.000	818.753	0.000	3.000	0.0381261	0.0000000	0.8671585	23.817	7.132	9.183	3.816	2.743	-2.919	-2.401	-4.209	1763.815	-0.499	913.559	-2.010	8.342	0.285	1	-0.062	3
757914	C19H24N4O	-134.904	6.058	15.202	18.670	2.402	58.161	-157.863	-77.534	0.047	18.725	0	0	0	0	0	9	0	-2	324.425	7.842	695.622	306.146	96.622	292.854	0.000	1188.219	1.000	5.000	0.0517613	0.0071878	0.7799303	38.416	12.289	17.064	8.447	4.305	-5.633	-4.535	-6.490	1201.246	-1.038	603.146	-1.405	8.359	0.794	3	0.475	3
757913	C19H23ClN4O	-124.481	7.191	24.407	6.992	0.475	60.931	-150.667	-73.809	0.046	19.421	0	0	0	0	0	9	0	-1	358.870	3.726	705.771	291.141	97.077	255.427	62.125	1217.530	1.000	5.000	0.0114032	0.0070845	0.7813061	39.232	12.751	17.060	8.241	4.682	-6.086	-5.230	-6.289	1189.363	-0.887	1306.404	-1.545	8.163	0.762	3	0.555	3
757912	C20H26N4O2	-96.495	8.376	22.398	19.609	2.396	68.683	-142.007	-75.950	0.041	24.061	0	0	0	0	0	10	0	-2	354.451	7.470	724.390	379.132	90.893	254.364	0.000	1264.027	1.000	5.750	0.0441457	0.0079377	0.7804834	40.441	12.719	17.970	8.733	4.462	-5.698	-4.845	-6.297	1361.311	-1.034	690.466	-1.339	8.300	0.708	4	0.484	3
757911	C20H26N4O	-112.789	7.469	16.351	18.942	2.394	63.703	-146.276	-75.371	0.043	22.512	0	0	0	0	0	9	0	-2	338.452	8.007	712.577	371.979	95.325	245.273	0.000	1233.550	1.000	5.000	0.0519675	0.0070168	0.7806161	39.776	12.388	17.473	8.155	4.547	-5.937	-4.817	-6.252	1235.762	-1.022	621.900	-1.548	8.294	0.790	4	0.599	3
757910	C13H18ClNO	91.876	12.336	64.272	-3.470	0.000	57.007	2.450	-40.719	0.028	13.914	1	0	0	0	0	6	0	0	239.744	5.071	519.469	294.151	75.958	87.513	61.847	867.881	0.000	3.000	0.0296262	0.0000000	0.8470565	25.562	7.777	9.882	3.734	2.967	-3.783	-3.132	-4.424	1886.193	-0.352	2143.000	-2.035	8.750	0.668	1	0.080	3
757909	C14H21NO2	168.691	15.708	119.708	-3.461	0.000	66.664	10.016	-39.943	0.039	17.567	0	0	0	0	0	7	0	0	235.325	6.869	531.972	383.933	78.894	69.144	0.000	899.368	0.000	3.750	0.0524694	0.0000000	0.8470355	26.004	7.549	10.405	4.156	2.871	-3.195	-2.691	-4.337	1769.069	-0.591	916.501	-2.058	8.355	0.193	2	-0.071	3
757908	C14H21NO	112.583	13.110	64.023	-3.470	0.000	59.209	13.700	-33.988	0.023	14.730	1	0	0	0	0	6	0	0	219.326	4.685	522.390	376.929	73.447	72.014	0.000	880.109	0.000	3.000	0.0249348	0.0000000	0.8502127	25.903	7.351	9.604	3.597	3.066	-3.569	-2.699	-4.299	1992.499	-0.475	1042.231	-2.043	8.623	0.455	2	0.116	3
757854	C28H29F2N3O	152.592	11.017	106.634	72.205	0.003	65.424	-55.945	-46.747	0.049	59.741	3	1	0	0	0	6	0	1	461.553	7.119	819.681	208.667	72.584	444.370	94.059	1473.570	1.000	4.000	0.0343969	0.0048799	0.7640127	53.209	15.409	22.160	9.322	6.727	-7.956	-7.272	-8.196	506.388	0.002	859.150	-2.778	8.679	0.202	2	1.598	1
757854	C28H29F2N3O	152.592	11.017	106.634	72.205	0.003	65.424	-55.945	-46.747	0.049	60.707	3	1	0	0	0	6	0	1	461.553	6.972	795.705	204.260	60.021	437.364	94.060	1454.394	1.000	4.000	0.0334202	0.0050270	0.7801911	52.375	14.987	21.858	9.131	6.687	-7.516	-7.272	-7.901	666.230	0.174	1155.718	-2.572	8.705	0.197	2	1.549	1
757852	C20H35NOS	-4.020	3.963	9.996	36.614	0.024	7.357	-36.938	-25.036	0.049	12.362	0	1	0	0	0	13	0	1	337.563	3.840	766.820	578.964	43.896	114.013	29.947	1319.897	2.000	3.700	0.0111736	0.0068238	0.7588655	39.410	12.480	17.002	6.355	5.224	-5.485	-3.805	-6.704	947.394	-0.256	753.200	-2.741	8.712	0.379	2	0.834	3
757838	C16H13N3O3	-49.700	6.017	29.573	17.233	0.080	51.339	-89.966	-63.976	0.032	24.660	1	0	0	0	0	3	0	-2	295.297	3.689	578.140	96.873	170.448	310.818	0.000	962.321	1.000	5.000	0.0141444	0.0086484	0.8153526	33.400	10.662	15.485	10.112	2.406	-4.529	-4.133	-6.002	239.629	-1.327	105.610	-3.278	8.942	0.657	0	0.137	3
757824	C15H13N3O2S	1.454	9.554	173.159	-6.755	0.000	56.020	-156.350	-74.174	0.039	13.952	1	0	0	0	0	3	0	-1	299.347	4.014	570.939	96.877	127.976	307.673	38.413	958.444	1.000	3.000	0.0168093	0.0052545	0.8234169	33.215	10.590	14.379	7.828	3.641	-5.268	-4.977	-5.857	605.759	-0.781	467.165	-2.506	8.929	0.667	0	0.514	3
757569	C14H10F3N5O2	-65.200	4.261	45.481	23.268	0.500	33.772	-102.737	-69.746	0.049	22.736	0	0	0	0	0	3	0	1	337.261	10.501	523.895	118.217	67.540	220.975	117.164	928.739	0.000	6.250	0.1187272	0.0000000	0.8787184	31.198	8.210	15.490	8.478	2.489	-3.150	-4.295	-4.548	2266.811	0.087	5252.124	-1.698	9.145	1.517	3	-0.485	3
757568	C16H16F3N3O3	-60.862	5.285	48.043	14.255	0.652	42.636	-127.888	-43.845	0.037	24.556	0	0	0	0	0	4	1	0	355.316	9.804	694.243	273.074	97.883	179.343	143.943	1162.801	0.000	5.750	0.0826558	0.0000000	0.7702949	39.526	10.108	17.484	8.107	4.163	-6.339	-4.611	-6.104	1168.616	-0.424	3597.602	-2.308	9.167	1.291	2	0.286	1
757443	C23H36N2O2	120.625	15.630	86.690	149.980	0.336	55.802	-142.323	-45.490	0.046	58.923	0	0	0	0	1	2	0	0	372.550	4.834	655.971	502.830	96.252	56.889	0.000	1233.261	2.000	5.000	0.0189443	0.0107795	0.8478459	42.460	11.206	19.628	10.835	3.559	-5.495	-4.255	-2.891	926.272	-0.450	608.438	-2.901	9.470	0.048	1	0.552	3
757441	C22H18N4OS	-207.125	5.040	12.087	50.746	0.165	52.841	-233.556	-94.448	0.045	26.407	0	0	0	0	0	6	0	-2	386.470	5.426	688.604	92.759	133.505	437.102	25.237	1212.587	2.000	4.500	0.0242777	0.0092418	0.7986153	42.695	14.167	20.100	11.305	4.509	-6.164	-6.444	-6.875	536.870	-1.132	347.233	-1.864	8.450	0.863	1	0.711	3
757436	C31H31FN6O5	-143.672	10.127	35.074	133.431	0.812	78.750	-225.518	-176.348	0.033	57.456	3	1	0	0	0	10	1	-2	586.621	4.763	967.953	356.892	157.196	406.833	47.032	1765.018	2.000	10.700	0.0128514	0.0156331	0.7296987	61.946	19.351	29.878	17.164	4.734	-7.074	-6.905	-8.572	79.820	-1.493	64.444	-4.086	8.989	0.879	3	0.764	1
757427	C19H20N8O5	-629.142	10.346	60.249	6.082	4.911	86.331	-635.091	-161.970	0.049	33.886	4	0	0	2	0	11	0	-2	440.418	7.570	748.699	109.897	428.486	210.317	0.000	1304.975	7.250	11.750	0.0439149	0.0422571	0.7713632	41.017	16.642	32.034	25.632	-0.494	-3.774	-4.204	-2.620	0.055	-4.901	0.020	-7.619	8.253	1.213	6	-1.033	1
757424	C17H20O6	-0.483	6.924	62.875	64.581	0.034	22.710	-79.177	-78.430	0.044	34.769	0	0	0	1	0	7	0	-2	320.341	8.396	560.506	359.925	173.635	26.946	0.000	1005.370	1.000	5.500	0.0701202	0.0098126	0.8659020	29.844	9.250	14.879	7.770	2.657	-3.399	-4.015	-2.023	56.614	-1.402	28.239	-3.953	9.398	0.892	8	-0.152	2
757391	C13H10Cl2O2	-25.521	8.680	48.904	0.000	0.000	50.576	-81.922	-51.759	0.044	6.350	2	0	0	0	0	4	0	1	269.127	0.179	473.909	35.576	70.964	224.144	143.225	791.498	2.000	1.500	0.0000403	0.0044762	0.8731796	25.094	9.100	12.140	6.441	3.498	-4.030	-4.593	-4.653	2103.525	0.053	6729.813	-1.654	8.924	0.056	3	0.169	3
757389	C9H5Br2NO	-97.336	4.229	4.945	0.000	0.000	43.454	-98.468	-51.496	0.014	11.937	1	0	0	0	0	1	0	1	302.953	1.172	391.569	0.000	60.650	189.263	141.656	625.626	1.000	1.750	0.0021947	0.0044692	0.9034401	20.049	7.059	9.120	5.379	2.765	-3.221	-5.230	-3.997	2634.844	0.355	8416.423	-1.875	8.879	1.186	2	-0.067	3
757350	C23H29N3O2S2	192.932	11.653	28.045	135.524	1.721	60.474	73.723	-118.209	0.048	28.853	0	2	0	0	0	6	0	1	443.621	7.069	740.234	406.802	80.571	219.045	33.816	1366.667	0.000	8.500	0.0365607	0.0000000	0.8045842	46.779	13.294	20.452	10.599	2.846	-2.526	-3.395	-7.191	106.084	0.252	82.072	-5.782	8.624	0.939	4	0.057	3
757348	C5H5N5S	-265.367	5.398	47.452	-3.155	0.000	39.597	-251.649	-103.009	0.011	15.046	1	0	0	0	0	1	0	-1	167.188	3.864	331.657	0.000	174.996	80.768	75.893	506.202	4.000	5.000	0.0294929	0.0301516	0.9261724	14.233	6.252	13.679	12.846	-0.072	-1.754	-1.487	-3.112	216.977	-0.671	247.080	-4.364	8.727	1.321	0	-0.724	3
757306	C12H13ClN4	-596.818	2.990	12.406	23.340	6.165	44.134	-638.872	-46.980	0.043	3.870	0	0	0	0	0	4	0	-1	248.714	2.763	476.840	110.158	146.242	148.765	71.675	794.489	4.000	3.000	0.0096063	0.0125828	0.8699978	24.494	9.059	15.667	10.830	1.811	-2.995	-3.450	-4.345	406.525	-0.790	461.801	-3.307	8.420	0.116	1	-0.242	3
757187	C17H11ClO4	37.075	6.129	37.151	0.407	0.000	66.946	-27.429	-46.129	0.034	17.039	1	0	0	0	0	0	0	1	314.724	5.124	524.140	119.743	54.858	277.910	71.629	899.312	0.000	4.000	0.0291915	0.0000000	0.8596557	32.490	9.411	13.340	7.209	3.433	-4.367	-4.970	-5.128	2990.085	0.244	3989.246	-1.552	9.089	1.027	0	0.159	3
757177	C15H12ClN5O	-730.140	3.882	23.413	52.853	2.149	76.161	-801.136	-87.462	0.033	16.071	0	0	0	0	1	3	0	-2	313.746	1.223	565.479	0.000	168.106	325.705	71.668	942.500	4.000	4.500	0.0015858	0.0159157	0.8221227	32.749	11.752	19.565	17.602	1.625	-2.816	-3.846	-4.589	105.775	-1.100	275.621	-3.182	8.503	1.499	2	-0.348	3
757129	C21H18Cl2N4S	-116.090	8.952	67.804	19.019	0.000	81.351	-241.208	-52.008	0.042	15.635	2	0	0	0	0	5	0	1	429.366	9.854	725.604	164.706	42.221	352.187	166.491	1290.260	0.000	3.500	0.0752642	0.0000000	0.7899204	45.635	14.232	18.508	6.551	6.764	-8.047	-7.827	-6.611	3940.226	0.220	10000.000	-0.577	8.771	1.091	5	1.215	1
757113	C20H22N8O5	-585.871	12.199	60.922	3.809	4.293	88.208	-592.815	-162.487	0.047	33.032	4	0	0	2	0	11	0	-2	454.444	2.134	741.524	163.631	426.549	151.344	0.000	1335.390	6.250	11.750	0.0034107	0.0396144	0.7908821	41.671	16.195	30.249	23.736	-1.847	-3.879	-4.531	-2.022	0.057	-4.646	0.021	-7.792	8.468	1.104	5	-0.875	1
757098	C13H18Cl2N2O2	-75.179	3.949	10.282	31.913	4.490	20.929	-87.049	-59.693	0.050	2.433	0	1	0	1	0	7	0	-1	305.203	5.673	541.597	183.416	138.472	89.653	130.056	939.877	3.000	4.000	0.0342405	0.0127922	0.8567798	27.821	10.152	16.303	9.409	0.904	-3.332	-2.949	-3.196	30.428	-0.398	82.358	-5.146	8.703	0.091	5	-0.182	2
757087	C5H11Cl2N	126.067	2.516	68.410	24.747	0.000	6.537	41.512	-17.655	0.044	9.750	5	1	0	0	0	2	0	2	156.055	4.648	341.682	214.084	3.541	0.000	124.056	540.333	0.000	2.000	0.0399853	0.0000000	0.9389683	14.186	4.416	5.618	2.138	1.739	-0.663	-0.411	-3.246	2286.768	1.119	6398.637	-3.455	9.706	-1.055	1	-0.433	3
757055	C13H6Cl6O2	227.245	27.673	207.409	0.000	0.000	90.471	-48.354	-49.955	0.011	13.995	2	0	0	0	0	4	0	2	406.907	3.774	537.118	26.401	55.791	111.267	343.659	932.402	2.000	1.500	0.0152771	0.0039494	0.8593376	29.655	10.938	14.673	5.793	5.278	-6.049	-7.453	-4.339	2929.753	0.662	10000.000	-1.772	9.089	0.569	3	0.555	3
757043	C60H92N12O10	-712.164	26.598	139.154	117.071	0.659	31.233	-707.245	-319.634	0.045	46.574	13	2	0	0	10	36	0	-2	1141.461	23.290	1329.823	847.312	194.271	288.240	0.000	3153.376	6.000	22.000	0.1720129	0.0405233	0.7820268	99.681	30.233	57.275	34.059	0.835	-0.851	-5.327	5.858	2.360	-2.927	3.660	-4.753	8.984	0.002	16	-2.209	1
757036	C4H3FN2O2	-144.379	2.581	1.529	-4.368	0.000	27.530	-117.330	-54.321	0.000	3.583	5	0	0	0	0	0	0	-1	130.078	4.959	279.552	0.000	181.625	53.183	44.744	405.943	2.000	3.500	0.0605800	0.0177060	0.9484467	10.600	3.948	9.025	8.381	-0.890	-1.050	-1.093	-2.620	187.736	-0.673	142.642	-4.680	9.796	0.880	0	-0.741	2
757027	C20H24O2	71.268	9.953	58.384	93.386	0.062	48.630	-96.803	-42.344	0.050	49.296	1	0	0	0	0	3	0	-1	296.408	2.332	545.779	303.938	90.422	151.418	0.000	977.805	2.500	1.500	0.0055598	0.0043456	0.8729380	32.498	9.649	14.881	7.155	3.670	-3.950	-4.659	-4.310	1375.387	-0.408	698.186	-2.365	8.824	-0.285	4	0.654	3
757000	C18H27Cl2N3O3	-47.776	6.027	31.213	34.432	4.414	37.303	-45.754	-115.411	0.050	31.861	0	0	0	0	1	12	1	-2	404.336	6.147	763.388	348.896	179.127	104.829	130.535	1320.353	3.000	7.700	0.0286159	0.0174705	0.7624534	39.982	14.290	22.262	15.334	2.790	-4.704	-3.998	-4.501	107.560	-1.894	446.499	-3.299	9.049	0.336	3	-0.237	2
756900	C26H20ClN3O3	4.726	10.119	88.444	22.531	0.180	48.826	-72.294	-93.078	0.045	38.517	1	0	0	0	0	2	0	-1	457.915	4.091	666.510	156.457	100.241	338.304	71.508	1267.728	3.000	4.000	0.0131993	0.0103947	0.8499151	46.527	14.258	22.741	12.224	5.154	-6.574	-8.249	-5.574	1109.970	-0.307	1364.724	-1.983	8.078	0.262	2	1.040	1
756898	C28H24ClN3O3	21.730	9.905	92.724	22.790	0.306	50.349	-85.720	-68.623	0.043	37.816	3	0	0	0	0	2	0	1	485.969	4.553	759.686	350.847	56.711	280.613	71.515	1409.739	1.000	4.000	0.0147031	0.0052653	0.8003686	51.659	14.463	21.185	8.831	6.687	-8.630	-9.087	-6.100	2871.536	0.028	3813.100	-1.384	8.066	0.193	2	1.599	1
756894	C28H24FN3O3	34.304	9.674	90.178	22.531	0.190	47.545	-68.523	-67.290	0.048	38.633	1	0	0	0	0	2	0	1	469.514	3.876	719.456	318.535	47.765	306.214	46.941	1369.553	1.000	4.000	0.0109684	0.0055598	0.8289855	50.296	13.324	20.644	8.838	6.436	-7.790	-8.745	-5.760	3490.960	0.095	3454.230	-1.129	8.025	0.264	2	1.495	1
756892	C26H20FN3O3	4.765	10.086	88.468	22.522	0.198	50.282	-76.507	-90.285	0.047	39.079	0	0	0	0	0	2	0	-1	441.461	4.017	653.358	156.157	99.959	350.304	46.938	1238.443	3.000	4.000	0.0130308	0.0106040	0.8536197	45.470	13.273	22.267	12.263	4.895	-6.238	-7.913	-5.571	1116.834	-0.356	1007.740	-1.936	8.101	0.286	2	0.964	1
756886	C24H24N2O5	-92.906	11.084	49.900	58.957	0.594	95.445	-234.240	-74.647	0.043	42.264	0	0	0	0	0	10	1	0	420.464	3.905	767.072	369.017	57.961	340.094	0.000	1352.515	1.000	6.500	0.0112765	0.0084738	0.7710642	44.801	13.986	19.405	9.934	5.027	-6.167	-6.239	-6.858	2794.214	-0.689	1502.118	-0.430	8.029	1.072	6	0.564	3
756833	C24H17Cl2N3O2S	-69.852	12.895	33.546	55.631	0.344	69.521	-191.932	-49.857	0.044	34.241	0	0	0	0	0	1	1	1	482.383	5.197	691.549	134.996	55.483	354.340	146.730	1303.127	0.000	6.500	0.0207243	0.0000000	0.8343210	48.739	14.228	20.769	10.404	5.222	-6.395	-7.791	-5.903	2949.548	0.332	10000.000	-1.198	9.151	1.000	4	0.620	1
756784	C22H18N2O3	-97.541	6.413	26.368	23.008	0.078	69.366	-159.461	-63.313	0.039	26.614	0	0	0	0	0	4	0	1	358.396	4.083	651.763	183.141	30.077	438.545	0.000	1148.855	0.000	5.000	0.0145138	0.0000000	0.8139269	41.443	12.188	16.365	8.518	4.661	-5.299	-5.743	-6.634	5136.675	0.020	2900.769	-0.145	8.742	1.043	5	0.446	3
756783	C24H20N2O2	-151.462	8.550	16.337	9.941	0.249	91.460	-223.186	-54.812	0.048	22.632	1	0	0	0	0	5	0	0	368.434	5.744	662.747	93.805	75.047	493.895	0.000	1200.424	2.000	4.250	0.0274880	0.0090689	0.8242148	43.393	13.835	20.066	11.197	4.918	-5.840	-6.233	-6.732	1924.099	-0.474	1003.613	-0.683	8.545	0.892	4	0.777	3
756736	C18H20O2	-7.695	4.744	6.360	37.131	0.168	37.771	-50.151	-43.718	0.046	19.752	2	0	0	0	0	7	0	-1	268.355	0.002	548.203	191.917	109.356	246.930	0.000	961.520	2.000	1.500	0.0000000	0.0038696	0.8594008	30.189	10.132	13.338	6.325	5.035	-4.136	-4.577	-4.985	909.652	-0.845	446.580	-1.993	8.910	-0.215	4	0.509	3
756734	C18H18O2	363.787	106.898	201.899	2.389	0.000	156.771	-46.294	-57.876	0.032	31.021	2	0	0	0	0	5	0	-1	266.339	0.957	543.948	191.178	109.452	243.318	0.000	938.542	2.000	1.500	0.0009750	0.0038999	0.8522695	30.520	9.856	13.500	6.732	4.530	-4.420	-4.536	-5.083	907.759	-0.742	445.575	-2.200	8.562	0.098	4	0.528	3
756714	C9H13N3O5	-132.730	7.110	24.955	99.122	0.019	42.623	-157.078	-149.481	0.046	26.174	1	0	0	0	0	5	0	-2	243.219	5.989	431.837	99.637	264.320	67.879	0.000	719.316	5.000	10.800	0.0498657	0.0559229	0.8990674	20.071	8.484	20.462	19.876	-2.020	-1.514	-1.035	-3.489	30.857	-1.918	11.522	-5.672	9.173	0.196	4	-0.893	2
756702	C22H25NO6	142.159	15.378	67.360	135.849	1.913	79.340	-71.799	-85.882	0.045	50.252	0	0	0	0	1	5	1	-1	399.443	9.107	639.138	476.028	117.164	45.947	0.000	1195.524	1.000	7.500	0.0693775	0.0117345	0.8523325	38.919	10.711	18.963	13.416	2.280	-2.883	-3.856	-2.766	338.698	-0.813	371.425	-3.037	8.628	1.324	5	-0.127	3
756700	C22H17ClN2	198.798	19.586	32.700	32.955	1.456	78.508	64.332	-30.740	0.037	40.591	2	0	0	0	0	4	0	1	344.843	6.041	578.813	0.000	32.780	509.437	36.596	1049.874	0.000	1.500	0.0347559	0.0000000	0.8630814	38.159	12.098	14.062	5.408	5.404	-5.915	-7.079	-6.177	4842.289	0.119	4317.985	0.055	9.292	0.443	3	1.095	3
756689	C17H19ClN2S	118.599	10.449	23.888	-7.318	0.065	61.999	67.604	-38.087	0.038	24.213	2	1	0	0	0	4	0	2	318.863	2.359	582.993	215.174	5.932	256.252	105.635	1020.114	0.000	2.500	0.0054567	0.0000000	0.8406214	34.550	10.266	12.651	4.523	5.118	-4.872	-4.476	-6.059	2170.436	0.924	4793.654	-2.405	7.763	0.473	6	0.741	3
756661	C17H19ClN2S	118.577	10.445	23.888	-7.327	0.065	62.009	67.606	-38.109	0.047	24.213	2	1	0	0	0	4	0	2	318.863	2.359	582.033	215.175	5.931	255.259	105.668	1019.155	0.000	2.500	0.0054617	0.0000000	0.8414804	34.502	10.252	12.636	4.514	5.117	-4.866	-4.476	-6.040	2170.465	0.924	4795.678	-2.408	7.763	0.473	6	0.738	3
756645	C21H22Cl2FN5O	-167.076	7.681	23.302	89.611	3.555	53.728	-264.318	-80.636	0.036	30.801	1	1	0	0	0	4	0	0	450.342	5.438	702.029	269.256	116.890	187.908	127.976	1280.889	3.000	5.250	0.0230872	0.0129528	0.8124898	44.333	13.228	22.687	12.210	4.142	-5.549	-6.085	-6.188	192.458	-0.146	463.161	-4.690	7.870	0.726	4	0.770	3
756635	C20H20F6N6O2S	25.480	9.631	51.219	58.579	0.579	54.367	-73.025	-75.871	0.049	34.059	2	0	0	0	0	3	0	0	522.467	9.030	776.415	319.717	118.927	75.237	262.534	1409.056	1.000	6.000	0.0578708	0.0077278	0.7828711	49.029	11.992	22.741	9.713	5.875	-8.816	-8.331	-5.404	738.105	-0.267	9771.564	-3.158	9.458	1.280	4	1.127	1
756620	C17H13F6N5OS	39.758	10.183	96.954	72.574	0.177	17.683	-94.088	-63.725	0.036	44.502	2	0	0	0	0	2	0	0	449.373	4.501	612.634	151.869	121.638	82.739	256.388	1122.081	1.000	5.500	0.0180577	0.0089776	0.8524063	38.258	9.401	18.377	9.114	4.269	-6.235	-6.974	-4.315	695.671	-0.044	8482.036	-3.278	10.148	2.156	4	0.524	1
756501	C10H15N5	-204.070	4.451	16.261	-39.232	0.000	31.600	-97.994	-119.155	0.024	19.726	0	0	1	0	0	7	0	-2	205.262	9.590	468.203	64.965	195.291	207.946	0.000	755.386	6.000	3.500	0.1217584	0.0183109	0.8567296	21.568	9.286	19.200	14.280	0.424	-1.538	-1.956	-4.842	139.301	-1.632	58.758	-5.777	7.977	-0.068	4	-0.737	2
756078	C17H16N6O	95.220	5.480	55.102	30.976	0.046	40.156	25.094	-61.635	0.048	32.011	0	0	0	0	0	1	0	-1	320.353	8.299	598.850	142.744	123.154	332.952	0.000	1031.923	1.000	5.750	0.0667500	0.0096017	0.8246663	37.681	11.198	18.025	11.171	2.891	-4.950	-4.633	-5.957	673.017	-0.704	322.453	-2.520	9.343	0.901	3	0.265	3
756058	C35H28N4O5	526.192	47.071	394.084	194.971	1.703	119.094	-138.372	-92.358	0.041	182.029	0	0	0	0	0	3	0	-1	584.630	4.130	747.261	168.918	139.058	439.285	0.000	1539.353	1.000	8.450	0.0110820	0.0113080	0.8628161	57.720	16.596	26.278	14.577	4.976	-6.194	-9.492	-5.847	475.565	-0.863	221.540	-2.247	8.107	1.193	1	1.005	3
756053	C22H27N7O3	-601.631	8.727	29.736	68.874	2.925	85.395	-664.291	-132.997	0.046	34.754	0	0	0	0	1	2	0	-1	437.500	8.430	761.328	483.250	97.082	180.996	0.000	1357.429	2.000	8.900	0.0523506	0.0165323	0.7787617	48.615	13.376	24.297	16.578	2.865	-5.667	-4.924	-4.601	746.500	-0.624	596.636	-2.479	8.810	1.183	2	0.119	3
756047	C27H19NO2	144.888	11.700	22.933	9.236	0.315	105.314	40.960	-45.571	0.039	36.118	1	1	0	0	0	0	1	2	389.453	1.213	640.187	93.960	30.168	516.059	0.000	1171.875	1.000	3.000	0.0012553	0.0046861	0.8396766	45.673	13.185	18.406	9.395	5.256	-5.625	-6.491	-7.313	1278.544	0.677	713.800	-2.320	8.260	0.825	2	1.236	3
756046	C23H17Cl2NO4	36.106	22.537	114.386	21.462	0.000	120.491	-147.031	-95.740	0.031	39.736	0	0	0	1	0	7	2	-2	442.298	4.686	716.865	78.428	180.618	337.115	120.705	1282.831	1.000	7.000	0.0171180	0.0097647	0.7964778	43.910	14.916	20.846	11.824	4.509	-6.098	-6.351	-4.625	48.607	-1.460	109.770	-2.989	9.339	1.080	2	0.250	3
755986	C19H14Cl2N2O3S	-305.673	6.532	17.562	46.302	0.279	64.442	-325.087	-115.703	0.049	23.452	0	0	0	0	0	4	0	-1	421.297	9.948	697.780	82.366	130.438	367.002	117.975	1201.610	1.000	7.500	0.0823563	0.0107484	0.7833489	42.871	14.005	21.452	12.793	3.636	-6.049	-5.851	-6.788	574.059	-0.805	1202.472	-2.247	9.000	1.328	1	0.212	3
755985	C11H15N5O5	-296.806	6.435	46.531	117.252	2.744	43.832	-423.078	-90.522	0.034	33.141	0	0	0	0	0	6	0	-2	297.270	4.386	512.539	201.855	248.364	62.320	0.000	871.333	5.000	10.800	0.0220738	0.0471175	0.8607844	25.459	9.614	21.773	19.703	-1.335	-2.000	-1.920	-4.082	43.719	-2.033	16.791	-5.301	8.359	0.185	5	-0.876	2
755914	C22H19NO4	-43.274	7.608	12.219	25.965	0.285	63.612	-94.188	-58.774	0.040	22.830	0	0	0	0	0	5	2	-1	361.396	2.865	687.730	199.147	95.674	392.908	0.000	1198.580	0.000	6.000	0.0068469	0.0000000	0.7934604	42.355	12.831	17.266	9.505	3.991	-5.294	-5.044	-6.748	1226.382	-0.751	616.799	-1.419	9.339	0.184	3	0.280	3
755900	C9H7N7O2S	146.708	12.787	108.553	0.000	0.000	36.485	68.644	-79.761	0.013	8.906	2	0	0	0	0	3	0	-2	277.260	14.366	457.823	62.217	191.515	173.415	30.675	773.873	1.000	6.000	0.2666915	0.0131055	0.8903906	24.546	8.508	16.612	10.027	0.698	-2.305	-3.342	-4.133	151.272	-1.153	94.581	-4.150	9.992	1.749	1	-0.484	3
755897	C6H12N2O4S2	-214.961	2.379	7.375	-13.873	0.053	3.345	-109.087	-105.153	0.032	-32.080	3	2	0	2	0	9	1	-2	240.292	6.154	432.067	78.675	285.746	0.000	67.646	710.391	6.000	7.000	0.0533192	0.0396846	0.8911390	16.497	8.707	18.838	16.423	-3.134	0.648	0.653	-1.131	0.077	-1.415	0.082	-10.047	9.709	2.389	6	-1.284	1
755880	C15H18N4O5	57.522	14.416	141.994	145.641	5.688	34.721	-165.219	-119.718	0.103	73.913	0	1	0	0	0	4	2	-2	334.331	3.769	522.540	254.630	256.869	11.041	0.000	946.520	4.500	9.250	0.0150099	0.0375516	0.8922060	29.263	10.083	21.583	17.619	-0.529	-1.352	-1.623	-4.055	9.056	-1.430	3.388	-7.893	8.574	1.214	4	-0.481	2
755878	C25H29N3O2	109.798	8.841	53.912	83.357	0.095	62.672	-43.296	-55.783	0.048	39.771	1	1	0	0	0	4	0	1	403.523	4.897	757.187	330.146	68.616	358.425	0.000	1350.663	1.000	4.500	0.0177566	0.0059431	0.7804172	48.754	14.127	20.127	9.461	5.297	-6.531	-5.505	-7.521	552.222	-0.030	288.061	-3.200	8.070	-0.035	5	1.238	1
755878	C25H29N3O2	109.798	8.841	53.912	83.357	0.095	62.672	-43.296	-55.783	0.048	42.999	0	1	0	0	0	4	0	1	403.523	4.929	750.932	320.349	71.327	359.257	0.000	1343.577	1.000	4.500	0.0180817	0.0059926	0.7841625	48.478	14.068	20.066	9.470	5.235	-6.418	-5.505	-7.464	520.488	-0.052	270.211	-3.247	8.091	0.004	5	1.220	1
755871	C47H73NO17	136.075	28.691	94.784	256.456	0.698	59.929	-107.050	-197.432	0.049	56.163	15	1	0	1	0	45	3	-2	924.090	4.779	1262.848	779.415	400.906	82.528	0.000	2639.439	11.000	23.200	0.0086545	0.0609303	0.7314001	71.370	28.658	52.655	35.082	0.057	-1.793	-6.736	-5.190	0.099	-6.746	0.033	-6.360	8.162	1.022	14	-1.388	1
755843	C48H74O14	272.280	25.075	139.302	252.424	0.392	45.610	-105.811	-84.711	0.049	88.790	9	0	0	0	0	19	4	-2	875.104	5.454	1116.777	955.569	132.688	28.520	0.000	2452.445	2.000	18.550	0.0121301	0.0234905	0.7875258	80.065	21.758	39.925	20.513	5.818	-6.119	-9.740	-5.106	546.535	-2.008	257.481	-2.040	9.218	0.204	11	0.618	1
755809	C19H14Cl2N2O3S	-305.612	6.531	17.589	46.257	0.276	64.458	-325.078	-115.645	0.041	23.075	0	0	0	0	0	4	0	-1	421.297	10.178	696.584	82.294	129.329	367.044	117.918	1201.583	1.000	7.500	0.0862081	0.0107668	0.7846821	42.870	13.993	21.505	12.783	3.644	-6.028	-5.851	-6.766	588.133	-0.789	1233.482	-2.226	8.977	1.333	1	0.212	3
755808	C31H29N5O6S	-102.897	13.932	59.293	50.989	5.280	93.227	-220.593	-105.024	0.874	48.848	4	0	0	0	0	10	0	-2	599.660	6.013	966.736	354.079	149.168	463.375	0.113	1765.213	3.000	11.750	0.0204843	0.0210519	0.7306713	62.494	20.215	32.021	19.974	4.634	-7.657	-8.251	-8.100	381.363	-1.902	174.762	-1.676	8.232	1.137	5	0.533	1
755807	C30H23N5O	20.175	13.383	118.617	97.395	1.191	95.854	-229.275	-76.989	0.036	68.734	1	0	0	0	0	3	0	-2	469.545	8.847	749.594	184.239	139.874	425.482	0.000	1424.263	0.000	5.500	0.0549549	0.0000000	0.8167057	52.982	15.411	21.896	10.124	5.439	-8.054	-9.232	-6.527	467.171	-1.015	217.316	-2.311	8.681	1.426	2	1.154	1
755806	C21H16N6O2S2	-103.150	8.934	24.990	13.460	0.504	75.100	-124.198	-101.940	0.040	26.795	2	0	0	0	0	5	0	-2	448.516	9.318	747.949	88.150	149.003	451.129	59.668	1304.635	2.000	9.000	0.0665511	0.0170171	0.7720029	47.155	15.592	24.878	16.313	3.303	-6.022	-6.206	-7.373	382.744	-1.258	371.866	-2.196	8.324	2.034	2	0.154	3
755804	C13H12ClN5S	-353.381	8.311	57.603	4.667	0.000	58.748	-408.484	-74.225	0.045	8.014	0	0	0	0	0	4	0	-1	305.784	6.896	503.419	64.039	146.993	194.873	97.514	882.571	3.000	4.000	0.0538784	0.0137623	0.8838969	28.459	10.299	17.013	10.742	2.399	-3.607	-4.548	-4.340	399.916	-0.693	628.501	-3.158	8.588	0.978	2	-0.017	3
755803	C9H9ClN4S	-262.673	1.810	20.055	0.012	0.022	21.697	-236.892	-69.377	0.027	3.021	0	0	0	0	0	3	0	0	240.710	4.507	471.530	121.645	94.719	151.068	104.098	759.181	1.000	3.500	0.0267556	0.0074226	0.8535304	23.745	7.794	11.440	6.812	2.494	-3.626	-3.252	-4.622	1252.208	-0.229	2345.180	-2.445	8.850	0.985	3	-0.105	3
755801	C21H23ClN2O2	49.289	7.860	52.758	40.310	0.016	48.501	-46.681	-53.475	0.046	34.169	0	0	0	0	1	3	0	1	370.878	5.117	637.648	349.091	34.742	182.156	71.658	1156.404	0.000	4.750	0.0226397	0.0000000	0.8355854	39.939	10.994	15.898	8.911	4.141	-4.907	-4.975	-3.687	2730.661	0.227	6415.646	-1.230	8.056	0.079	6	0.255	3
755790	C18H13NO3	-7.629	9.562	15.894	24.656	0.000	78.282	-59.216	-76.807	0.017	29.562	0	0	0	0	0	5	1	-2	291.306	7.159	567.738	10.000	176.233	381.505	0.000	951.826	2.000	5.250	0.0538424	0.0130776	0.8242438	32.371	11.343	17.363	11.877	2.155	-3.917	-3.996	-6.195	211.195	-1.467	92.132	-2.943	8.996	1.309	1	-0.038	3
755767	C44H69NO12	437.581	34.911	98.681	187.139	1.835	40.929	174.996	-100.909	0.046	67.087	8	0	0	0	0	25	5	-2	804.029	7.426	1099.993	911.794	147.351	40.848	0.000	2353.721	1.000	17.000	0.0234306	0.0154546	0.7779381	72.380	21.102	34.860	16.341	5.785	-5.234	-8.618	-5.320	396.801	-2.566	182.161	-1.691	9.638	0.033	12	0.328	1
755764	C22H26F3N3OS	282.721	11.171	20.995	114.578	1.004	64.102	136.949	-66.079	0.049	46.311	0	2	0	0	0	7	0	2	437.522	1.915	708.325	268.762	64.766	228.102	146.695	1289.832	1.000	6.200	0.0028431	0.0087530	0.8090109	43.149	12.045	19.387	9.495	4.348	-4.133	-4.474	-7.163	149.804	0.639	494.928	-5.363	7.964	0.824	8	0.602	3
755642	C28H22F3N3O2	-164.527	12.534	17.773	22.445	0.011	107.247	-223.396	-101.142	0.046	29.086	0	1	0	0	0	8	0	1	489.496	5.051	743.212	58.354	133.231	433.959	117.667	1417.871	2.000	5.500	0.0179921	0.0104656	0.8212523	49.597	15.044	23.527	11.989	5.239	-5.655	-7.405	-7.220	134.700	-0.548	276.542	-3.741	8.599	1.006	8	1.007	2
755605	C21H16F4N4O2S	174.245	9.003	46.923	179.612	0.166	49.148	-34.358	-76.248	0.026	66.798	2	0	0	0	0	2	0	-1	464.437	7.113	711.755	191.737	169.976	161.704	188.338	1290.335	1.000	7.000	0.0392126	0.0098348	0.8053221	45.745	12.272	21.999	11.673	4.172	-8.117	-7.807	-5.453	242.115	-0.842	1148.865	-3.890	9.245	1.589	1	0.648	1
755469	C25H22F3N5O2	-32.846	9.152	27.986	113.740	7.457	71.537	-172.446	-90.272	0.049	54.889	1	0	0	0	0	3	0	-1	481.476	6.409	735.420	162.868	151.643	330.537	90.371	1355.838	3.000	6.700	0.0302940	0.0157798	0.8055672	49.337	14.336	25.567	15.132	4.360	-6.923	-7.523	-6.254	361.298	-0.953	514.645	-2.862	7.902	1.004	5	0.764	1
755466	C24H21F3N6O2	-114.580	9.881	24.518	89.953	7.326	85.019	-233.007	-98.269	0.048	51.378	1	0	0	0	0	3	0	-1	482.464	3.661	756.204	168.044	139.888	357.982	90.290	1364.045	3.000	7.700	0.0098271	0.0176365	0.7865842	49.928	14.594	25.934	16.274	4.122	-6.979	-7.167	-6.692	467.028	-0.903	678.513	-2.549	8.296	0.981	4	0.601	1
755465	C28H19Cl3N4O2	-157.564	8.276	28.987	66.050	0.424	91.525	-269.621	-83.205	0.044	34.759	7	0	0	0	0	3	0	0	549.843	7.699	867.723	92.697	84.010	486.049	204.967	1557.929	1.000	5.750	0.0380462	0.0066265	0.7490014	58.910	18.758	25.869	12.223	7.423	-10.316	-9.872	-7.911	1582.098	-0.113	10000.000	-1.068	8.624	1.074	3	1.578	1
755461	C24H20N6O2S	-609.415	4.919	40.088	23.816	0.320	66.446	-624.567	-120.437	0.048	13.655	0	0	0	0	0	6	0	-1	456.521	7.025	692.472	64.662	135.983	437.519	54.308	1306.272	3.000	7.250	0.0377805	0.0181341	0.8345494	46.449	15.439	24.878	15.517	3.970	-5.411	-7.020	-6.296	508.598	-0.967	472.579	-1.908	8.645	1.008	3	0.448	3
755456	C29H20Cl2F3N5O2	-153.129	9.627	36.057	69.294	0.401	98.842	-267.894	-99.455	0.041	39.889	7	0	0	0	1	3	0	0	598.410	9.180	920.855	93.287	102.811	498.701	226.056	1646.692	2.000	5.250	0.0511763	0.0080627	0.7323441	62.583	18.905	28.666	14.954	7.348	-10.788	-10.336	-6.867	740.255	-0.341	9022.302	-1.370	8.613	0.980	4	1.525	1
755455	C28H20Cl3N5O2	-156.541	8.963	34.868	69.152	0.394	94.927	-263.021	-101.824	0.041	38.456	6	0	0	0	1	3	0	0	564.857	7.439	897.857	92.704	103.183	510.952	191.018	1598.517	2.000	5.250	0.0346186	0.0082693	0.7363816	60.772	19.710	27.662	14.998	6.921	-10.208	-9.641	-6.860	729.488	-0.417	5748.748	-1.333	8.602	0.920	3	1.394	1
755454	C29H18ClF6N5O2	-252.123	8.636	29.843	44.645	0.325	95.948	-325.588	-105.932	0.048	34.281	6	0	0	0	1	3	0	-1	617.937	6.954	928.350	1.402	150.904	479.942	296.103	1651.819	3.000	5.250	0.0292769	0.0097951	0.7279389	62.609	18.225	30.358	16.633	7.071	-11.019	-10.601	-6.849	260.814	-0.789	7016.018	-2.322	8.684	1.156	6	1.430	1
755446	C26H22F3N7O2S	-635.814	6.429	57.300	21.892	0.150	78.249	-670.117	-129.717	0.043	18.348	0	0	0	0	1	6	0	-1	553.561	9.199	732.846	101.943	114.160	357.941	158.802	1445.923	3.000	6.750	0.0585215	0.0159533	0.8438190	51.278	15.258	26.966	15.255	4.858	-6.324	-8.515	-4.392	674.149	-0.477	2955.150	-1.786	8.827	1.094	5	0.571	1
755443	C29H19Cl2F3N4O2	-88.675	9.717	32.197	42.012	0.341	99.336	-187.013	-85.264	0.045	38.175	6	0	0	0	0	3	0	0	583.396	4.447	885.909	93.278	83.740	482.407	226.484	1601.374	1.000	5.750	0.0123513	0.0064905	0.7472017	60.614	17.840	26.216	12.248	7.780	-10.741	-10.569	-7.923	1591.442	-0.061	10000.000	-1.075	8.658	1.252	4	1.698	1
755440	C28H18Cl2F3N5O2	-217.719	8.864	30.128	45.203	0.327	94.576	-285.328	-111.490	0.047	35.208	5	0	0	0	1	3	0	-1	584.384	5.212	893.432	0.596	151.012	515.602	226.222	1590.034	3.000	5.250	0.0170838	0.0101779	0.7374083	60.477	18.995	29.196	16.764	6.460	-10.093	-9.909	-6.865	260.402	-0.914	2898.517	-2.198	8.656	0.995	4	1.267	1
755439	C30H20ClF6N5O2	-205.740	9.568	37.280	44.715	0.321	102.347	-301.493	-98.478	0.046	39.143	7	0	0	0	1	3	0	0	631.964	9.208	962.437	94.109	103.581	467.681	297.067	1714.041	2.000	5.250	0.0494653	0.0077144	0.7196810	64.982	18.280	29.727	14.869	8.002	-11.853	-11.032	-6.924	728.665	-0.222	10000.000	-1.493	8.677	1.160	6	1.705	1
755437	C21H23N7O3S2	-717.647	5.894	72.560	41.420	7.208	29.518	-728.966	-145.281	0.049	21.520	0	0	0	0	0	6	0	-2	485.578	3.583	723.027	210.289	182.864	273.499	56.375	1374.306	2.000	9.750	0.0093407	0.0190706	0.8267983	47.605	15.022	24.761	15.792	3.029	-5.185	-6.451	-5.639	182.727	-1.443	160.424	-3.350	8.857	1.186	3	0.202	3
755435	C24H20N6O3S	-587.275	6.654	42.553	20.501	0.388	71.347	-598.161	-130.556	0.049	20.131	0	0	0	0	0	7	0	-2	472.520	7.977	675.253	89.307	153.381	378.239	54.326	1307.858	3.000	7.000	0.0486492	0.0179553	0.8565230	45.304	15.148	24.537	14.724	3.904	-5.035	-7.431	-5.657	347.843	-1.119	313.499	-2.342	8.650	0.903	4	0.469	3
755433	C25H20F3N7O2S	-674.990	5.708	48.401	22.171	0.230	70.881	-684.550	-137.831	0.045	12.760	0	0	0	0	1	6	0	-1	539.534	10.640	766.155	55.424	139.936	410.878	159.918	1436.163	4.000	6.750	0.0788268	0.0176204	0.8034965	51.393	16.070	28.771	18.046	4.457	-6.407	-8.107	-5.297	322.030	-0.851	1631.111	-2.075	8.807	1.069	5	0.430	1
755429	C28H18ClF3N4O2	-103.305	9.080	24.844	98.878	0.979	85.150	-236.535	-85.701	0.049	41.285	2	0	0	0	0	4	0	-1	534.924	9.720	831.109	0.598	126.678	539.107	164.727	1495.762	2.000	6.000	0.0631594	0.0102096	0.7610537	56.286	17.220	26.996	14.263	6.368	-9.109	-9.245	-7.969	623.181	-0.731	2369.876	-1.571	8.460	1.145	4	1.259	1
755426	C32H23F3N6O2	-432.811	9.469	36.196	110.844	0.937	73.858	-500.554	-163.561	0.039	42.825	2	0	0	0	0	4	0	-2	580.568	9.998	858.314	69.346	150.850	521.464	116.654	1637.058	2.000	7.500	0.0610590	0.0123575	0.7826386	61.773	17.940	29.720	15.833	6.283	-8.845	-9.878	-7.536	367.613	-1.033	730.502	-2.079	8.441	1.366	5	1.361	1
755424	C27H18Cl2N4O2	-132.958	8.250	23.314	98.829	0.948	81.004	-257.615	-87.690	0.048	38.481	3	0	0	0	0	4	0	-1	501.371	8.304	813.458	0.000	126.783	557.054	129.621	1449.663	2.000	6.000	0.0475700	0.0104311	0.7615081	54.613	18.128	26.040	14.331	5.963	-8.644	-8.559	-8.048	621.748	-0.817	1518.218	-1.510	8.403	0.968	3	1.134	1
755422	C28H19F3N4O2	-111.748	8.512	22.893	99.817	0.921	82.602	-246.288	-80.206	0.049	39.778	2	0	0	0	0	4	0	-1	500.479	9.375	814.535	0.705	126.753	570.384	116.693	1460.031	2.000	6.000	0.0601944	0.0104173	0.7641235	55.155	16.631	26.377	14.419	5.997	-8.607	-8.541	-8.069	622.156	-0.839	1290.701	-1.462	8.440	1.014	4	1.164	1
755420	C27H17ClF3N5O2	-227.822	8.640	20.643	73.187	1.264	98.677	-334.866	-95.366	0.049	34.545	2	0	0	0	0	4	0	0	535.912	10.438	845.554	0.595	114.991	565.289	164.679	1502.206	2.000	7.000	0.0725243	0.0117077	0.7501995	56.794	17.471	27.768	15.381	6.100	-9.009	-8.867	-8.270	804.335	-0.636	3120.691	-1.263	8.646	1.216	2	1.075	1
755417	C27H18F3N5O2	-233.213	8.135	20.519	72.956	0.939	97.582	-344.546	-88.797	0.047	33.720	2	0	0	0	0	4	0	-1	501.467	10.870	827.772	0.702	114.647	595.147	117.277	1465.472	2.000	7.000	0.0806249	0.0119592	0.7537708	55.609	16.845	27.285	15.522	5.728	-8.491	-8.166	-8.354	810.414	-0.735	1730.273	-1.152	8.629	1.001	2	0.979	1
755415	C28H19ClF3N5O2	-200.014	9.483	29.806	78.184	0.910	91.011	-300.538	-108.871	0.048	38.410	4	0	0	0	1	4	0	-1	549.939	8.810	882.840	0.594	120.783	596.938	164.525	1556.439	3.000	5.500	0.0498632	0.0107905	0.7357065	59.267	18.619	28.979	17.126	6.215	-9.375	-8.985	-7.281	499.474	-0.762	2716.665	-1.259	8.336	0.919	4	1.087	1
755413	C28H20F3N5O2	-210.904	8.669	33.225	90.351	0.961	91.894	-342.454	-93.550	0.036	39.704	3	0	0	0	1	4	0	-1	515.493	8.125	855.392	0.702	125.525	612.425	116.740	1513.959	3.000	5.500	0.0436022	0.0111367	0.7454344	57.715	17.809	28.206	18.176	5.756	-8.236	-8.282	-7.197	351.951	-0.897	1329.447	-1.291	8.432	1.164	4	0.979	1
755412	C32H26F3N5O3	-105.691	11.534	32.063	108.670	4.506	104.487	-251.705	-115.247	0.043	52.236	5	0	0	0	0	4	0	-1	585.584	10.957	928.954	186.577	93.221	531.923	117.233	1698.136	2.000	8.700	0.0707030	0.0132446	0.7410014	64.317	18.563	30.906	16.865	6.550	-9.646	-9.296	-8.260	1293.843	-0.522	2867.349	-0.980	8.189	1.057	5	1.255	1
755407	C27H18ClF3N6O2	-301.791	8.641	31.131	89.100	0.890	101.685	-429.778	-103.461	0.047	40.182	4	0	0	0	1	4	0	-1	550.926	10.574	869.241	0.591	139.540	564.574	164.536	1540.129	3.000	6.500	0.0725942	0.0129519	0.7419874	58.305	18.304	29.567	19.018	5.550	-8.348	-8.619	-7.025	256.777	-0.964	1745.177	-1.718	8.871	1.135	2	0.866	1
755404	C15H13FO2	12.234	4.339	7.460	19.832	0.019	42.538	-28.074	-33.881	0.045	16.728	0	0	0	1	0	3	0	-1	244.265	2.639	491.068	87.699	91.283	278.818	33.268	820.349	1.000	2.000	0.0084912	0.0040728	0.8630233	27.413	8.408	11.538	6.203	4.154	-4.462	-4.047	-3.271	341.871	-0.353	300.046	-1.932	9.178	0.488	1	0.168	3
755308	C20H14N2OS2	-93.097	11.110	120.437	23.884	0.038	33.819	-176.756	-105.629	0.038	40.671	1	0	0	0	0	1	0	2	362.463	4.798	594.752	92.543	19.873	379.118	103.218	1059.149	0.000	2.250	0.0217365	0.0000000	0.8448913	39.212	11.598	14.754	5.896	5.809	-6.597	-7.105	-5.850	6418.707	0.571	10000.000	-0.454	8.633	0.936	3	1.048	1
755307	C26H18N2OS	-38.486	13.968	112.106	23.743	0.029	70.950	-176.513	-82.769	0.033	48.768	4	0	0	0	0	1	0	1	406.501	5.467	669.035	92.560	19.229	506.228	51.018	1221.660	0.000	2.250	0.0244654	0.0000000	0.8260694	46.929	13.630	17.419	6.917	6.824	-7.777	-8.340	-6.761	6509.569	0.441	7131.468	0.005	8.582	0.991	2	1.520	1
755302	C23H18N2O3S	-104.945	12.999	119.104	23.305	0.038	61.660	-204.382	-117.669	0.045	47.523	1	0	0	0	0	3	0	0	402.467	4.809	662.988	183.089	74.539	354.358	51.002	1188.564	1.000	3.750	0.0194547	0.0056562	0.8184794	42.870	12.871	18.113	8.747	5.268	-6.715	-7.342	-6.159	1945.549	-0.234	1932.670	-1.357	8.596	0.890	4	0.998	1
755295	C21H14ClN3O4S	-157.458	6.198	23.652	3.185	0.147	53.930	-146.554	-98.014	0.025	17.642	1	0	0	0	0	5	2	-2	439.872	9.694	704.795	0.000	179.505	454.161	71.129	1239.992	0.250	9.750	0.0757902	0.0069169	0.7919815	44.597	14.816	22.258	14.617	2.429	-4.555	-5.371	-7.064	196.631	-1.471	209.177	-2.748	9.132	1.475	2	-0.349	3
755290	C43H44N6O8	285.408	26.816	84.849	212.233	0.435	171.065	-60.522	-149.467	0.040	117.199	12	0	0	0	0	12	0	-2	772.856	8.230	1229.682	671.899	86.206	471.577	0.000	2323.534	0.000	12.500	0.0291480	0.0000000	0.6899300	83.632	25.008	35.116	16.138	8.322	-11.021	-11.766	-8.798	1508.012	-1.367	771.231	-0.295	8.423	1.303	10	1.510	1
755289	C38H36N6O6	234.397	21.471	61.761	189.073	2.109	131.376	-44.763	-126.629	0.049	92.734	7	0	0	0	0	9	0	-2	672.739	4.891	1040.309	399.840	112.408	528.061	0.000	1989.317	0.000	10.750	0.0120228	0.0000000	0.7353127	72.723	21.691	30.658	15.183	6.879	-8.837	-10.392	-8.333	851.002	-1.365	415.541	-0.867	8.623	1.310	8	1.135	1
755288	C38H36N6O5S	221.190	21.090	55.235	208.711	3.336	105.033	-55.682	-116.533	0.221	99.314	8	0	0	0	0	9	0	-2	688.800	4.555	1101.790	411.155	91.495	550.542	48.598	2061.006	0.000	10.250	0.0100655	0.0000000	0.7108626	75.806	23.116	31.464	14.866	7.946	-10.476	-10.965	-8.836	1343.555	-1.067	1256.611	-0.402	8.276	1.306	8	1.477	1
755273	C21H14FN3O4S	-111.670	6.482	23.757	3.014	0.144	55.124	-105.517	-94.674	0.050	18.031	1	0	0	0	0	5	2	-2	423.418	8.823	685.243	0.000	178.445	459.533	47.265	1212.652	0.250	9.750	0.0641919	0.0071143	0.8025606	43.554	13.758	21.657	14.591	2.182	-4.100	-5.032	-6.918	201.237	-1.469	158.731	-2.709	9.192	1.544	2	-0.420	3
755269	C17H24O4	-12.698	4.630	44.645	84.989	0.816	6.175	-94.432	-59.520	0.041	23.071	0	0	0	0	0	3	1	-1	292.374	3.748	553.113	361.913	130.361	60.839	0.000	992.684	2.000	5.400	0.0141548	0.0138069	0.8700795	32.228	9.307	16.330	9.937	2.323	-3.960	-2.658	-3.924	575.029	-0.765	272.022	-3.420	10.079	0.271	5	0.157	3
755268	C17H26O4	-7.982	4.492	44.707	90.498	0.839	2.588	-93.477	-57.628	0.049	24.485	0	0	0	0	0	3	1	0	294.390	4.013	550.335	405.313	121.851	23.171	0.000	997.663	2.000	5.400	0.0161386	0.0138766	0.8773929	32.067	9.058	16.222	9.616	2.374	-3.914	-2.696	-3.626	692.451	-0.673	332.529	-3.396	10.083	0.272	4	0.175	3
755267	C20H16FN5O4	-28.614	7.827	36.343	22.943	0.540	46.463	-87.495	-55.234	0.044	24.626	0	0	0	0	0	5	1	-2	409.376	8.742	674.904	156.940	154.357	343.462	20.146	1218.325	1.000	8.500	0.0627267	0.0125944	0.8173943	42.673	13.147	21.365	13.471	2.773	-4.687	-5.326	-6.125	340.510	-1.229	199.065	-2.674	9.215	1.366	1	0.030	3
755266	C23H26ClN3O3S	557.161	14.093	612.609	71.509	5.507	46.714	-97.734	-95.536	0.034	48.473	0	1	0	0	0	2	0	1	459.990	7.961	724.721	365.020	85.986	226.746	46.969	1351.581	0.000	7.250	0.0468879	0.0000000	0.8157469	48.817	13.310	20.916	10.307	3.905	-4.814	-5.416	-6.321	377.912	0.095	345.728	-4.176	8.576	1.137	2	0.517	3
755265	C23H18N2O4S	10.898	7.725	31.164	51.390	0.632	36.177	-59.683	-56.507	0.045	31.988	1	0	0	0	0	3	0	0	418.466	3.037	707.502	133.638	106.530	428.541	38.792	1267.395	0.000	5.000	0.0072769	0.0000000	0.8005322	46.733	14.077	18.687	9.338	5.041	-6.687	-6.959	-6.803	967.549	-0.630	778.694	-1.685	9.056	1.077	2	0.832	1
755264	C28H26N4O	125.569	11.119	27.069	21.569	0.092	73.588	65.828	-73.696	0.044	31.230
755263	C10H8N2OS	-166.473	2.549	15.141	17.472	0.000	31.396	-168.180	-64.851	0.033	12.565	0	0	0	0	0	2	0	0	204.246	4.784	425.910	0.000	75.861	304.787	45.262	680.291	1.000	4.000	0.0336359	0.0093917	0.8783012	22.698	7.668	11.391	8.312	1.924	-2.603	-2.489	-4.955	1890.209	-0.102	1742.497	-1.652	9.186	1.058	4	-0.339	3
755122	C22H25N3O5	75.783	10.996	198.024	7.450	0.000	27.498	-84.410	-83.775	0.029	29.387	0	0	0	0	0	8	2	-2	411.457	6.024	764.097	412.304	134.813	216.981	0.000	1353.511	2.000	6.250	0.0268140	0.0115677	0.7744459	44.949	13.879	21.255	11.272	4.316	-6.475	-5.926	-6.216	521.762	-1.417	244.890	-2.472	8.472	1.338	5	0.668	1
755121	C20H23N3O3	26.239	7.173	160.905	4.104	0.000	15.236	-93.010	-68.169	0.019	22.201	0	0	0	0	0	6	1	-1	353.420	3.815	707.650	400.080	94.750	212.821	0.000	1218.462	2.000	4.250	0.0119462	0.0084935	0.7796284	40.789	12.238	18.365	9.306	4.545	-6.471	-5.511	-6.113	1251.364	-0.837	630.391	-1.940	8.383	1.266	5	0.762	1
755120	C19H21N3O3	44.437	6.755	143.715	-9.337	0.000	13.522	-51.278	-58.940	0.047	28.097	0	0	0	0	0	5	1	0	339.393	1.462	644.180	337.780	80.086	226.314	0.000	1132.491	2.000	4.250	0.0018862	0.0093303	0.8156693	38.119	11.341	17.405	9.366	4.139	-5.515	-5.231	-5.594	1723.644	-0.540	891.091	-1.718	8.468	1.337	4	0.591	3
755119	C20H23N3O3	-44.555	4.571	114.214	-9.592	0.000	10.414	-105.850	-58.311	0.043	24.032	0	0	0	0	0	6	1	-1	353.420	2.446	691.505	388.088	94.209	209.208	0.000	1202.107	2.000	4.250	0.0049759	0.0086918	0.7906761	40.100	12.020	18.065	9.239	4.447	-6.185	-5.511	-5.917	1266.244	-0.803	638.498	-1.943	8.369	1.189	5	0.723	3
755118	C20H24N4O2	7.345	4.151	107.747	-1.815	0.268	4.187	-41.424	-65.770	0.037	24.692	0	0	0	0	0	5	0	0	352.435	4.365	680.199	401.866	59.730	218.603	0.000	1204.056	2.000	3.750	0.0158207	0.0077967	0.8046867	40.909	11.837	18.165	8.769	4.913	-6.306	-5.674	-5.735	2688.304	-0.353	1440.673	-1.370	8.469	1.346	3	0.866	1
755092	C27H28N4O2	14.511	8.269	24.123	91.208	0.645	71.279	-112.009	-69.004	0.047	39.467	0	1	0	0	0	4	0	1	440.544	6.984	795.719	345.057	47.411	403.251	0.000	1435.775	1.000	7.200	0.0339740	0.0090484	0.7735042	52.588	15.134	23.109	12.374	4.874	-6.158	-5.595	-7.846	877.405	0.193	475.155	-2.651	8.431	0.767	5	0.898	3
755040	C20H15BrClNO	153.500	8.874	26.246	56.807	7.021	74.452	8.280	-28.181	0.043	41.339	0	0	0	0	0	0	1	2	400.702	2.184	578.019	102.966	17.592	332.995	124.466	1027.824	0.000	2.700	0.0046411	0.0000000	0.8521226	38.160	11.126	14.463	6.198	5.429	-6.299	-7.390	-5.513	6746.417	0.707	10000.000	-0.671	8.602	1.003	3	0.880	1
754837	C25H24ClN3O3S	-88.984	9.205	64.174	50.542	7.173	69.101	-199.303	-89.876	0.039	42.032	1	0	0	0	0	5	0	-2	481.996	8.020	822.461	234.756	147.687	377.498	62.520	1459.372	2.000	6.250	0.0440775	0.0107468	0.7565319	52.645	16.666	24.860	13.275	5.308	-8.260	-7.697	-7.272	393.897	-1.305	397.639	-2.432	8.355	0.635	4	1.067	1
754832	C24H26N4O3S	-120.221	11.013	80.447	19.981	6.604	80.430	-197.984	-120.711	0.040	41.902	2	0	0	0	0	4	0	-2	450.554	9.240	780.259	288.523	148.064	341.795	1.876	1395.582	2.000	7.250	0.0611767	0.0131406	0.7740402	50.393	15.268	24.594	14.118	4.235	-7.074	-6.674	-6.818	390.667	-1.321	183.408	-2.660	7.838	0.580	5	0.761	1
754824	C17H19N5O	-221.888	9.157	71.610	60.771	0.000	90.057	-335.898	-117.585	0.043	35.292	0	0	0	0	0	1	0	0	309.370	6.903	588.755	236.929	57.454	294.372	0.000	1016.777	1.000	4.250	0.0468719	0.0072186	0.8305786	36.707	10.325	16.230	8.959	3.826	-5.306	-4.802	-5.677	2825.290	-0.052	1520.183	-1.445	8.916	0.597	2	0.519	3
754811	C21H19N3O2	-288.582	5.381	20.962	-13.950	0.071	69.842	-315.786	-55.101	0.042	12.539	1	0	0	0	0	5	0	1	345.400	3.955	629.033	150.533	22.397	456.104	0.000	1124.738	0.000	3.700	0.0139063	0.0000000	0.8314938	40.003	12.033	15.169	7.029	5.210	-5.386	-5.951	-6.434	6074.499	0.046	3477.219	0.154	8.455	0.511	4	0.681	3
754779	C25H19F3N4O3S	-162.895	7.826	27.611	78.770	0.806	76.850	-264.231	-90.525	0.047	39.312	2	0	0	0	0	8	0	-2	512.505	13.901	822.725	44.169	181.898	439.834	156.824	1455.460	3.000	6.250	0.1327660	0.0131579	0.7549371	51.157	16.574	27.638	14.768	5.285	-8.027	-8.337	-7.595	186.623	-1.662	582.684	-2.554	8.727	1.193	7	0.848	1
754778	C25H19F3N4O3S	-192.954	8.135	29.801	63.984	0.703	76.152	-273.060	-98.669	0.171	34.101	1	0	0	0	0	8	0	-2	512.505	12.194	786.055	40.857	164.138	409.067	171.993	1439.495	3.000	6.250	0.1032914	0.0137717	0.7843666	50.224	15.999	26.992	14.355	5.353	-7.460	-8.337	-6.972	275.028	-1.275	1072.899	-2.335	8.858	1.205	7	0.828	1
754771	C35H38Cl2N8O4	222.584	16.409	103.167	149.363	6.687	88.062	-14.526	-126.580	0.043	85.888	8	0	0	0	0	7	1	-1	705.642	4.175	1075.769	450.921	100.165	406.142	118.542	2039.877	0.000	10.250	0.0085430	0.0000000	0.7230727	74.866	22.236	31.421	14.346	5.793	-10.613	-11.188	-7.950	1111.823	-0.845	2474.459	-1.263	8.443	0.586	1	1.501	1
754735	C11H11ClN6	-241.965	6.704	48.303	0.599	0.240	28.670	-221.968	-104.513	0.045	14.867	1	0	0	0	0	2	0	-2	262.701	8.697	428.931	11.548	206.096	159.517	51.770	740.797	6.000	3.500	0.1021022	0.0199874	0.9230892	23.732	9.720	20.251	15.050	0.469	-2.001	-3.427	-3.537	110.026	-1.043	87.481	-4.564	7.580	0.236	3	-0.495	2
754673	C15H9N3O7	-80.668	7.101	69.023	17.677	0.000	35.198	-106.983	-102.685	0.017	24.266	1	0	0	1	0	4	1	-2	343.252	9.883	587.257	17.682	324.060	245.515	0.000	974.762	2.000	8.500	0.1002120	0.0204694	0.8095985	32.632	11.628	20.344	15.426	0.384	-3.487	-3.826	-3.976	2.121	-2.974	0.811	-6.243	9.388	2.211	1	-0.639	1
754670	C18H15N3O2S	159.878	8.136	51.090	59.852	0.000	58.211	49.751	-67.162	0.032	34.937	0	1	0	0	0	3	0	1	337.395	4.090	600.898	145.747	157.840	259.601	37.710	1032.985	2.000	5.500	0.0161917	0.0129443	0.8224208	35.739	11.425	18.137	11.703	2.159	-3.672	-3.737	-6.370	78.706	-0.682	56.431	-5.289	8.456	1.281	4	0.210	3
754666	C19H17N3O2S	182.076	10.521	82.921	59.852	0.000	62.108	30.874	-64.201	0.045	35.005	0	1	0	0	0	3	0	1	351.422	4.575	619.629	217.468	156.450	217.090	28.621	1081.473	2.000	5.500	0.0193576	0.0125529	0.8223249	37.273	11.526	18.608	11.446	2.383	-3.948	-4.012	-6.168	81.131	-0.691	51.997	-5.413	8.441	1.278	5	0.334	3
754664	C19H16ClN3O2S	184.954	10.715	82.754	59.852	0.000	61.061	35.066	-64.493	0.017	35.304	0	1	0	0	0	3	0	1	385.867	6.559	643.968	217.461	156.444	169.906	100.157	1125.865	2.000	5.500	0.0382146	0.0120785	0.8127528	38.599	12.123	19.584	11.209	2.869	-4.673	-4.695	-6.098	81.141	-0.552	128.205	-5.579	8.493	1.318	5	0.442	3
754596	C15H12N4O	-164.570	7.606	89.655	-16.262	0.000	66.568	-230.915	-81.223	0.021	64.672	0	0	0	0	0	2	0	0	264.286	1.833	482.388	92.770	93.337	296.281	0.000	818.038	2.000	3.250	0.0041072	0.0095280	0.8769021	28.129	9.046	13.802	9.220	2.633	-3.517	-4.212	-4.937	1290.591	-0.366	651.778	-2.004	8.090	1.075	3	0.082	3
754595	C15H11N3O2	-104.681	7.260	90.245	25.729	0.000	63.740	-227.137	-64.519	0.040	38.955	0	0	0	0	0	1	0	0	265.271	7.653	487.613	92.681	99.519	295.413	0.000	819.747	1.000	4.250	0.0714548	0.0087159	0.8687131	28.831	8.825	14.098	9.009	2.404	-3.556	-3.941	-5.065	1127.617	-0.376	563.288	-2.217	8.366	1.229	3	0.012	3
754587	C16H13N3O3	117.760	23.532	173.498	25.747	0.000	79.737	-110.917	-73.835	0.049	44.587	0	0	0	0	0	2	0	0	295.297	11.074	530.252	182.558	93.468	254.226	0.000	901.874	1.000	5.000	0.1359853	0.0094295	0.8513599	31.083	9.227	16.011	9.309	2.513	-3.980	-4.253	-5.150	1286.891	-0.417	649.758	-2.155	8.159	1.167	4	0.038	3
754583	C16H13N3O	2.149	6.846	74.280	25.727	0.000	59.522	-98.402	-65.825	0.012	37.531	0	0	0	0	0	0	0	0	263.298	9.146	509.493	153.655	94.508	261.330	0.000	858.604	1.000	3.500	0.0974351	0.0068696	0.8574759	30.703	8.880	14.633	8.278	2.804	-4.240	-4.180	-5.084	1258.004	-0.293	634.008	-2.341	8.307	1.241	3	0.287	3
754582	C21H23NO5	136.812	17.789	41.467	74.251	0.686	94.504	-38.338	-53.548	0.044	57.356	0	0	0	0	0	10	2	-2	369.416	4.793	690.327	281.463	209.590	199.275	0.000	1217.117	2.000	6.700	0.0188764	0.0137257	0.7986037	38.037	12.893	19.317	11.484	2.765	-4.732	-4.747	-5.741	101.943	-2.230	41.928	-3.720	8.762	0.919	4	0.160	3
754581	C21H23NO4	88.000	16.796	35.720	36.644	0.532	88.588	-31.186	-59.094	0.049	48.901	0	0	0	0	0	9	1	-2	353.417	4.443	677.597	283.357	185.945	208.295	0.000	1188.121	1.000	4.000	0.0166122	0.0059032	0.8006339	37.605	12.280	16.154	7.451	4.017	-5.616	-5.514	-5.751	170.839	-1.913	73.260	-3.349	8.779	0.880	4	0.686	3
754571	C21H21N3O2S	161.604	11.973	83.630	59.852	0.000	66.097	1.820	-61.769	0.046	36.721	0	1	0	0	0	3	0	1	379.476	3.608	676.065	376.276	139.854	126.635	33.300	1193.791	2.000	5.500	0.0109064	0.0115051	0.8049998	40.905	11.890	19.520	10.855	3.096	-4.933	-4.568	-6.017	116.563	-0.576	81.603	-5.425	8.337	1.218	6	0.614	3
754567	C18H14FN3O2S	154.323	8.968	62.115	59.852	0.000	59.665	38.472	-74.748	0.020	34.624	0	1	0	0	0	3	0	1	355.386	2.285	609.574	145.657	157.246	229.540	77.131	1048.610	2.000	5.500	0.0049778	0.0127600	0.8188692	36.077	11.101	18.236	11.529	2.372	-3.989	-4.090	-6.284	79.733	-0.593	94.092	-5.384	8.443	1.283	4	0.247	3
754516	C16H16N2O	-106.007	11.890	110.440	8.756	0.000	52.329	-229.287	-60.136	0.019	15.052	0	0	0	0	0	4	0	0	252.315	4.953	516.194	177.701	75.151	263.342	0.000	883.147	1.000	3.200	0.0277759	0.0061992	0.8623974	29.136	9.026	12.760	6.998	3.262	-3.890	-3.951	-5.014	1919.752	-0.351	1001.162	-1.593	8.419	0.153	5	0.240	3
754490	C23H18ClN5O2S	-8.292	23.777	66.187	4.442	0.241	114.030	-121.791	-95.178	0.045	40.498
754483	C22H16BrN5O2S	-79.258	11.365	32.096	48.869	0.299	55.896	-139.395	-88.389	0.049	34.427	1	0	0	0	0	3	0	-2	494.365	5.739	697.326	102.806	159.646	342.143	92.732	1265.894	2.000	7.500	0.0260156	0.0152104	0.8115729	45.848	14.640	23.330	14.498	3.626	-6.138	-7.646	-6.213	303.374	-1.006	438.948	-2.968	9.611	1.940	4	0.449	3
754329	C34H45N3O10	7.674	21.214	90.441	161.971	0.006	108.128	-211.864	-162.220	0.127	60.467	0	0	0	0	2	10	6	-2	655.744	12.344	805.016	587.853	138.022	79.142	0.000	1741.517	2.000	14.450	0.0874918	0.0253851	0.8695854	57.876	15.879	31.399	20.320	2.032	-3.015	-6.028	-1.271	280.016	-1.256	227.028	-2.824	8.260	0.661	4	-0.528	2
754328	C29H34ClN5O3	-199.853	13.997	59.084	-21.494	0.296	109.784	-219.832	-141.688	0.040	45.627	2	1	0	0	1	12	1	-2	536.072	10.594	940.268	435.893	133.928	298.853	71.595	1707.725	2.000	10.000	0.0657199	0.0150405	0.7348384	57.338	18.635	28.390	16.901	4.177	-5.826	-5.564	-6.600	84.578	-1.239	152.140	-3.845	8.172	0.749	6	0.352	2
754328	C29H34ClN5O3	-199.853	13.997	59.084	-21.494	0.296	109.784	-219.832	-141.688	0.040	42.396	2	1	0	0	1	12	1	-2	536.072	7.996	972.803	440.599	145.774	314.834	71.596	1731.642	2.000	10.000	0.0369262	0.0145375	0.7168785	58.448	19.298	28.359	17.574	4.248	-6.211	-5.564	-6.966	59.063	-1.477	115.033	-4.008	8.330	0.879	6	0.400	1
754318	C16H9F3N4O2S	498.809	4.641	633.011	-4.879	0.132	47.756	-88.005	-93.847	0.035	16.968	0	0	0	0	1	4	0	-1	378.328	7.761	631.806	1.989	152.410	306.171	171.237	1053.631	2.000	5.000	0.0571639	0.0111918	0.7925754	36.368	11.189	19.218	13.023	2.962	-6.252	-6.093	-4.974	237.132	-0.875	1401.638	-2.866	9.185	1.307	2	-0.037	1
754311	C24H31N3O6	200.657	15.954	105.275	262.754	0.568	83.111	-201.496	-65.510	0.048	74.765	0	1	0	0	0	7	1	-2	457.525	3.057	758.168	491.549	181.498	85.121	0.000	1407.647	4.000	11.150	0.0066386	0.0294130	0.8011780	46.498	14.119	27.272	18.654	1.470	-3.721	-3.507	-5.881	46.952	-1.345	20.065	-5.955	8.494	0.693	8	-0.039	2
754310	C24H31N3O5	278.324	15.057	103.259	262.973	0.552	74.891	-125.769	-52.639	0.036	74.030	0	1	0	0	0	6	1	-1	441.526	3.070	751.092	496.074	147.202	107.816	0.000	1391.575	3.000	10.400	0.0067730	0.0239829	0.8025581	46.714	13.658	25.391	16.576	2.054	-4.001	-3.526	-5.967	99.285	-0.923	45.080	-5.339	8.450	0.617	7	0.107	2
754244	C24H26N2O5	204.616	19.341	154.167	5.954	0.072	95.798	-2.299	-68.418	0.037	64.363	0	1	0	0	0	7	0	1	422.480	2.128	717.160	477.949	81.195	158.015	0.000	1310.879	0.000	9.250	0.0034550	0.0000000	0.8077137	43.322	12.107	18.889	10.639	2.439	-2.605	-3.725	-6.123	419.589	-0.290	214.066	-3.850	8.460	1.586	4	-0.348	3
754243	C20H17ClN2O2	-13.688	6.501	103.037	27.491	0.012	58.686	-162.766	-46.648	0.032	39.782	1	1	0	0	0	4	0	1	352.819	4.599	625.679	214.797	52.117	287.215	71.550	1099.960	0.000	5.000	0.0192286	0.0000000	0.8236284	38.041	11.313	15.482	7.601	3.758	-3.897	-4.217	-6.482	791.720	0.384	1048.446	-3.147	8.914	1.755	2	0.304	3
754242	C23H24N2O3	-24.312	8.518	113.434	44.180	0.011	67.793	-210.496	-47.752	0.044	45.654	0	1	0	0	0	7	0	1	376.454	2.542	672.628	358.510	51.733	262.386	0.000	1221.967	0.000	5.750	0.0052864	0.0000000	0.8217940	40.760	11.786	16.180	7.594	3.889	-3.594	-4.371	-6.393	798.394	0.029	429.080	-2.939	8.694	1.611	3	0.330	3
754241	C21H20N2O3	-3.726	7.804	111.230	27.407	0.013	66.328	-163.269	-53.237	0.042	43.213	0	1	0	0	0	5	0	1	348.401	2.526	636.396	307.210	51.774	277.412	0.000	1128.833	0.000	5.750	0.0056506	0.0000000	0.8238671	38.461	11.014	15.451	8.051	3.299	-3.233	-3.776	-6.431	797.681	0.152	428.666	-3.079	8.691	1.611	3	0.145	3
754240	C25H26N2O4	-35.820	9.467	121.544	56.992	0.012	79.607	-241.521	-61.920	0.048	54.016	0	1	0	0	0	6	0	1	418.491	3.096	717.210	452.164	51.793	213.253	0.000	1320.229	0.000	6.500	0.0072611	0.0000000	0.8114931	44.866	12.366	17.995	8.327	4.107	-4.209	-4.952	-6.325	797.339	0.076	428.467	-3.209	8.609	1.577	4	0.457	3
754239	C23H24N2O5	-24.559	10.121	133.991	34.034	0.054	82.720	-220.768	-64.711	0.043	50.348	0	1	0	0	0	7	0	1	408.453	3.011	709.680	490.594	49.761	169.325	0.000	1276.842	0.000	7.250	0.0071013	0.0000000	0.8020366	42.068	11.661	17.247	8.514	3.421	-3.510	-4.355	-6.269	833.521	0.024	449.521	-3.231	8.488	1.581	5	0.088	3
754238	C25H28N2O5	-44.945	10.838	136.251	50.797	0.053	84.390	-268.134	-59.141	0.048	52.803	0	1	0	0	0	9	0	1	436.507	3.019	744.574	540.443	49.673	154.458	0.000	1369.063	0.000	7.250	0.0066575	0.0000000	0.8008284	44.332	12.418	17.968	8.055	4.006	-3.846	-4.951	-6.218	835.133	-0.097	450.460	-3.089	8.489	1.582	5	0.271	3
754237	C24H26N2O4	-64.039	9.062	121.934	44.188	0.010	74.443	-256.818	-56.859	0.044	48.840	0	1	0	0	0	8	0	1	406.480	3.184	709.467	450.720	51.752	206.994	0.000	1296.704	0.000	6.500	0.0078165	0.0000000	0.8105759	42.580	12.107	17.112	7.824	3.947	-3.736	-4.661	-6.310	798.057	-0.045	428.884	-3.039	8.610	1.580	4	0.304	3
754230	C23H23N7O5	-630.595	10.810	46.872	19.584	3.932	79.499	-637.938	-153.354	0.049	28.939	4	0	0	2	0	13	0	-2	477.479	8.652	732.312	172.244	364.963	195.106	0.000	1380.912	6.750	10.750	0.0542083	0.0381386	0.8189290	42.626	16.512	31.310	22.898	1.470	-3.451	-5.230	-1.777	0.220	-3.848	0.089	-6.310	8.641	1.179	6	-0.716	1
754229	C4H3IN2O	-72.887	5.389	21.636	-36.242	0.000	38.542	-68.140	-34.072	0.002	5.324	3	0	0	0	0	0	0	-1	221.985	5.527	297.664	0.000	118.509	93.740	85.415	436.839	1.000	3.500	0.0699387	0.0117582	0.9353745	12.224	4.652	8.199	6.821	0.179	-1.171	-2.704	-3.025	744.867	-0.130	1056.788	-3.373	9.358	1.681	1	-0.725	3
754204	C21H24N2O6	-58.809	10.817	54.572	109.730	0.198	97.612	-240.925	-90.814	0.037	57.046	0	0	0	0	0	6	0	0	400.430	5.597	690.324	462.732	82.398	145.194	0.000	1238.810	2.000	5.750	0.0252839	0.0117796	0.8080688	40.957	11.805	19.376	10.198	4.099	-5.686	-6.010	-5.330	1638.793	-0.639	843.772	-1.951	8.723	0.532	6	0.563	3
754198	C21H22N2O6	87.470	13.299	109.626	41.301	0.339	63.544	-68.708	-71.930	0.050	48.624	0	0	0	0	0	3	1	0	398.415	5.009	652.308	454.827	42.832	154.650	0.000	1197.095	0.000	7.250	0.0209569	0.0000000	0.8358560	41.304	10.730	17.358	9.112	3.459	-4.294	-5.176	-4.926	3888.010	-0.026	2146.721	-1.476	8.856	0.792	5	0.026	3
754197	C20H20N2O6	115.950	12.689	109.279	41.023	0.360	61.120	-33.774	-74.746	0.046	48.518	0	0	0	0	0	3	1	0	384.388	4.972	629.325	398.971	72.101	158.253	0.000	1141.375	0.000	7.250	0.0216609	0.0000000	0.8392834	39.109	10.447	16.744	9.280	2.897	-3.858	-4.878	-4.887	2051.946	-0.300	1075.881	-2.003	8.887	0.816	5	-0.135	3
754175	C25H22N8O2S	-24.210	10.254	58.327	24.502	0.200	32.962	-18.634	-131.821	0.030	37.481	1	0	0	0	1	7	0	-2	498.561	16.601	745.268	133.097	210.243	358.311	43.616	1417.237	2.000	10.000	0.1944697	0.0189759	0.8187433	49.491	16.126	28.253	18.287	2.418	-4.507	-6.284	-4.799	66.671	-1.842	71.570	-3.460	8.676	1.603	4	-0.108	3
754173	C24H25N7OS	333.780	13.301	49.126	111.669	0.019	55.199	192.179	-87.713	0.047	47.752	1	2	0	0	0	4	0	1	459.568	13.310	706.930	241.083	142.746	279.340	43.760	1339.517	0.000	10.000	0.1322633	0.0000000	0.8312936	47.553	13.918	23.474	13.274	1.616	-1.478	-3.517	-7.046	27.292	-0.150	21.447	-6.907	8.702	1.628	4	-0.338	2
754147	C32H38N2O	61.552	13.488	113.813	50.658	0.198	62.464	-144.001	-35.068	0.038	54.367	3	0	0	0	1	8	0	0	466.665	5.347	808.425	421.752	19.980	366.693	0.000	1605.996	0.000	4.000	0.0178021	0.0000000	0.8203923	56.483	15.719	21.045	6.818	7.490	-7.984	-7.681	-4.813	5875.196	-0.117	3681.374	0.172	8.602	0.025	7	1.549	1
754143	C24H36N4O6S2	-346.102	11.839	46.687	59.379	4.985	6.821	-357.380	-118.432	0.037	13.031	1	0	0	0	2	8	3	-1	540.692	8.705	748.654	569.926	96.089	20.762	61.876	1535.673	1.750	10.750	0.0493444	0.0189953	0.8598374	50.365	13.924	25.793	16.289	2.741	-3.792	-4.119	-1.150	643.928	-0.633	1333.048	-2.449	9.438	2.366	7	-0.282	2
754118	C24H21ClN2O3	77.232	9.186	67.728	25.746	0.182	35.340	-11.544	-49.406	0.120	35.050	1	0	0	0	0	4	0	1	420.894	3.209	669.917	285.827	40.553	288.343	55.195	1253.448	0.000	3.000	0.0082155	0.0000000	0.8392312	44.194	12.561	16.381	5.661	6.279	-6.931	-7.929	-5.509	4086.389	0.074	4544.573	-0.867	8.774	0.627	5	1.284	1
754117	C24H22N2O3	87.401	9.178	62.426	25.639	0.239	42.280	-5.291	-47.069	0.049	34.736	0	0	0	0	0	4	0	0	386.449	4.881	653.913	292.146	39.754	322.013	0.000	1209.809	0.000	3.000	0.0196964	0.0000000	0.8396980	42.769	12.006	15.801	5.826	5.829	-6.387	-7.197	-5.662	4158.255	-0.053	2308.446	-0.734	8.675	0.526	5	1.158	1
754116	C25H24N2O4	131.213	11.528	70.327	38.750	0.228	52.919	16.111	-58.650	0.047	43.312	1	0	0	0	0	5	0	0	416.476	6.311	694.645	375.040	40.320	279.285	0.000	1293.754	0.000	3.750	0.0307885	0.0000000	0.8266148	45.079	12.481	17.046	6.156	5.957	-6.603	-7.487	-5.669	4107.193	-0.131	2277.821	-0.799	8.699	0.544	6	1.158	1
754111	C21H22N2O5	98.742	10.975	72.847	38.317	0.230	37.440	4.418	-65.485	0.048	36.659	0	0	0	0	0	6	0	0	382.415	6.287	614.418	358.695	92.955	162.768	0.000	1142.371	0.000	5.000	0.0346049	0.0000000	0.8601464	37.266	10.666	15.148	6.539	3.860	-4.266	-5.824	-4.571	1301.396	-0.636	657.678	-2.083	9.132	0.793	5	0.342	3
754110	C20H19ClN2O4	56.448	10.211	65.623	12.605	0.158	32.130	-16.228	-48.050	0.039	28.008	0	0	0	0	0	5	0	0	386.834	4.819	633.359	333.777	60.894	192.376	46.312	1155.095	0.000	4.250	0.0201054	0.0000000	0.8406078	38.700	11.064	15.132	6.066	4.742	-5.382	-6.266	-5.029	2620.830	-0.199	2513.801	-1.484	9.034	0.898	4	0.622	3
754109	C20H20N2O4	96.952	9.924	64.272	38.356	0.242	31.364	11.084	-58.290	0.048	33.608	0	0	0	0	0	5	0	-1	352.389	6.401	631.375	302.198	119.499	209.679	0.000	1118.523	0.000	4.250	0.0366281	0.0000000	0.8253553	37.401	10.916	14.924	6.561	3.941	-5.142	-5.534	-5.358	728.939	-0.907	351.508	-2.503	9.113	0.770	4	0.516	3
754105	C19H18N2O3	344.766	34.793	241.983	21.061	0.000	71.051	23.603	-47.724	0.016	31.324	0	0	0	0	0	4	0	0	322.363	6.701	599.401	254.327	91.987	253.088	0.000	1047.642	0.000	3.500	0.0428555	0.0000000	0.8322540	35.621	10.354	13.954	6.074	4.085	-5.092	-5.245	-5.453	1329.202	-0.563	672.879	-1.939	9.095	0.758	3	0.553	3
754102	C18H18N2O3	142.187	11.166	101.947	16.032	0.000	43.977	21.543	-52.478	0.027	26.033	0	0	0	0	0	4	0	1	310.352	4.277	535.056	305.363	26.511	203.182	0.000	972.419	0.000	3.000	0.0188104	0.0000000	0.8871595	32.134	9.008	11.885	4.642	4.233	-4.135	-5.222	-4.327	5552.644	0.098	3155.486	-0.908	8.776	0.431	5	0.469	3
754094	C19H20N2O4	276.209	18.446	211.826	17.418	0.000	50.714	49.087	-71.281	0.030	33.727	0	0	0	0	0	5	0	0	340.378	5.122	617.045	403.210	59.334	154.502	0.000	1089.430	0.000	4.250	0.0240783	0.0000000	0.8298142	35.710	9.828	13.780	5.742	4.103	-4.871	-5.279	-5.023	2711.655	-0.312	1454.203	-1.589	8.743	0.345	6	0.431	3
754092	C18H18N2O3	121.576	13.660	94.136	17.366	0.000	44.851	10.390	-58.826	0.038	24.266	0	0	0	0	0	4	0	0	310.352	6.239	581.244	318.264	58.702	204.278	0.000	1011.924	0.000	3.500	0.0384667	0.0000000	0.8386333	33.726	9.442	12.999	5.472	4.025	-4.748	-4.990	-5.117	2749.367	-0.234	1476.076	-1.498	8.590	0.286	5	0.450	3
754091	C17H16N2O2	138.518	12.561	84.981	17.364	0.000	38.299	36.488	-51.176	0.011	21.400	0	0	0	0	0	3	0	0	280.326	6.291	547.359	228.138	58.708	260.513	0.000	938.531	0.000	2.750	0.0421724	0.0000000	0.8469518	31.968	9.145	12.164	5.255	3.978	-4.661	-4.700	-5.251	2748.973	-0.163	1475.847	-1.396	8.571	0.234	4	0.480	3
754090	C17H16N2O2	133.044	10.987	85.475	17.364	0.000	34.905	40.187	-55.874	0.028	21.810	0	0	0	0	0	3	0	0	280.326	5.596	545.280	232.439	59.346	253.495	0.000	933.772	0.000	2.750	0.0335384	0.0000000	0.8473042	31.710	9.054	11.947	5.206	3.934	-4.622	-4.700	-5.212	2710.945	-0.168	1453.792	-1.432	8.692	0.253	4	0.466	3
754089	C26H27N3O5	199.347	36.901	159.424	14.699	0.000	108.190	-24.840	-95.027	0.044	41.764	1	0	0	0	0	7	0	-1	461.516	5.923	698.743	424.306	105.252	169.184	0.000	1347.559	1.500	5.500	0.0260369	0.0096403	0.8443959	44.896	12.964	20.215	9.338	4.856	-5.800	-7.681	-4.857	994.935	-0.843	492.001	-2.191	8.042	0.080	9	0.902	3
754088	C26H25N3O7	316.110	40.561	155.029	14.699	0.000	117.044	92.401	-103.625	0.047	49.262	1	0	0	0	0	7	0	-2	491.499	8.561	800.753	446.977	153.394	200.382	0.000	1465.209	0.000	5.500	0.0500256	0.0000000	0.7791116	49.903	14.464	20.153	7.926	5.349	-7.372	-8.269	-6.062	347.746	-1.543	157.946	-2.969	8.870	1.330	8	1.103	1
754087	C26H26N2O5	242.849	36.353	151.052	14.699	0.000	105.664	19.545	-84.464	0.037	41.276	0	0	0	0	0	6	0	0	446.502	4.362	689.504	425.080	58.861	205.563	0.000	1318.307	0.000	4.500	0.0144334	0.0000000	0.8432818	44.715	12.296	17.117	6.286	5.538	-5.950	-7.777	-5.048	2739.819	-0.350	1470.535	-1.304	8.693	0.141	7	0.987	3
754085	C24H22N2O3	189.322	30.318	123.380	14.694	0.000	86.549	2.551	-68.170	0.034	31.694	1	0	0	0	0	4	0	0	386.449	6.512	688.557	293.059	58.679	336.818	0.000	1231.714	0.000	3.000	0.0344281	0.0000000	0.8070469	43.787	12.469	16.353	6.139	5.858	-7.043	-7.197	-6.260	2750.713	-0.278	1476.857	-1.030	8.580	0.165	5	1.221	1
754084	C23H20N2O3	147.711	30.160	115.034	14.693	0.000	79.437	-8.542	-83.072	0.043	27.143	1	0	0	0	0	4	0	-1	372.423	6.292	664.839	200.118	113.376	351.344	0.000	1180.009	1.000	3.000	0.0335454	0.0045124	0.8122800	41.857	12.686	17.420	8.018	5.059	-6.643	-6.891	-6.245	833.212	-0.823	406.159	-1.987	8.593	0.179	5	1.082	1
754083	C23H21N3O2	158.533	30.620	123.189	14.693	0.000	82.409	-22.579	-69.799	0.050	28.190	0	0	0	0	0	4	0	0	371.438	7.972	612.588	212.156	105.631	294.800	0.000	1147.534	1.500	3.250	0.0553874	0.0064977	0.8653141	40.017	12.084	17.997	8.433	4.651	-5.520	-6.716	-5.117	986.736	-0.618	487.620	-2.044	8.116	0.089	6	0.915	3
754081	C25H24N2O2	89.740	10.600	46.469	23.653	0.054	34.251	19.627	-44.913	0.041	28.490	2	0	0	0	0	3	0	0	384.477	5.780	688.217	265.257	58.478	364.482	0.000	1255.792	0.000	2.250	0.0266065	0.0000000	0.8179338	45.657	12.872	16.627	5.807	6.414	-7.592	-7.503	-6.216	2762.850	-0.200	1483.902	-1.025	8.634	0.193	3	1.534	1
754077	C24H22N2O3	212.710	32.232	123.518	14.695	0.000	87.738	24.407	-69.879	0.019	30.615	0	0	0	0	0	4	0	0	386.449	5.607	637.562	290.833	58.964	287.764	0.000	1189.407	0.000	3.000	0.0264299	0.0000000	0.8515230	41.626	11.722	15.570	5.685	5.523	-6.077	-7.197	-5.307	2733.650	-0.220	1466.957	-1.208	8.674	0.159	5	1.099	3
754076	C24H22N2O3	187.986	33.300	123.722	14.695	0.000	89.604	-14.500	-58.835	0.041	32.069	0	0	0	0	0	4	0	0	386.449	7.910	659.614	269.803	58.652	331.159	0.000	1208.613	0.000	3.000	0.0517648	0.0000000	0.8318920	42.809	12.192	16.333	6.031	5.701	-6.495	-7.197	-5.831	2752.366	-0.243	1477.816	-1.050	8.545	0.264	5	1.154	1
754073	C23H20N2O2	204.018	31.845	114.483	14.693	0.000	82.825	12.522	-52.350	0.043	27.952	0	0	0	0	0	3	0	0	356.423	6.959	619.062	175.659	58.649	384.754	0.000	1129.375	0.000	2.250	0.0428748	0.0000000	0.8472079	40.792	11.847	15.250	5.780	5.612	-6.282	-6.907	-5.839	2752.509	-0.162	1477.899	-0.957	8.564	0.200	4	1.167	1
754054	C24H12ClN5OS2	635.817	104.533	337.857	-3.448	0.000	210.862	67.360	-81.346	0.028	84.343	2	0	0	0	0	1	0	0	485.965	6.818	707.930	0.000	92.882	459.574	155.474	1273.642	0.000	5.000	0.0364929	0.0000000	0.8026752	48.564	15.076	20.369	9.940	5.658	-7.529	-8.812	-6.917	1303.480	-0.076	4682.200	-1.516	8.612	1.655	2	0.935	1
754032	C39H32N2O5	215.239	22.492	51.558	102.220	0.394	161.611	-51.155	-71.881	0.176	75.716	6	0	0	0	0	9	0	0	608.692	1.174	998.192	402.547	38.461	557.184	0.000	1889.689	0.000	7.000	0.0007293	0.0000000	0.7405332	69.014	20.410	26.855	11.083	8.601	-10.003	-10.671	-8.388	4277.315	-0.446	2379.970	0.599	8.553	1.152	5	1.849	1
754031	C31H22N2O3	90.537	16.389	20.612	83.430	0.200	114.850	-66.332	-78.612	0.046	51.236	4	0	0	0	0	7	0	-2	470.526	4.774	853.311	72.416	137.933	642.962	0.000	1511.316	2.000	5.500	0.0150810	0.0091153	0.7463821	55.974	18.608	25.187	13.887	6.079	-8.476	-8.186	-8.702	487.397	-1.509	227.503	-1.125	8.635	1.048	3	1.263	1
754027	C31H22N2O2	110.732	16.462	19.891	69.363	0.053	119.768	-51.439	-63.364	0.044	52.411	5	0	0	0	0	6	0	-1	454.527	4.511	842.153	74.768	92.756	674.629	0.000	1490.607	1.000	4.750	0.0136499	0.0056403	0.7493468	56.090	18.061	23.220	11.786	6.805	-8.874	-8.251	-8.805	1307.060	-0.899	660.772	-0.276	8.676	1.052	2	1.480	1
754008	C9H8ClN5S	-354.389	3.807	87.483	3.992	0.000	23.142	-397.817	-74.996	0.009	3.339	0	0	0	0	0	4	0	-1	253.709	6.469	484.929	102.256	150.015	115.480	117.178	769.607	3.000	4.000	0.0543813	0.0142870	0.8375282	23.180	8.499	15.003	10.185	1.646	-3.395	-3.197	-4.712	374.380	-0.816	749.984	-3.493	8.532	0.847	2	-0.322	3
753975	C31H37NO9	11.673	22.434	61.987	50.562	1.547	96.040	-122.997	-97.900	0.047	58.885	1	0	0	0	0	12	4	-2	567.635	5.948	921.203	507.824	231.682	181.697	0.000	1744.181	2.000	12.400	0.0202818	0.0190362	0.7606837	57.678	18.028	29.295	17.244	3.489	-6.327	-5.988	-6.271	62.930	-2.829	24.892	-3.997	8.851	1.024	8	0.311	1
753974	C21H23NO5	80.978	17.578	36.408	44.063	0.529	89.293	-23.834	-83.059	0.032	53.687	0	0	0	0	0	11	1	-2	369.416	6.102	687.651	243.759	235.744	208.148	0.000	1209.937	2.000	5.700	0.0307693	0.0117225	0.7985564	37.192	13.071	18.753	10.511	2.945	-4.841	-5.117	-5.784	57.589	-2.564	22.617	-4.075	8.807	0.910	5	0.277	3
753941	C39H42N12O2S	-1.845	15.494	46.764	95.350	1.067	129.043	-100.485	-189.078	0.040	67.383	10	2	0	0	0	10	0	-2	742.900	13.421	1329.772	433.474	234.946	614.826	46.526	2374.953	4.000	15.500	0.0758421	0.0233123	0.6473781	88.342	29.992	45.723	27.636	5.293	-10.160	-7.802	-11.622	3.645	-2.865	2.520	-6.849	8.485	1.147	6	1.214	1
753940	C42H60N8O4	570.508	30.162	194.025	282.753	5.359	141.809	45.573	-129.172	0.049	173.787	10	4	0	0	0	18	0	-2	740.987	0.623	1243.160	1050.910	132.771	59.479	0.000	2379.689	0.000	14.000	0.0001633	0.0000000	0.6934015	78.091	22.843	33.005	13.838	5.045	-4.636	-5.244	-9.681	8.463	-1.565	3.854	-6.154	8.114	2.043	8	1.017	1
753938	C34H52N8O4	372.331	31.321	121.644	47.957	5.447	159.597	125.311	-118.946	0.043	98.467	9	4	0	0	0	18	0	-2	636.836	0.074	1134.296	938.253	152.108	43.934	0.000	2111.938	0.000	14.000	0.0000026	0.0000000	0.7018207	67.228	20.274	29.232	13.602	3.146	-2.573	-2.870	-9.471	5.548	-1.783	2.442	-6.565	7.987	1.946	9	0.240	1
753927	C21H19N5O2S	-111.080	6.366	48.625	47.935	0.727	48.672	-198.240	-65.167	0.040	26.362	0	0	0	0	0	6	0	-2	405.473	2.819	709.008	187.814	127.322	366.047	27.826	1242.491	3.000	6.250	0.0063980	0.0152683	0.7883322	43.214	14.180	22.265	14.018	3.789	-5.846	-6.140	-6.703	614.480	-1.096	415.128	-2.001	8.463	1.210	3	0.406	3
753925	C18H17N3O3S	-49.061	11.861	98.516	18.317	0.206	61.080	-164.781	-74.260	0.039	41.591	0	0	0	0	0	1	1	1	355.411	8.741	580.753	205.531	64.741	249.276	61.205	1035.934	2.000	5.750	0.0737465	0.0140020	0.8525659	37.043	10.955	19.328	11.647	3.352	-4.912	-5.107	-5.106	2409.709	0.060	2770.074	-1.739	8.456	0.938	4	0.282	3
753907	C19H13N3OS2	-37.632	11.564	34.686	3.238	0.000	58.319	-70.891	-74.548	0.007	24.227	2	0	0	0	0	2	0	0	363.451	5.447	607.970	2.596	81.402	415.411	108.562	1069.883	1.000	3.500	0.0277327	0.0057569	0.8320967	39.346	12.631	17.327	9.071	4.863	-6.227	-6.517	-6.230	1674.825	-0.074	3397.324	-1.364	8.912	2.046	0	0.768	1
753867	C33H53NO4	-152.507	10.767	40.993	89.168	0.857	57.842	-292.684	-59.451	0.045	33.472	8	0	0	1	0	16	2	-2	527.786	6.723	1039.844	871.721	128.858	39.265	0.000	1914.488	2.000	5.250	0.0236060	0.0071401	0.7170764	60.565	18.438	25.395	7.936	8.615	-10.479	-8.184	-4.490	150.502	-2.071	81.247	-2.220	8.659	0.277	4	1.871	1
753860	C39H40NO5P	68.461	9.602	13.014	25.659	0.049	69.523	24.491	-73.876	0.046	16.687	3	1	0	0	0	13	1	1	633.722	1.999	986.703	143.284	39.141	802.867	1.410	1966.220	1.000	12.600	0.0020331	0.0127698	0.7692487	71.854	22.669	32.841	18.829	6.401	-5.863	-7.754	-9.821	1051.045	-0.259	587.924	-0.227	8.853	0.213	6	0.773	1
753802	C18H14ClN3O2S	162.192	8.228	51.014	59.852	0.000	57.065	55.396	-69.365	0.035	34.254	0	1	0	0	0	3	0	1	371.840	4.438	624.409	145.675	157.915	211.602	109.217	1076.666	2.000	5.500	0.0182944	0.0124569	0.8136105	37.029	12.012	18.872	11.459	2.638	-4.380	-4.416	-6.283	78.576	-0.541	138.822	-5.459	8.516	1.323	4	0.316	3
753790	C16H17N5O	207.938	6.679	70.515	102.234	0.000	27.864	66.545	-65.898	0.039	32.964	0	0	0	0	0	1	0	0	295.343	2.993	538.304	368.656	127.745	41.903	0.000	931.238	1.000	6.000	0.0096220	0.0111461	0.8567311	30.872	8.284	14.627	9.323	1.808	-3.826	-3.535	-4.050	608.821	-0.657	289.340	-3.630	9.318	0.929	2	-0.027	3
753772	C28H25N5O2S2	-90.488	8.787	47.421	43.984	2.947	66.775	-173.009	-87.393	0.050	35.158	3	0	0	0	0	7	1	-1	527.658	5.595	876.220	200.165	62.501	534.635	78.919	1594.794	2.000	8.750	0.0196317	0.0141224	0.7533932	58.281	18.591	27.719	15.921	5.960	-8.053	-8.062	-8.072	2530.473	-0.399	3651.573	-0.116	8.628	0.840	5	0.853	1
753769	C27H20ClN5OS3	-125.467	7.905	42.464	54.042	3.608	51.020	-199.123	-85.385	0.154	33.657	4	0	0	0	0	6	1	-1	562.121	5.174	858.872	83.235	66.118	528.690	180.829	1563.228	2.000	8.500	0.0171271	0.0139960	0.7584342	57.603	18.954	27.878	15.874	6.227	-8.450	-8.914	-7.962	2338.318	-0.121	10000.000	-0.300	8.658	1.067	5	0.865	1
753734	C22H30O5	78.498	22.680	44.578	6.450	0.275	72.623	-43.834	-24.275	0.050	67.254	0	0	0	0	0	3	3	0	374.476	4.742	643.198	520.252	115.196	7.750	0.000	1189.607	1.000	6.750	0.0188992	0.0104944	0.8441562	39.602	10.367	18.068	9.555	3.146	-5.031	-4.452	-4.091	800.754	-0.695	389.085	-3.327	9.270	1.688	3	0.409	3
753725	C26H15ClN4O2S	184.276	9.685	22.100	44.913	0.110	69.519	112.676	-74.727	0.047	38.440	3	0	0	0	0	4	0	0	482.943	11.189	756.345	0.000	117.132	538.928	100.285	1364.119	1.000	5.250	0.0917813	0.0069413	0.7864664	51.016	16.549	23.404	11.791	5.849	-7.879	-8.873	-7.557	767.612	-0.694	1316.936	-1.396	8.990	1.819	3	1.120	1
753689	C7H5IN2O2	-128.823	3.129	5.475	9.096	0.000	31.237	-128.317	-49.443	0.002	7.955	0	0	0	0	0	2	0	-1	276.033	2.997	371.318	0.000	181.369	111.754	78.195	580.318	2.000	4.000	0.0154737	0.0152345	0.9061419	16.853	6.683	10.979	9.062	0.276	-1.834	-3.530	-3.584	188.790	-0.838	218.838	-4.276	9.408	1.412	1	-0.561	3
753688	C7H7IN2O	-173.023	2.439	11.344	9.096	0.000	26.769	-164.956	-57.714	0.006	7.215	0	0	0	0	0	2	0	-1	262.050	7.171	360.559	0.000	164.805	117.218	78.536	560.242	3.500	3.500	0.0917809	0.0181604	0.9115328	16.102	6.783	13.612	10.665	0.298	-1.644	-3.266	-3.523	271.051	-0.687	324.912	-3.952	8.413	0.985	3	-0.636	3
753681	C24H13ClN6S2	791.061	111.488	383.585	-13.154	0.000	216.660	188.305	-95.823	0.038	80.013	2	0	0	0	0	2	0	0	484.980	8.893	708.264	0.000	94.918	456.387	156.960	1281.338	2.000	4.500	0.0617195	0.0089853	0.8055245	48.199	15.598	23.219	12.149	5.738	-7.736	-8.933	-6.855	1246.792	-0.147	4546.918	-1.469	8.431	1.520	2	1.069	1
753653	C31H29Cl2N3O2	292.285	10.844	100.205	176.516	0.259	55.599	9.848	-60.985	0.049	72.285	3	1	0	0	0	7	0	1	546.495	2.919	890.919	287.276	49.973	448.701	104.969	1634.504	1.000	6.700	0.0052142	0.0075203	0.7532125	59.049	18.223	25.171	11.812	6.782	-8.041	-8.092	-8.391	829.676	0.210	1681.130	-2.250	8.077	0.690	2	1.415	1
753632	C22H18O5	245.020	13.896	162.350	11.635	0.000	64.092	46.642	-53.595	0.042	39.208	0	0	0	0	0	6	0	0	362.381	2.184	649.826	286.230	50.173	313.423	0.000	1142.462	0.000	4.500	0.0041757	0.0000000	0.8133215	38.708	11.386	14.822	6.865	4.577	-5.198	-5.760	-6.047	3312.160	-0.304	1805.214	-0.764	8.486	0.897	5	0.476	3
753626	C21H17ClO4	108.785	9.261	22.738	29.739	0.122	56.169	50.392	-59.638	0.049	28.773	0	0	0	0	0	8	1	0	368.816	5.223	659.430	198.454	67.140	322.155	71.682	1145.162	0.000	3.000	0.0238193	0.0000000	0.8027385	37.615	12.104	14.245	5.169	5.491	-6.153	-6.413	-6.260	2286.719	-0.437	2987.363	-0.854	8.664	0.780	4	0.800	3
753625	C21H18O4	126.163	9.019	26.661	23.898	0.053	52.207	71.576	-57.251	0.047	29.702	0	0	0	0	0	8	1	0	334.371	5.363	634.830	198.061	67.241	369.528	0.000	1100.567	0.000	3.000	0.0261344	0.0000000	0.8120545	36.283	11.495	13.557	5.408	4.947	-5.374	-5.681	-6.335	2281.655	-0.598	1206.635	-0.689	8.625	0.600	4	0.671	3
753616	C19H16O5	108.653	11.301	31.988	22.751	0.044	65.037	49.982	-72.450	0.046	32.632	0	0	0	0	0	7	1	0	324.332	4.169	588.241	192.013	74.689	321.540	0.000	1020.111	0.000	3.750	0.0170378	0.0000000	0.8331201	33.247	10.449	12.825	5.979	3.984	-4.261	-5.120	-5.766	1939.215	-0.576	1012.138	-1.091	8.534	0.800	4	0.279	3
753613	C18H14O4	101.519	9.336	24.564	22.354	0.035	54.523	56.542	-65.834	0.042	27.326	0	0	0	0	0	6	1	0	294.306	3.229	546.172	99.760	75.832	370.580	0.000	938.757	0.000	3.000	0.0111041	0.0000000	0.8489279	31.102	10.051	11.739	5.701	3.868	-4.020	-4.831	-5.744	1891.396	-0.500	985.188	-1.036	8.593	0.921	3	0.286	3
753603	C26H21N5O5S	83.387	18.363	69.081	93.332	1.132	103.400	-99.188	-102.733	0.045	59.354	0	0	0	0	0	6	0	-2	515.542	6.959	695.883	198.315	161.937	311.904	23.727	1355.323	1.250	9.250	0.0357265	0.0148614	0.8511196	47.212	14.543	23.515	14.244	3.252	-4.671	-7.464	-5.429	288.568	-1.230	174.147	-2.829	8.925	1.380	4	0.237	3
753601	C30H36N4O4	-43.792	12.723	46.077	111.936	7.257	99.603	-229.521	-91.866	0.046	57.300	2	0	0	0	0	10	0	-2	516.639	4.563	918.993	648.222	102.680	168.091	0.000	1686.993	1.000	7.950	0.0123443	0.0086508	0.7457532	56.544	16.440	24.225	10.862	5.999	-9.305	-8.643	-6.448	1052.405	-1.270	522.790	-1.860	8.597	1.154	5	1.155	1
753600	C28H32N4O4	-41.966	13.647	58.892	60.650	2.683	110.692	-173.467	-115.062	0.042	55.691	1	0	0	0	0	8	0	-2	488.585	8.782	858.122	581.535	97.672	178.916	0.000	1572.792	1.000	7.950	0.0490370	0.0092644	0.7621902	53.361	15.265	23.729	11.196	5.329	-8.538	-8.069	-6.233	1174.034	-1.040	588.392	-1.921	8.158	0.966	5	0.935	1
753598	C16H10F3N3O2S	-200.540	6.731	18.338	20.778	0.239	60.160	-250.836	-55.951	0.048	15.226	0	0	0	0	0	4	0	0	365.329	6.534	621.150	0.664	84.681	379.737	156.068	1042.189	0.000	4.500	0.0409642	0.0000000	0.8003247	36.612	10.569	15.639	7.978	4.357	-5.661	-5.763	-6.574	1559.093	-0.176	5724.814	-1.358	8.937	1.383	6	0.270	3
753587	C28H28N2O6S	71.187	12.067	68.741	96.212	0.993	90.471	-106.624	-90.673	0.072	51.059	0	0	0	0	0	11	0	-1	520.599	4.815	753.511	425.521	88.066	229.489	10.435	1496.595	1.000	7.750	0.0154904	0.0102852	0.8397406	48.868	14.526	21.929	10.368	5.140	-5.320	-7.952	-5.220	1448.007	-0.906	841.956	-1.278	8.452	1.087	8	0.684	3
753586	C31H29F3N4O7S	46.262	15.219	99.793	46.199	0.257	100.776	-93.021	-122.959	0.049	52.767	5	0	0	0	0	8	0	-1	658.648	6.350	1026.721	509.012	110.090	242.035	165.584	1879.810	1.000	11.250	0.0214485	0.0109572	0.7174449	66.251	18.758	30.457	15.424	6.420	-9.896	-9.484	-7.258	895.190	-0.938	3543.598	-1.928	8.985	1.355	9	1.017	1
753585	C29H25F3N2O7S	40.366	14.128	75.736	43.640	0.265	107.351	-110.085	-90.669	0.048	51.547	2	0	0	0	0	12	1	-2	602.581	1.644	958.264	395.436	123.690	272.900	166.238	1721.374	1.000	9.750	0.0015695	0.0101746	0.7248753	57.636	17.492	26.343	13.202	6.026	-8.658	-8.797	-7.285	665.186	-1.321	2591.923	-1.686	8.814	1.680	7	0.754	1
753584	C28H25F3N2O6S	96.860	12.733	75.770	71.084	0.756	94.654	-82.753	-75.384	0.041	53.659	3	0	0	0	0	11	0	-1	574.571	4.181	886.542	396.612	78.237	245.426	166.267	1628.692	1.000	7.750	0.0107310	0.0087418	0.7551360	54.307	15.763	24.143	10.784	6.615	-8.365	-9.064	-6.665	1794.628	-0.606	7580.118	-1.041	8.531	1.710	7	1.000	1
753582	C29H25F3N2O8S	-5.780	14.475	85.186	27.637	0.275	112.328	-152.446	-93.235	0.036	46.538	2	0	0	0	0	13	1	-2	618.580	2.874	968.144	396.390	124.090	276.493	171.172	1744.490	1.000	9.750	0.0047364	0.0100708	0.7238867	57.954	17.718	26.497	13.034	6.193	-8.693	-9.127	-7.318	659.411	-1.379	2732.502	-1.584	8.802	1.507	8	0.774	1
753581	C28H25F3N2O7S	46.286	13.216	85.932	53.720	0.768	100.493	-129.507	-78.335	0.046	49.889	2	0	0	0	0	12	0	-1	590.570	3.913	898.440	399.417	78.225	249.694	171.105	1651.584	1.000	7.750	0.0092712	0.0086261	0.7521012	54.622	16.001	24.221	10.623	6.782	-8.438	-9.395	-6.734	1795.113	-0.662	8059.443	-0.929	8.528	1.531	8	1.019	1
753579	C29H28N2O8S	-31.043	14.212	86.175	41.346	0.132	111.772	-177.461	-107.217	0.044	48.986	3	0	0	0	0	13	1	-2	564.609	4.959	943.764	487.980	124.431	282.322	49.030	1699.105	1.000	10.500	0.0144749	0.0111257	0.7296511	56.193	18.050	25.847	13.714	5.117	-7.412	-7.702	-7.253	654.512	-1.658	580.719	-1.570	8.725	1.170	8	0.488	1
753578	C28H28N2O7S	25.031	12.835	83.925	71.153	0.751	98.595	-150.263	-91.967	0.047	52.220	1	0	0	0	0	12	0	-1	536.598	7.079	868.617	486.309	77.481	255.871	48.956	1603.810	1.000	8.500	0.0312460	0.0097857	0.7628489	52.769	16.290	23.723	11.284	5.703	-7.063	-7.967	-6.590	1824.520	-0.927	1757.115	-0.894	8.459	1.190	8	0.730	1
753577	C28H25FN2O7S	-30.648	13.486	74.591	43.931	0.373	105.222	-170.297	-97.953	0.049	45.427	2	0	0	0	0	12	1	-2	552.573	2.812	915.687	395.066	123.580	300.872	96.169	1642.558	1.000	9.750	0.0048156	0.0106477	0.7352446	54.749	17.270	25.115	13.265	5.299	-7.593	-7.771	-7.251	666.795	-1.448	1073.786	-1.585	8.784	1.435	7	0.546	1
753576	C27H25FN2O6S	26.087	12.022	75.844	70.597	0.765	92.286	-144.243	-81.184	0.043	48.620	1	0	0	0	0	11	0	-1	524.563	4.131	841.530	394.880	78.260	272.259	96.131	1542.881	1.000	7.750	0.0110630	0.0092094	0.7673328	51.129	15.509	22.769	10.834	5.839	-7.254	-8.033	-6.595	1793.762	-0.750	3127.862	-0.947	8.513	1.466	7	0.771	1
753575	C28H26N2O7S	-11.355	12.584	66.637	54.467	0.409	85.575	-145.153	-85.873	0.047	48.304	2	0	0	0	0	12	1	-2	534.583	2.735	906.835	394.690	123.296	339.748	49.100	1623.164	1.000	9.750	0.0046099	0.0107517	0.7365664	54.344	17.648	24.801	13.490	5.045	-7.230	-7.404	-7.415	670.935	-1.554	597.010	-1.443	8.730	1.229	7	0.494	1
753574	C27H26N2O6S	62.048	10.971	63.417	91.399	0.684	88.777	-110.676	-82.524	0.047	51.119	1	0	0	0	0	11	0	-1	506.572	6.174	844.195	395.641	84.029	315.437	49.088	1533.535	1.000	7.750	0.0248588	0.0091803	0.7618183	51.167	16.116	22.803	11.157	5.608	-7.096	-7.664	-6.890	1581.458	-0.944	1508.046	-0.901	8.469	1.262	7	0.743	1
753573	C28H43NO6S	168.607	27.651	123.540	96.224	0.649	33.161	-46.128	-66.490	0.039	26.706	2	0	0	0	0	19	1	-2	521.711	7.094	812.080	624.636	99.438	37.740	50.265	1609.698	0.000	8.600	0.0312608	0.0000000	0.8179548	46.427	14.359	19.924	6.904	5.156	-4.229	-6.463	-4.658	1129.605	-1.449	1063.923	-1.395	9.021	0.693	12	0.184	1
753534	C35H30N2O3	106.700	18.842	28.618	84.497	0.198	124.532	-81.667	-68.321	0.043	58.541	6	0	0	0	0	8	0	-2	526.634	6.973	952.261	263.781	138.417	550.063	0.000	1725.041	2.000	5.500	0.0281869	0.0081681	0.7304807	62.998	20.151	27.614	13.276	7.319	-10.094	-9.334	-8.516	482.275	-1.648	224.921	-1.365	8.575	0.923	3	1.799	1
753491	C33H43ClN2O3	345.011	17.185	111.440	203.382	0.348	86.901	-0.337	-73.907	0.042	107.610	1	1	0	0	1	5	1	1	551.167	6.527	914.651	589.266	88.326	172.020	65.040	1725.829	0.000	7.750	0.0246829	0.0000000	0.7607490	61.346	16.789	25.044	12.676	5.466	-6.655	-6.131	-5.575	196.650	-0.197	410.910	-4.124	9.002	0.720	6	1.021	1
753458	C26H23N3O4S	-134.441	9.289	63.722	33.688	0.117	77.707	-207.167	-111.796	0.046	36.894	1	0	0	0	0	4	0	0	473.545	7.772	785.869	368.613	47.321	335.678	34.256	1421.994	0.000	6.000	0.0424751	0.0000000	0.7781807	51.392	14.515	20.784	9.255	5.846	-7.466	-7.905	-6.722	3524.996	-0.114	2974.525	-0.825	8.835	1.473	5	0.971	1
753456	C27H25N3O5S	-90.977	10.786	64.199	58.916	0.162	83.644	-187.910	-120.773	0.048	49.506	1	0	0	0	0	5	0	0	503.572	6.803	806.895	428.265	46.952	310.803	20.874	1487.416	0.000	6.750	0.0311189	0.0000000	0.7809740	53.130	14.833	21.537	9.648	5.830	-7.251	-8.195	-6.558	3553.487	-0.200	2534.503	-0.810	9.027	1.584	6	0.918	1
753435	C25H22ClN3O2S	58.053	13.149	67.921	2.420	0.000	101.385	-86.501	-40.321	0.029	31.887	2	0	0	0	0	8	0	1	463.981	3.214	746.550	225.943	27.627	390.124	102.856	1395.275	0.000	4.000	0.0074048	0.0000000	0.8088711	48.274	14.861	18.467	6.569	7.108	-7.416	-8.450	-6.485	5418.940	0.052	10000.000	0.114	8.400	0.955	3	1.259	1
753428	C17H15F3N2O5S	84.481	16.217	26.313	64.564	0.362	77.455	-29.103	-71.326	0.047	41.736	1	0	0	0	0	4	1	-1	416.371	8.607	656.673	288.301	134.221	107.829	126.322	1144.965	0.000	6.500	0.0646951	0.0000000	0.8060166	38.129	10.201	17.278	8.510	3.279	-5.157	-5.540	-5.185	528.541	-0.745	1221.856	-3.229	8.935	2.707	2	0.033	3
753427	C29H36O10	1226.146	32.956	1176.774	103.026	0.187	125.030	-132.116	-79.711	0.047	49.804	1	0	0	0	0	8	2	0	544.597	5.422	796.528	676.635	51.157	68.737	0.000	1583.643	1.000	7.500	0.0185613	0.0094159	0.8249014	52.743	13.854	22.772	9.539	5.819	-6.622	-8.336	-4.693	3241.757	-0.420	1763.775	-1.452	8.423	0.146	6	1.093	1
753394	C19H13FN4S	-157.240	3.760	21.679	6.251	0.000	36.739	-159.414	-66.255	0.034	11.578	1	0	0	0	0	0	0	1	348.397	3.710	607.155	86.714	51.737	386.829	81.875	1045.877	1.000	2.500	0.0131631	0.0041176	0.8207025	39.396	11.150	16.298	8.119	5.191	-6.781	-6.661	-6.278	3200.946	0.252	4886.627	-1.110	8.231	0.834	2	0.979	1
753393	C20H15FN4S	-145.230	3.753	23.078	6.251	0.000	36.947	-160.546	-54.712	0.034	12.190	1	0	0	0	0	0	0	2	362.424	3.370	640.186	169.973	24.602	363.764	81.848	1110.174	0.000	2.500	0.0102281	0.0000000	0.8099397	41.749	11.191	15.430	6.393	5.888	-7.397	-6.989	-6.342	5788.997	0.514	9268.206	-0.691	8.204	0.807	2	1.172	1
753392	C19H13FN4S	-180.107	3.864	22.311	6.251	0.000	37.075	-179.813	-69.795	0.039	11.044	1	0	0	0	0	0	0	1	348.397	3.226	604.788	83.242	63.448	376.220	81.878	1042.852	1.000	2.500	0.0099792	0.0041337	0.8223248	39.174	11.130	16.223	8.121	5.078	-6.737	-6.661	-6.201	2478.699	0.139	3706.715	-1.364	8.258	0.828	2	0.971	1
753391	C18H11FN4S	-192.135	3.868	20.914	6.251	0.000	36.871	-178.622	-81.417	0.030	11.110	0	0	0	0	0	0	0	0	334.370	3.566	571.719	0.000	90.608	399.281	81.831	978.499	2.000	2.500	0.0129991	0.0061840	0.8337244	36.819	11.100	17.091	9.848	4.288	-5.914	-6.240	-6.127	1369.828	-0.105	1951.360	-1.783	8.292	0.855	2	0.688	3
753389	C19H14N4S	-176.274	4.038	21.228	6.251	0.000	36.883	-160.420	-84.253	0.021	11.757	0	0	0	0	0	0	0	0	330.406	2.366	598.317	87.985	90.590	384.668	35.074	1025.493	2.000	2.500	0.0054586	0.0059091	0.8219694	38.560	11.740	17.311	9.796	4.388	-6.187	-6.159	-6.247	1370.366	-0.244	1082.408	-1.834	8.146	0.721	3	0.813	3
753385	C18H11BrN4S	-190.947	3.864	20.855	6.251	0.000	35.273	-174.077	-83.113	0.039	10.345	2	0	0	0	0	0	0	0	395.276	5.713	674.970	0.000	90.369	478.776	105.825	1124.706	2.000	2.500	0.0290182	0.0052381	0.7748903	43.429	13.903	19.675	10.644	5.387	-7.881	-7.494	-7.458	1376.983	-0.180	2655.975	-1.498	8.253	0.874	2	1.072	1
753378	C19H14N4S	-128.888	3.859	21.655	6.251	0.000	36.915	-127.632	-69.936	0.046	12.378	0	0	0	0	0	0	0	1	330.406	2.585	596.494	86.727	51.739	422.928	35.100	1028.288	1.000	2.500	0.0064983	0.0041912	0.8259782	39.037	11.543	15.922	8.323	4.943	-6.382	-6.288	-6.365	3200.790	0.144	2708.622	-0.983	8.135	0.714	2	0.931	1
753377	C20H16N4S	-117.570	3.852	23.067	6.251	0.000	37.130	-129.803	-58.067	0.032	12.968	1	0	0	0	0	0	0	1	344.433	2.306	629.485	169.958	24.606	399.851	35.069	1092.517	0.000	2.500	0.0048678	0.0000000	0.8149512	41.387	11.578	15.071	6.596	5.637	-6.990	-6.607	-6.433	5788.433	0.403	5136.872	-0.564	8.099	0.691	2	1.121	1
753376	C19H14N4S	-152.454	3.962	22.291	6.251	0.000	37.269	-149.026	-73.201	0.027	11.822	0	0	0	0	0	0	0	1	330.406	2.064	594.088	83.243	63.444	412.324	35.077	1025.202	1.000	2.500	0.0041549	0.0042081	0.8276634	38.812	11.523	15.858	8.325	4.830	-6.338	-6.288	-6.287	2478.883	0.032	2054.215	-1.236	8.138	0.714	2	0.923	1
753375	C24H22N4O2S	301.616	27.457	362.917	22.518	0.162	107.915	-156.147	-63.207	0.042	15.937	5	0	0	0	0	1	0	0	430.523	4.399	851.030	291.392	53.675	462.960	43.003	1468.692	0.000	5.000	0.0131785	0.0000000	0.7342447	56.402	16.292	21.756	10.001	6.777	-9.751	-7.275	-8.040	3068.343	-0.055	2858.956	-0.782	8.259	0.943	2	1.502	1
753369	C19H14N4OS	-195.351	4.692	29.512	6.252	0.000	43.624	-184.648	-94.783	0.028	14.776	0	0	0	0	0	1	0	0	346.406	1.442	603.316	88.467	90.622	393.297	30.931	1042.614	2.000	3.250	0.0019947	0.0076182	0.8242059	38.685	11.943	17.684	10.384	4.204	-5.879	-6.214	-6.252	1369.399	-0.310	1026.508	-1.708	8.136	0.740	3	0.694	3
753368	C18H11ClN4S	-190.734	3.879	20.845	6.251	0.000	35.861	-173.487	-84.083	0.040	10.988	0	0	0	0	0	0	0	0	350.825	3.514	588.742	0.000	90.605	391.684	106.453	1008.315	2.000	2.500	0.0122432	0.0060052	0.8259823	37.939	12.130	17.563	9.846	4.560	-6.326	-6.577	-6.216	1369.907	-0.061	2662.221	-1.810	8.256	0.827	2	0.767	1
753366	C19H13ClN4S	-178.829	3.874	22.256	6.251	0.000	36.024	-174.715	-72.519	0.036	10.914	1	0	0	0	0	0	0	1	364.851	3.174	621.838	83.243	63.449	368.632	106.514	1072.697	1.000	2.500	0.0093905	0.0040203	0.8149658	40.296	12.169	16.697	8.119	5.353	-7.157	-7.002	-6.284	2478.664	0.188	5057.538	-1.390	8.218	0.801	2	1.053	1
753224	C17H14N2O4	183.599	16.375	206.754	25.779	0.000	61.675	-44.955	-82.028	0.018	46.145	0	0	0	0	0	3	0	-1	310.309	8.320	545.062	185.177	129.599	230.287	0.000	929.093	2.000	4.750	0.0745126	0.0123243	0.8448090	31.301	9.785	16.656	10.425	2.363	-3.999	-4.598	-5.141	584.673	-0.828	276.956	-2.809	7.934	1.091	5	0.082	3
753223	C17H14N2O2	47.632	8.073	82.298	25.727	0.000	52.956	-53.846	-67.577	0.022	38.975	0	0	0	0	0	1	0	0	278.310	6.954	525.261	150.929	128.776	245.556	0.000	891.248	2.000	3.250	0.0542518	0.0087503	0.8526859	31.217	9.542	15.643	9.439	2.712	-4.378	-4.488	-5.087	595.274	-0.678	282.388	-2.932	7.916	1.066	5	0.303	3
753222	C17H15N3O	6.048	8.685	81.846	-16.263	0.000	55.194	-37.785	-85.630	0.031	65.630	1	0	0	0	0	2	0	-1	277.325	2.211	521.208	150.759	122.619	247.830	0.000	890.413	3.000	2.250	0.0054880	0.0074771	0.8587800	30.563	9.761	15.618	9.662	2.989	-4.133	-4.664	-4.999	680.935	-0.665	326.555	-2.714	7.819	0.880	4	0.286	3
753221	C15H10FN3O	30.575	7.568	81.293	-16.263	0.000	53.220	-18.813	-76.429	0.031	65.565	0	0	0	0	0	2	0	-1	267.262	1.597	473.366	0.000	122.580	308.108	42.679	795.172	3.000	2.250	0.0032087	0.0082328	0.8768832	27.327	9.057	14.795	9.972	2.528	-3.488	-4.463	-4.994	681.518	-0.515	559.956	-2.501	8.012	1.063	1	0.042	3
753220	C15H9FN2O2	79.847	6.957	81.880	25.727	0.000	50.846	-25.527	-60.036	0.018	38.950	0	0	0	0	0	1	0	0	268.247	7.384	477.249	0.000	128.777	306.082	42.389	795.805	2.000	3.250	0.0685208	0.0096306	0.8702117	27.975	8.826	15.045	9.750	2.410	-3.816	-4.289	-5.092	595.258	-0.526	481.993	-2.719	8.160	1.234	2	0.064	3
753219	C16H12N2O3	58.145	8.419	89.629	25.729	0.000	57.620	-45.037	-78.214	0.025	42.012	0	0	0	0	0	2	0	-1	280.282	7.644	507.289	92.606	129.577	285.106	0.000	855.775	2.000	4.000	0.0682796	0.0111511	0.8593093	29.533	9.503	15.698	10.189	2.262	-3.722	-4.272	-5.168	584.948	-0.727	277.097	-2.711	7.914	1.096	4	0.061	3
753218	C16H13N3O2	17.853	9.016	89.205	-16.262	0.000	59.948	-29.345	-94.710	0.013	68.811	0	0	0	0	0	3	0	-1	279.298	1.570	502.055	92.599	122.608	286.848	0.000	854.599	3.000	3.000	0.0028858	0.0103498	0.8674717	28.860	9.724	15.438	10.400	2.456	-3.502	-4.470	-5.044	681.092	-0.704	326.637	-2.481	7.905	0.941	3	0.063	3
753217	C16H12N2O3	59.762	8.456	89.764	25.729	0.000	57.637	-45.870	-75.953	0.022	42.096	0	0	0	0	0	2	0	-1	280.282	8.462	507.371	92.607	129.602	285.161	0.000	855.904	2.000	4.000	0.0836579	0.0111494	0.8592574	29.538	9.504	15.911	10.189	2.263	-3.723	-4.272	-5.169	584.630	-0.727	276.934	-2.712	7.966	1.108	4	0.062	3
753211	C14H5Cl2N5	77.293	9.668	196.726	0.000	0.000	65.990	-139.448	-55.643	0.011	61.433	1	0	0	0	0	1	0	0	314.133	1.360	502.095	0.000	133.094	239.655	129.345	849.907	0.000	4.500	0.0021770	0.0000000	0.8642255	29.506	9.631	12.777	7.720	2.501	-4.777	-5.676	-4.872	541.711	-0.367	1303.583	-3.032	8.775	2.313	1	-0.161	3
753203	C25H21FN6O2S	-583.153	5.917	49.303	20.591	1.099	68.889	-633.545	-95.407	0.038	20.378	0	0	0	0	0	6	0	0	488.538	4.828	694.271	168.409	88.897	335.724	101.242	1344.781	2.000	7.250	0.0173348	0.0147681	0.8486660	47.018	14.186	23.251	13.061	4.757	-5.715	-7.746	-5.582	1421.981	-0.373	2595.459	-1.399	9.033	1.244	3	0.599	3
753201	C24H19FN6OS	-573.165	4.873	40.283	20.736	0.391	67.180	-610.945	-95.683	0.040	13.003	0	0	0	0	0	5	0	0	458.512	5.353	663.006	67.959	86.282	417.707	91.058	1267.748	2.000	6.500	0.0226049	0.0138647	0.8544168	45.360	14.134	22.430	13.003	4.655	-5.543	-7.433	-5.880	1505.525	-0.302	2427.861	-1.158	8.783	0.991	2	0.579	3
753199	C25H19F4N7OS	-633.165	5.552	48.347	22.267	0.248	71.122	-667.715	-112.986	0.046	12.922	0	0	0	0	1	5	0	-1	541.525	9.889	708.079	84.785	88.835	365.049	169.410	1374.705	3.000	6.000	0.0711305	0.0146768	0.8444154	49.137	14.079	25.926	14.313	4.926	-6.438	-8.560	-4.416	1245.093	-0.153	6141.370	-1.391	8.855	1.149	4	0.552	1
753193	C23H25ClN6O3	-202.406	8.560	26.181	108.484	0.115	65.795	-242.044	-169.497	0.044	47.008	0	1	0	0	2	4	0	-2	468.942	7.895	801.017	284.005	190.495	254.940	71.576	1436.056	2.000	10.250	0.0434074	0.0180966	0.7684892	51.183	15.863	26.647	21.630	1.350	-3.336	-3.414	-4.471	11.792	-1.254	40.024	-5.811	9.168	0.667	4	-0.353	2
753190	C27H17Cl3N4O2	-213.880	7.546	22.789	42.133	0.352	87.416	-278.746	-95.372	0.046	31.390	5	0	0	0	0	3	0	0	535.816	5.800	842.503	0.000	129.019	502.853	210.631	1501.671	2.000	5.750	0.0224023	0.0096519	0.7527370	56.819	18.895	26.659	14.050	6.620	-9.763	-9.483	-7.931	592.126	-0.618	4001.231	-1.838	8.717	1.113	3	1.361	1
753189	C28H19Cl3N4O2	-149.648	8.317	28.663	66.533	0.424	91.315	-261.211	-83.689	0.035	35.427	7	0	0	0	0	3	0	0	549.843	8.466	880.256	92.695	81.424	495.090	211.048	1563.306	1.000	5.750	0.0458423	0.0065322	0.7400344	59.211	18.985	26.063	12.300	7.505	-10.570	-9.872	-8.100	1674.002	-0.091	10000.000	-0.988	8.696	1.104	3	1.589	1
753188	C28H17Cl2F3N4O2	-127.607	8.858	24.432	42.155	0.345	93.061	-202.786	-93.672	0.044	34.414	4	0	0	0	0	3	0	0	569.369	6.248	861.490	0.594	129.087	499.575	232.234	1545.916	2.000	5.750	0.0252483	0.0094391	0.7505369	58.558	17.995	27.411	14.081	6.977	-10.196	-10.174	-7.951	591.250	-0.575	5246.126	-1.851	8.764	1.276	4	1.480	1
753187	C29H19Cl2F3N4O2	-63.413	9.638	30.477	66.375	0.419	96.986	-185.420	-81.887	0.044	38.542	7	0	0	0	0	3	0	0	583.396	6.965	902.814	93.292	83.122	493.749	232.651	1609.592	1.000	5.750	0.0301359	0.0063690	0.7357171	61.051	18.158	26.593	12.364	7.869	-11.076	-10.569	-8.163	1613.078	-0.070	10000.000	-1.024	8.739	1.271	4	1.717	1
753186	C27H17Cl3N4O2	-58.851	27.818	89.521	16.723	0.000	132.187	-223.942	-101.159	0.037	32.881	5	0	0	0	0	3	0	0	535.816	5.148	838.823	0.000	129.079	512.589	197.155	1497.827	2.000	5.750	0.0176943	0.0096942	0.7547484	56.758	18.816	26.532	14.103	6.556	-9.639	-9.483	-7.945	591.348	-0.644	3370.977	-1.805	8.719	1.125	3	1.352	1
753185	C28H19Cl3N4O2	-111.099	8.891	30.287	42.886	0.348	94.974	-201.065	-87.420	0.050	36.782	7	0	0	0	0	3	0	0	549.843	8.459	876.468	92.689	81.553	504.667	197.559	1559.370	1.000	5.750	0.0458887	0.0065604	0.7419849	59.145	18.901	26.000	12.352	7.440	-10.443	-9.872	-8.114	1669.283	-0.120	10000.000	-0.957	8.694	1.117	3	1.579	1
753184	C29H17ClF6N4O2	-186.689	8.418	24.273	41.545	0.366	94.491	-267.182	-88.602	0.041	33.634	6	0	0	0	0	3	0	0	602.922	4.069	898.235	1.407	128.945	466.211	301.671	1608.921	2.000	5.750	0.0102929	0.0090530	0.7392621	60.761	17.254	28.220	13.966	7.598	-11.156	-10.867	-7.974	593.077	-0.450	10000.000	-1.966	8.796	1.495	5	1.646	1
753182	C28H18Cl2F3N5O2	-209.478	8.879	30.085	45.163	0.326	94.769	-277.123	-111.577	0.041	36.249	7	0	0	0	1	3	0	-1	584.384	12.865	896.389	0.595	147.736	515.964	232.095	1590.656	3.000	5.250	0.1040440	0.0101443	0.7351668	60.505	19.048	30.398	16.783	6.508	-10.158	-9.909	-6.903	277.655	-0.870	3372.287	-2.137	8.709	1.027	4	1.268	1
753181	C29H20Cl2F3N5O2	-162.802	9.877	37.681	45.216	0.325	100.797	-253.775	-102.923	0.044	40.455	7	0	0	0	1	3	0	0	598.410	10.504	930.756	93.294	103.435	501.479	232.548	1650.230	2.000	5.250	0.0668548	0.0079770	0.7255914	62.751	19.089	28.938	15.003	7.391	-10.995	-10.336	-6.989	730.262	-0.356	9649.068	-1.371	8.730	1.035	4	1.531	1
753180	C28H20Cl3N5O2	-166.148	9.268	36.537	44.858	0.314	96.982	-247.990	-106.117	0.046	38.617	6	0	0	0	1	3	0	0	564.857	7.863	906.767	92.696	102.867	513.596	197.607	1602.491	2.000	5.250	0.0385860	0.0081880	0.7303537	60.956	19.878	27.781	15.042	6.974	-10.396	-9.641	-6.970	733.780	-0.418	6293.612	-1.318	8.696	0.965	3	1.402	1
753179	C29H18ClF6N5O2	-244.695	8.692	29.535	44.931	0.343	95.902	-317.126	-106.973	0.044	35.600	6	0	0	0	1	3	0	-1	617.937	7.286	929.623	1.407	146.645	479.641	301.929	1652.148	3.000	5.250	0.0321291	0.0097817	0.7270389	62.619	18.251	30.403	16.628	7.124	-11.058	-10.601	-6.862	284.716	-0.726	8349.370	-2.245	8.782	1.169	6	1.430	1
753178	C30H20ClF6N5O2	-197.953	9.682	37.410	44.790	0.322	101.939	-293.814	-98.283	0.043	39.592	7	0	0	0	1	3	0	0	631.964	9.602	963.916	94.105	101.126	467.236	301.449	1711.462	2.000	5.250	0.0538758	0.0077026	0.7178565	64.875	18.311	29.746	14.838	8.017	-11.906	-11.032	-6.951	771.959	-0.186	10000.000	-1.449	8.741	1.165	6	1.697	1
753164	C28H42O6	560.358	15.403	585.970	42.053	0.136	41.902	-84.270	-40.835	0.044	16.343	2	0	0	0	0	7	3	0	474.636	4.873	820.082	734.051	37.507	48.523	0.000	1578.467	1.000	7.200	0.0150462	0.0087796	0.7994626	52.985	13.703	22.451	9.290	5.973	-7.324	-5.631	-5.008	4367.397	-0.250	2434.193	-1.368	9.799	-0.627	9	1.173	1
753151	C23H16ClN3OS	190.342	13.573	19.952	157.844	0.487	96.708	-45.237	-52.986	0.037	67.471	2	0	0	0	0	0	0	1	417.912	8.394	675.612	13.383	59.764	450.800	151.666	1208.909	1.000	4.500	0.0582832	0.0066606	0.8123251	46.532	14.353	20.997	10.768	5.679	-7.589	-7.412	-6.719	2686.343	0.332	9750.982	-1.033	8.805	1.422	1	1.028	1
753145	C27H29ClN4O2	176.808	8.725	78.211	133.595	0.477	50.781	-28.326	-66.654	0.048	52.353	1	1	0	0	0	7	0	1	477.005	3.967	848.141	368.821	71.600	336.172	71.547	1519.003	1.000	7.200	0.0103576	0.0084892	0.7534762	53.352	16.265	23.239	11.572	5.419	-6.919	-6.214	-7.850	517.388	-0.125	661.962	-3.045	8.369	1.065	3	0.988	1
753018	C19H15ClN6O	-302.070	12.628	53.906	1.226	0.000	94.767	-382.628	-81.969	0.043	12.716	0	0	0	0	0	5	0	0	378.820	7.153	681.286	92.356	104.982	412.298	71.650	1162.245	2.000	6.250	0.0440236	0.0129738	0.7846953	41.086	13.653	20.762	12.885	3.839	-5.847	-5.638	-6.982	1000.815	-0.699	1222.444	-1.522	8.427	0.955	3	0.301	3
752893	C32H26F3N5O3	53.213	12.462	28.520	125.734	5.505	98.509	-115.069	-102.449	0.050	57.190	4	0	0	0	0	4	0	-1	585.584	6.300	922.674	167.932	99.818	564.666	90.258	1688.583	2.000	8.700	0.0235028	0.0133348	0.7432448	64.247	18.901	30.197	17.108	6.381	-9.419	-9.296	-8.379	1120.280	-0.661	1746.213	-0.986	8.323	1.131	5	1.232	1
752892	C32H26F3N5O3	29.831	12.288	29.035	124.907	5.525	99.450	-138.285	-103.087	0.043	54.032	4	0	0	0	0	4	0	-1	585.584	5.539	916.062	167.948	101.307	556.554	90.253	1683.475	2.000	8.700	0.0182269	0.0134310	0.7470990	63.965	18.763	30.042	17.047	6.332	-9.303	-9.296	-8.278	1084.431	-0.666	1685.793	-1.042	8.258	1.165	4	1.221	1
752885	C20H22ClN5O2	-138.428	6.752	24.863	67.671	0.123	56.565	-195.683	-98.719	0.042	22.823	0	1	0	0	1	4	0	1	399.879	6.405	724.418	311.759	99.281	251.395	61.983	1273.933	1.000	7.250	0.0322014	0.0100080	0.7845250	44.661	13.276	20.660	13.772	2.911	-4.173	-3.771	-5.569	164.793	-0.202	305.289	-4.142	8.872	0.648	4	0.135	3
752879	C23H27ClN6O2	-40.643	8.929	27.936	98.345	0.041	63.619	-95.752	-143.760	0.049	28.828	0	2	0	0	1	4	0	1	454.958	4.426	790.376	379.522	100.361	244.736	65.758	1419.547	1.000	9.250	0.0137997	0.0117033	0.7728541	50.425	14.704	23.506	15.487	2.434	-3.510	-3.120	-6.453	44.069	0.161	76.971	-6.248	9.095	0.686	5	0.096	3
752878	C22H24ClN5O3	-96.789	7.934	26.312	69.977	0.040	60.618	-123.432	-138.238	0.048	34.822	0	1	0	0	1	4	0	1	441.916	5.453	757.070	340.713	97.266	247.650	71.442	1346.554	1.000	8.950	0.0220855	0.0118219	0.7789532	47.532	14.019	22.470	15.514	2.683	-4.112	-4.028	-5.642	171.134	-0.172	360.730	-4.118	9.138	0.687	5	-0.031	3
752811	C29H42O8	6.587	18.392	65.006	110.068	0.070	35.092	-169.302	-52.739	0.047	43.579	0	0	0	0	0	10	3	-2	518.646	3.059	851.710	650.416	176.259	25.034	0.000	1635.351	0.000	9.000	0.0057235	0.0000000	0.7881597	53.111	14.865	22.401	9.797	4.391	-6.017	-6.099	-5.079	211.073	-1.931	92.075	-3.720	10.098	0.496	7	0.533	2
752782	C21H23N7O2S	-655.081	12.640	85.440	46.929	7.263	70.168	-758.409	-119.113	0.048	34.934	0	0	0	0	0	6	0	-2	437.518	9.903	728.170	269.609	175.711	281.092	1.757	1314.063	3.000	8.500	0.0746238	0.0202184	0.7967880	45.267	14.395	25.166	16.022	2.845	-5.413	-5.888	-6.161	213.615	-1.639	95.365	-3.192	8.141	0.840	5	0.227	3
752779	C43H52N6O3	-229.078	15.441	41.350	86.994	0.198	72.727	-304.608	-141.181	0.145	53.720	9	1	0	0	2	12	0	-2	700.922	11.519	1186.933	579.215	166.455	441.263	0.000	2256.390	3.000	7.500	0.0588089	0.0109445	0.7009411	80.656	25.177	36.560	19.797	7.536	-9.731	-9.640	-6.453	24.497	-2.020	28.618	-3.943	8.603	0.566	6	1.929	1
752779	C43H52N6O3	-229.078	15.441	41.350	86.994	0.198	72.727	-304.608	-141.181	0.145	51.089	9	1	0	0	2	12	0	-2	700.922	9.126	1099.957	540.275	127.986	431.696	0.000	2189.167	3.000	7.500	0.0380401	0.0118099	0.7412678	77.874	23.438	35.382	18.502	7.390	-8.509	-9.640	-5.755	68.481	-1.314	70.948	-3.268	8.576	0.443	6	1.772	1
752761	C30H22N4OS2	-219.777	7.293	33.926	45.682	0.224	80.976	-288.919	-98.959	0.046	30.308	3	0	0	0	0	4	0	0	518.650	8.568	802.545	45.858	73.077	615.919	67.691	1516.290	1.000	5.500	0.0484171	0.0068532	0.7953355	57.842	17.903	25.177	12.361	6.987	-8.473	-9.508	-7.781	2008.659	-0.282	2469.275	-0.313	8.801	1.320	2	1.491	1
752707	C10H9Br2ClN4O	-82.440	9.845	131.063	-9.806	0.000	54.703	-218.636	-49.609	0.040	5.437	1	0	0	0	0	3	0	1	396.468	4.411	498.149	177.256	49.638	107.150	164.105	858.715	0.000	3.500	0.0226632	0.0000000	0.8770793	27.309	8.511	11.263	4.828	3.601	-4.051	-6.409	-4.032	3351.070	0.355	10000.000	-1.769	9.233	1.815	4	0.047	3
752703	C23H17Cl2NO4	160.480	9.455	99.700	90.831	0.246	64.370	-39.979	-64.142	0.049	61.366	0	0	0	0	0	5	0	0	442.298	6.467	685.377	185.672	64.644	332.945	102.116	1245.952	1.000	5.250	0.0335629	0.0076600	0.8170273	43.678	13.550	19.515	9.642	5.239	-6.451	-7.375	-6.080	2414.805	-0.133	4651.471	-1.058	8.446	0.921	3	0.766	1
752702	C17H15NO4	58.032	10.370	126.962	13.869	0.000	60.245	-82.938	-70.477	0.048	42.288	0	0	0	0	0	5	0	-1	297.310	6.055	546.180	190.367	113.495	242.318	0.000	937.699	2.000	4.750	0.0391022	0.0122991	0.8482777	30.476	9.854	15.767	9.959	2.543	-3.692	-4.225	-5.143	831.053	-0.789	405.022	-2.278	8.471	0.959	3	0.021	3
752678	C22H24N4OS3	-44.372	10.712	39.581	84.682	0.316	80.964	-182.470	-78.156	0.047	48.435	0	1	0	0	0	6	0	1	456.638	10.987	756.911	245.964	58.493	323.878	128.576	1374.867	1.000	8.000	0.0877959	0.0105693	0.7900003	48.109	14.904	23.270	12.208	4.476	-5.391	-5.235	-7.201	688.826	0.291	1851.771	-2.943	8.647	1.621	5	0.488	3
752642	C26H22O6	131.198	11.592	29.970	-24.284	0.088	77.768	91.401	-55.337	0.048	28.093	2	0	0	0	0	10	0	-1	430.456	1.905	741.731	108.740	84.263	548.729	0.000	1339.611	0.000	7.000	0.0027096	0.0000000	0.7923269	46.277	15.198	19.187	10.499	4.685	-4.980	-6.286	-7.509	1573.387	-0.934	807.432	-0.179	9.064	1.815	4	0.210	3
752641	C13H11ClO4	87.491	10.278	37.348	-60.869	0.000	59.539	81.055	-39.862	0.038	9.227	1	0	0	0	0	4	0	0	266.680	3.530	485.224	177.950	91.396	170.015	45.863	816.333	0.000	6.450	0.0152652	0.0000000	0.8705647	25.571	7.956	11.807	8.152	1.221	-1.584	-2.344	-4.437	1346.462	-0.369	1216.832	-2.221	9.783	1.748	2	-0.907	3
752631	C18H14N2OS	82.740	11.057	26.848	7.156	0.057	69.748	15.634	-47.760	0.038	27.677	0	0	0	0	0	1	0	0	306.381	3.989	552.114	13.708	70.815	441.483	26.108	951.941	2.000	2.750	0.0167180	0.0070440	0.8476368	35.517	11.279	16.521	9.959	4.005	-5.092	-5.397	-6.103	2110.386	-0.090	1541.580	-1.173	8.408	1.052	2	0.539	3
752575	C14H10N2O2	154.377	8.713	65.087	0.000	0.000	67.328	69.308	-56.058	0.011	24.134	0	0	0	0	0	3	0	0	238.245	2.944	464.215	0.000	86.194	378.021	0.000	773.754	1.000	3.250	0.0111979	0.0070011	0.8780402	26.495	8.906	11.932	7.998	2.617	-3.122	-3.713	-5.308	1508.420	-0.363	771.456	-1.488	9.173	1.263	2	-0.014	3
752574	C14H10N2O	212.822	8.612	64.932	0.000	0.000	67.681	104.403	-32.805	0.024	25.487	0	0	0	0	0	2	0	1	222.246	2.530	451.933	0.000	31.603	420.330	0.000	751.104	0.000	2.500	0.0085235	0.0000000	0.8842146	26.635	8.405	9.928	5.902	3.363	-3.147	-3.592	-5.410	4968.311	0.173	2798.139	-0.429	9.356	1.270	1	0.045	3
752571	C28H22F2O6	-18.485	13.149	34.175	40.938	0.349	98.926	-106.257	-99.763	0.049	43.849	2	0	0	0	0	14	2	-2	492.475	5.259	849.964	223.375	159.488	378.222	88.879	1506.120	2.000	7.000	0.0183645	0.0116470	0.7476029	48.744	16.256	23.400	12.189	5.307	-7.128	-7.445	-7.420	304.424	-1.965	419.690	-1.782	8.727	1.336	4	0.659	1
752480	C30H21Cl2N7O	-899.744	6.977	46.780	-0.962	0.000	126.323	-999.684	-79.178	0.018	16.867	5	0	0	0	0	6	0	-1	566.448	6.102	925.988	0.000	108.750	673.894	143.344	1650.018	3.000	6.000	0.0225626	0.0112229	0.7292650	62.463	21.360	29.874	16.302	7.319	-10.188	-10.249	-9.127	921.767	-0.810	2762.803	-0.574	8.612	1.036	1	1.481	1
752476	C22H17ClN2OS	98.984	11.622	88.319	-10.608	0.000	58.762	-10.352	-38.759	0.021	25.492	2	0	0	0	0	5	0	1	392.902	5.366	687.974	54.896	48.533	470.439	114.106	1215.949	0.000	4.500	0.0236793	0.0000000	0.8008236	43.790	14.004	17.685	8.274	5.687	-6.581	-6.648	-6.998	3432.916	0.038	7914.291	-0.277	8.871	1.366	2	0.732	1
752474	C22H21NO2S2	2.136	4.197	16.440	27.806	0.082	23.224	-21.032	-48.582	0.049	17.403	0	0	0	0	1	5	0	1	395.533	3.332	683.322	146.080	29.209	433.119	74.913	1237.623	0.000	4.000	0.0089726	0.0000000	0.8158282	44.301	13.511	17.111	9.400	5.387	-5.677	-6.166	-5.203	3167.729	0.153	7617.058	-0.052	9.363	0.574	4	0.607	3
752473	C17H19NO2S2	-21.455	3.920	23.392	14.819	0.062	12.393	-27.467	-48.575	0.030	13.030	0	0	0	0	1	4	0	1	333.463	1.507	600.666	231.352	28.092	265.266	75.956	1062.816	0.000	4.250	0.0021358	0.0000000	0.8385025	36.345	10.683	14.160	8.507	3.940	-4.152	-4.372	-4.036	3255.248	0.242	7924.075	-0.719	9.249	0.495	6	0.075	3
752472	C16H16ClNOS2	-14.002	3.039	15.620	14.648	0.065	6.450	-11.914	-41.911	0.030	9.381	0	0	0	0	1	3	0	2	337.881	1.782	597.038	155.163	29.057	265.500	147.318	1038.426	0.000	3.500	0.0030589	0.0000000	0.8306414	36.013	10.944	14.010	8.021	4.412	-4.947	-4.814	-4.164	3181.236	0.463	10000.000	-0.832	9.325	0.665	4	0.247	3
752471	C16H17NOS2	-7.684	3.040	15.678	14.541	0.064	7.604	-7.858	-40.754	0.034	10.188	0	0	0	0	1	3	0	1	303.436	2.718	572.511	155.006	29.012	312.837	75.655	993.907	0.000	3.500	0.0074346	0.0000000	0.8412893	34.683	10.363	13.351	8.256	3.903	-4.171	-4.082	-4.218	3186.330	0.295	7724.456	-0.664	9.291	0.474	5	0.118	3
752464	C18H18O4	86.154	11.712	32.430	19.501	0.489	64.666	8.285	-50.929	0.050	36.096	0	0	0	0	0	7	2	-1	298.338	2.201	558.230	173.072	109.737	275.421	0.000	993.140	0.000	3.750	0.0048790	0.0000000	0.8623679	31.727	10.196	12.316	5.832	3.511	-3.693	-4.259	-5.073	902.123	-0.842	442.586	-1.900	8.664	0.724	4	0.201	3
752463	C17H14O4	14.100	9.000	34.535	11.573	0.098	52.533	-37.353	-56.287	0.049	41.793	0	0	0	0	0	5	2	-2	282.295	3.047	522.081	75.685	151.185	295.212	0.000	897.332	0.000	4.750	0.0103480	0.0000000	0.8617785	29.366	9.697	12.382	7.588	2.135	-2.810	-3.569	-5.176	364.935	-1.095	166.402	-2.786	9.087	1.106	4	-0.260	3
752461	C15H10FN5S	-108.419	15.059	132.729	1.259	0.000	47.578	-239.806	-65.238	0.025	36.249	0	0	0	0	0	2	0	0	311.336	1.932	551.047	0.000	113.863	351.834	85.351	924.534	2.000	4.500	0.0040381	0.0115488	0.8328969	32.922	10.410	16.659	11.163	2.974	-4.701	-4.886	-5.914	824.399	-0.442	1178.302	-2.187	8.740	1.010	4	0.145	3
752460	C21H18N2O2	125.265	12.530	49.355	116.014	0.437	79.138	-79.842	-52.367	0.045	59.416	0	0	0	0	0	0	0	0	330.385	1.630	568.138	150.443	91.847	325.848	0.000	1017.479	1.000	5.500	0.0026123	0.0096808	0.8611161	37.677	10.879	16.997	10.810	3.130	-4.670	-4.795	-5.333	1333.250	-0.262	675.095	-2.064	8.972	1.058	2	0.336	3
752442	C26H24N4O4S	-131.288	9.823	55.008	86.776	4.016	74.219	-240.532	-120.597	0.050	45.753	1	0	0	0	0	5	0	-1	488.560	6.558	785.968	338.230	104.558	322.501	20.680	1440.973	1.500	7.000	0.0298425	0.0109078	0.7849897	51.383	15.210	23.531	12.512	5.054	-7.210	-7.881	-6.549	1010.120	-0.818	649.171	-1.830	8.029	1.583	7	0.912	1
752432	C25H22N4O3S	-123.561	9.234	51.586	61.280	3.195	72.693	-202.089	-119.459	0.036	42.014	1	0	0	0	0	4	0	-1	458.534	7.436	750.328	245.130	108.692	375.638	20.867	1366.082	1.500	6.250	0.0404790	0.0102018	0.7935334	49.536	14.881	22.782	12.297	4.934	-7.021	-7.571	-6.664	922.941	-0.777	590.226	-1.815	8.118	1.570	5	0.907	1
752411	C21H21Cl2N5S	-197.224	8.421	35.019	8.821	0.021	53.970	-207.025	-96.450	0.049	21.171	2	0	0	0	0	6	0	-1	446.396	6.033	704.232	140.116	92.108	330.337	141.671	1279.560	3.000	4.000	0.0284490	0.0098380	0.8093870	44.356	14.784	22.189	11.347	5.521	-6.887	-7.654	-6.192	1325.691	-0.388	4006.532	-1.477	7.827	0.213	6	0.880	1
752407	C11H16N6O6S	-282.401	5.726	26.232	132.336	5.228	20.815	-338.755	-133.982	0.045	32.571	0	0	0	0	0	7	1	-2	360.344	7.245	583.828	182.876	300.641	99.265	1.045	1004.355	5.000	13.600	0.0522607	0.0520882	0.8307532	30.494	11.458	25.685	23.019	-1.925	-2.223	-2.038	-4.744	13.961	-2.760	4.954	-6.039	8.536	1.188	4	-1.066	2
752406	C11H15N5O6S	-371.895	5.352	33.074	126.715	5.311	28.308	-450.521	-120.134	0.044	35.531	0	0	0	0	0	6	1	-2	345.329	9.821	556.301	159.156	250.798	146.185	0.162	961.733	3.000	13.600	0.1002812	0.0423438	0.8470155	29.878	10.604	23.122	20.224	-1.639	-1.690	-1.734	-4.705	41.455	-2.128	15.886	-5.051	9.571	0.936	5	-1.200	2
752398	C28H27N3O6	151.293	14.760	86.839	50.287	0.317	99.733	-17.009	-83.633	0.044	55.495	1	0	0	0	0	7	0	-1	501.538	9.893	798.754	437.260	104.009	257.485	0.000	1516.328	0.000	8.750	0.0645395	0.0000000	0.7991245	52.494	14.869	22.981	11.175	4.508	-6.632	-7.914	-6.010	1022.314	-0.944	506.652	-1.857	8.833	0.801	7	0.382	1
752397	C28H30N2O7	136.613	15.434	95.037	50.394	0.314	107.131	-48.689	-83.008	0.048	58.726	0	0	0	0	0	7	0	-1	506.554	7.158	801.541	530.558	34.250	236.733	0.000	1525.733	0.000	8.000	0.0335805	0.0000000	0.7996350	52.672	14.312	21.841	9.827	5.393	-6.078	-7.369	-5.903	4689.320	-0.215	2628.696	-0.645	8.687	0.634	8	0.610	3
752389	C17H24O3	-16.291	4.273	28.337	5.711	0.000	33.783	-48.578	-39.816	0.023	9.519	0	0	0	0	0	10	1	-2	276.375	2.999	640.025	421.786	100.678	117.561	0.000	1072.217	1.000	3.500	0.0083893	0.0054685	0.7915710	31.458	9.903	12.952	5.450	3.969	-5.030	-3.783	-5.465	1099.445	-1.110	548.093	-2.001	8.725	0.224	5	0.422	3
752385	C18H16ClN3O2S	26.000	10.411	65.579	3.375	0.000	72.482	-71.115	-54.732	0.049	50.290	0	0	0	0	0	5	0	1	373.856	9.172	673.013	209.214	44.674	278.979	140.146	1144.641	1.000	5.000	0.0734878	0.0074293	0.7862987	39.108	12.366	18.172	8.876	4.910	-6.491	-5.834	-6.320	3734.674	0.124	10000.000	-0.880	8.336	1.225	2	0.529	1
752384	C18H16ClN3O3	-106.657	5.885	37.119	3.375	0.000	60.821	-159.304	-54.552	0.015	22.273	0	0	0	0	0	7	0	0	357.796	1.980	655.858	205.840	77.947	300.406	71.665	1115.606	1.000	4.500	0.0035149	0.0068612	0.7931627	36.867	11.971	15.974	8.249	4.472	-5.747	-5.706	-6.311	1806.049	-0.509	2314.339	-1.226	8.444	0.929	3	0.468	3
752369	C13H10Cl2N4S	-227.308	1.655	13.599	18.603	0.097	2.316	-213.002	-50.576	0.061	3.064	0	0	0	0	0	5	0	1	325.215	4.667	518.748	214.177	50.327	136.048	118.196	926.660	0.000	3.500	0.0235032	0.0000000	0.8861115	29.020	9.101	11.674	4.621	3.898	-3.916	-4.895	-4.024	3301.007	0.125	7987.760	-1.488	8.897	1.084	5	0.160	3
752361	C25H18Cl2FN3O2S	-107.270	7.681	29.554	51.524	0.671	45.256	-168.838	-73.119	0.048	25.845	1	0	0	0	0	2	1	1	514.400	6.030	721.262	101.608	81.059	383.993	154.602	1353.180	1.250	4.750	0.0268669	0.0073630	0.8203050	50.383	14.795	22.443	10.741	6.240	-7.980	-9.218	-6.271	1687.389	0.019	6121.432	-1.469	8.614	0.978	3	1.279	1
752358	C23H18FN3O	-12.819	5.226	14.094	36.787	0.985	45.715	-67.127	-48.498	0.050	25.079	1	0	0	0	0	4	0	0	371.413	9.500	680.252	112.184	73.494	447.665	46.909	1196.435	2.000	2.500	0.0754338	0.0051974	0.8012249	43.434	13.177	19.881	9.427	5.708	-7.069	-6.881	-6.883	1990.484	-0.326	1881.286	-0.913	8.582	0.905	1	1.108	1
752346	C20H18N4O4S	-404.769	7.101	28.187	27.522	1.521	71.314	-432.040	-108.373	0.045	19.453	0	0	0	0	0	8	0	-2	410.447	8.678	708.459	184.190	248.102	275.440	0.728	1237.002	4.000	9.000	0.0608783	0.0254072	0.7866181	40.844	14.381	25.363	17.944	1.518	-5.564	-5.946	-6.298	43.969	-2.590	17.051	-4.354	8.429	0.829	2	-0.175	2
752345	C21H21N5O2S	-430.511	7.796	35.208	9.298	1.695	77.231	-437.944	-123.796	0.048	21.283	1	0	0	0	0	7	0	-2	407.489	5.362	746.208	245.609	215.312	284.554	0.732	1302.083	3.000	8.500	0.0220783	0.0197297	0.7727945	44.178	14.668	24.113	16.138	2.472	-6.538	-6.131	-6.565	89.969	-2.260	36.971	-3.813	8.708	0.914	1	0.128	1
752344	C20H18N4O3S	-414.161	6.403	26.095	26.493	1.690	71.072	-444.379	-101.535	0.042	19.855	0	0	0	0	0	7	0	-2	394.447	9.763	700.096	184.201	210.865	304.301	0.729	1216.653	3.000	8.250	0.0783387	0.0204107	0.7872609	40.948	13.895	23.673	15.884	2.120	-5.863	-5.973	-6.426	99.144	-2.125	41.061	-3.662	8.545	0.875	1	-0.023	3
752343	C19H15ClN4O2S	-381.411	5.716	20.318	28.669	1.462	61.759	-416.233	-83.102	0.049	15.082	1	0	0	0	0	6	0	-2	398.866	9.597	675.740	91.494	210.002	318.482	55.762	1177.613	3.000	7.500	0.0782181	0.0192239	0.7980933	40.163	13.976	23.354	15.417	2.411	-6.079	-6.325	-6.318	101.030	-1.859	83.896	-3.692	8.573	0.884	0	0.055	3
752339	C14H9ClN2O2	111.886	8.599	65.120	0.000	0.000	66.323	27.397	-55.553	0.019	22.846	0	0	0	0	0	3	0	0	272.690	2.671	488.257	0.000	86.201	330.432	71.623	817.855	1.000	3.250	0.0087214	0.0066563	0.8662326	27.806	9.450	12.611	7.757	3.107	-3.856	-4.402	-5.272	1508.186	-0.207	1903.667	-1.656	9.228	1.428	2	0.099	3
752337	C14H9ClN2O	170.323	8.495	64.962	0.000	0.000	66.682	62.343	-32.159	0.029	23.863	0	0	0	0	0	2	0	1	256.691	2.342	476.022	0.000	31.591	372.804	71.627	795.197	0.000	2.500	0.0068986	0.0000000	0.8720091	27.946	8.941	10.619	5.662	3.757	-3.915	-4.324	-5.381	4969.559	0.342	6908.138	-0.596	9.368	1.435	1	0.173	3
752331	C16H17N7O4	13.954	9.817	46.764	101.842	0.019	53.414	-71.891	-126.012	0.040	47.337	0	0	0	0	0	8	0	-2	371.355	6.180	627.458	114.590	210.397	302.472	0.000	1095.309	4.000	13.800	0.0348721	0.0439870	0.8189761	35.432	12.892	25.652	22.404	-0.630	-2.370	-2.498	-5.904	100.164	-2.010	41.137	-3.564	8.402	1.070	6	-1.065	2
752330	C13H18N6O4	38.835	6.409	40.487	100.623	0.019	24.551	-23.197	-110.057	0.044	37.399	0	0	0	0	0	7	1	-2	322.323	1.414	570.656	258.678	212.499	99.479	0.000	992.918	4.000	12.300	0.0020132	0.0431083	0.8434640	30.038	10.524	22.279	19.644	-0.859	-2.154	-1.842	-4.539	95.669	-1.850	39.146	-4.413	8.356	0.500	5	-0.956	2
752329	C11H9N7	-115.518	7.072	21.067	1.226	0.000	59.102	-116.599	-87.386	0.021	18.208	0	0	0	0	0	4	0	-1	239.239	5.590	475.166	21.015	127.029	327.123	0.000	778.726	2.000	7.000	0.0401306	0.0208338	0.8614754	25.566	9.008	15.524	12.894	0.795	-2.185	-2.409	-5.334	618.421	-0.819	294.275	-2.324	8.275	0.978	2	-0.630	3
752308	C22H19N5O	-106.162	7.349	29.332	42.286	3.231	59.536	-171.197	-76.700	0.047	29.581	0	0	0	0	0	5	0	-2	369.425	8.018	663.077	243.647	163.168	256.262	0.000	1179.310	3.000	5.250	0.0545159	0.0137137	0.8141161	40.279	12.814	21.345	12.630	3.312	-6.386	-6.728	-5.762	280.919	-1.379	125.410	-3.144	8.728	0.616	4	0.465	1
752307	C21H16ClN5	-106.960	6.529	21.091	42.094	3.255	52.050	-162.473	-69.507	0.046	33.166	1	0	0	0	0	4	0	-1	373.844	5.862	644.859	156.684	145.559	272.230	70.386	1142.559	3.000	4.500	0.0300777	0.0120867	0.8196332	39.603	12.946	20.701	12.082	3.774	-6.740	-7.077	-5.749	412.636	-0.949	461.742	-2.859	8.438	0.974	3	0.531	1
752245	C24H17N5O2S	268.825	10.700	114.612	60.130	3.740	72.939	77.885	-71.182	0.050	48.902	2	0	0	0	0	5	0	-2	439.491	7.424	719.004	92.699	131.807	458.323	36.174	1296.656	2.000	4.750	0.0425082	0.0093428	0.7998043	46.905	15.178	22.103	11.981	5.018	-7.830	-8.545	-6.957	557.156	-1.023	414.900	-1.854	8.047	1.308	2	0.935	1
752203	C22H19N5O4	-159.446	15.615	114.543	52.331	0.018	63.468	-322.710	-82.712	0.049	49.834	0	0	0	0	0	2	0	-2	417.423	8.527	664.729	227.138	176.367	261.225	0.000	1216.562	2.000	6.500	0.0597609	0.0138288	0.8291054	43.743	13.057	22.096	13.186	3.165	-5.664	-6.489	-5.543	210.577	-1.268	91.841	-3.658	8.614	0.680	3	0.556	3
752200	C21H19N7O3	-427.940	8.015	65.007	47.335	2.220	86.661	-524.827	-112.352	0.047	34.817	0	0	0	0	0	8	0	-2	417.426	11.301	706.209	254.970	186.561	264.678	0.000	1260.150	4.000	8.250	0.1013429	0.0233642	0.7989383	41.668	14.056	25.536	16.708	2.354	-5.707	-6.515	-6.048	168.554	-1.867	72.202	-3.257	8.472	0.901	3	0.004	3
752193	C23H16N2O3	-3.351	13.028	37.759	35.104	0.000	103.390	-124.677	-67.955	0.045	43.135	3	0	0	0	0	6	1	-2	368.391	12.889	692.449	32.560	199.898	459.990	0.000	1181.773	2.000	7.000	0.1405826	0.0142964	0.7806691	41.681	14.356	22.845	14.375	2.786	-5.323	-5.096	-7.275	125.970	-1.985	52.704	-3.007	8.959	1.385	0	0.172	3
752192	C19H15NO3	38.187	11.293	32.476	12.570	0.000	86.948	-55.869	-49.231	0.016	33.330	0	0	0	0	0	5	1	-1	305.332	9.895	592.224	102.730	121.546	367.948	0.000	1003.901	1.000	5.250	0.0975257	0.0088649	0.8187283	34.326	11.146	16.890	10.007	2.872	-4.216	-4.297	-6.220	697.078	-0.947	334.931	-1.983	8.999	1.311	1	0.115	3
752191	C18H12ClNO2	39.728	10.654	24.100	12.569	0.000	79.237	-45.542	-41.290	0.046	29.641	1	0	0	0	0	4	1	-1	309.751	8.650	579.420	10.001	121.510	376.212	71.697	973.217	1.000	4.500	0.0768801	0.0077664	0.8196808	33.819	11.403	16.424	9.539	3.371	-4.877	-4.673	-6.244	697.619	-0.707	828.089	-2.050	9.051	1.387	0	0.222	3
752178	C17H13ClN2O5	-83.637	7.860	26.287	5.372	0.000	69.031	-103.865	-88.322	0.032	22.776	0	0	0	0	0	8	2	-2	360.753	4.406	660.717	56.487	221.438	311.117	71.674	1106.013	1.000	7.000	0.0175547	0.0105946	0.7828103	35.943	12.974	17.844	11.552	2.377	-4.740	-4.477	-6.530	78.706	-2.152	78.288	-3.737	9.297	1.167	1	-0.109	3
752173	C27H16ClN3O3	-2.702	14.224	21.873	45.150	0.144	88.995	-93.904	-79.184	0.046	39.055	0	0	0	0	0	2	2	-1	465.895	6.196	665.403	76.046	150.576	380.878	57.902	1267.732	1.000	6.750	0.0302833	0.0101442	0.8513320	46.934	14.363	21.951	12.628	4.053	-5.831	-7.724	-5.754	369.816	-0.800	350.414	-2.761	9.086	1.532	1	0.663	3
751957	C20H23NO6	225.428	13.553	52.575	33.430	2.545	89.962	99.793	-66.430	0.047	56.748	0	0	0	0	0	10	1	-1	373.405	5.266	653.900	412.763	85.575	155.562	0.000	1172.078	1.000	5.750	0.0236607	0.0087934	0.8221628	35.817	11.031	16.035	7.855	3.822	-4.447	-5.227	-5.151	1528.950	-0.883	782.812	-1.589	7.999	0.321	8	0.254	3
751956	C20H22O6	118.380	12.077	45.441	20.298	0.156	88.773	12.035	-60.399	0.048	43.948	0	0	0	0	0	9	1	0	358.390	3.965	677.852	464.063	40.536	173.253	0.000	1177.445	0.000	5.750	0.0133515	0.0000000	0.7955311	36.843	10.685	14.530	6.483	4.099	-4.587	-4.736	-5.667	4087.849	-0.406	2266.228	-0.792	8.583	0.410	5	0.116	3
751955	C20H22O6	143.206	12.534	43.985	29.537	0.193	86.360	30.420	-59.823	0.039	51.922	0	0	0	0	0	9	1	0	358.390	5.773	648.789	416.975	38.268	193.546	0.000	1152.336	0.000	5.750	0.0289203	0.0000000	0.8193091	36.032	10.551	14.572	6.536	3.974	-4.036	-4.736	-5.379	4295.377	-0.359	2390.834	-0.679	8.470	0.326	5	0.043	3
751902	C26H23N3O4S	-124.291	9.775	64.088	33.225	0.111	80.883	-195.718	-116.654	0.041	36.827	1	0	0	0	0	4	0	0	473.545	6.701	787.351	370.201	47.316	335.619	34.215	1418.742	0.000	6.000	0.0316530	0.0000000	0.7755305	51.261	14.498	20.576	9.258	5.825	-7.494	-7.905	-6.765	3525.328	-0.118	2973.277	-0.825	8.571	1.529	5	0.962	1
751899	C27H25N3O5S	-101.088	11.047	63.479	42.219	0.149	85.027	-183.871	-119.139	0.041	43.892	1	0	0	0	0	5	0	0	503.572	7.077	797.390	425.469	47.347	294.207	30.366	1483.831	0.000	6.750	0.0337536	0.0000000	0.7890128	52.828	14.705	21.529	9.518	5.821	-7.112	-8.195	-6.349	3522.959	-0.170	2830.330	-0.876	8.845	1.598	6	0.908	1
751898	C23H15F2N3OS	-118.424	7.034	36.913	27.218	0.085	60.611	-164.695	-85.590	0.048	25.540	2	0	0	0	0	1	0	1	419.448	2.856	692.965	92.049	47.321	425.137	128.458	1226.293	0.000	3.750	0.0066524	0.0000000	0.7995583	46.340	12.648	18.062	8.119	6.130	-7.783	-7.800	-6.803	3524.970	0.325	9760.089	-0.798	9.111	1.773	2	1.132	1
751896	C22H14FN3O	174.392	19.440	126.782	14.062	0.000	73.947	-2.074	-57.765	0.047	49.832	2	0	0	0	0	2	0	0	355.370	7.040	619.567	11.737	98.565	490.596	18.669	1080.068	1.000	4.000	0.0458863	0.0064561	0.8216955	40.471	12.482	17.965	10.188	4.343	-5.863	-6.273	-6.757	1151.348	-0.484	729.079	-1.416	8.324	0.963	0	0.694	3
751864	C24H14Cl2N2O2	138.494	9.708	96.977	53.115	0.187	51.457	-18.980	-53.970	0.028	49.624	3	0	0	0	0	3	0	0	433.293	6.953	683.524	6.786	84.055	486.731	105.953	1222.218	1.000	5.500	0.0395599	0.0080465	0.8088048	45.481	14.586	20.753	11.504	5.040	-6.666	-7.267	-6.947	1580.549	-0.214	3087.797	-1.066	8.399	0.982	0	0.732	1
751860	C12H7N7OS2	-495.323	3.290	26.542	1.046	0.000	49.791	-465.603	-110.390	0.020	-7.650	1	0	0	0	0	3	1	-1	329.354	3.178	488.586	0.000	163.507	238.849	86.230	873.611	1.000	7.500	0.0115580	0.0153504	0.9045578	29.163	10.230	15.845	11.852	1.200	-2.569	-4.140	-4.215	278.846	-0.738	369.168	-3.404	10.061	3.165	4	-0.498	3
751858	C13H10N4S	-408.657	2.937	20.594	12.544	0.000	53.558	-435.989	-62.300	0.025	8.009	0	0	0	0	0	2	0	1	254.309	3.337	503.738	0.000	40.890	409.716	53.131	830.599	1.000	4.000	0.0134091	0.0079406	0.8483102	29.715	9.592	13.544	8.978	3.218	-3.967	-3.817	-5.940	4056.359	0.195	4392.633	-0.638	8.358	0.765	4	0.034	3
751836	C21H26N6O3	-490.629	8.658	53.847	58.642	0.218	93.341	-613.648	-91.687	0.041	33.296	0	1	0	0	0	7	0	-1	410.475	4.088	661.428	343.281	136.282	181.864	0.000	1230.741	4.000	7.000	0.0135809	0.0211663	0.8397055	40.342	12.798	23.002	14.684	2.398	-3.236	-4.438	-5.719	126.018	-0.748	58.332	-4.781	8.187	0.567	5	0.200	3
751833	C20H24N6O3S	-709.588	7.299	40.250	57.600	0.401	78.713	-762.085	-131.767	0.043	23.301	0	1	0	0	0	6	0	-2	428.508	9.807	689.775	251.008	225.385	213.316	0.066	1256.175	4.000	9.500	0.0765625	0.0275452	0.8162521	42.303	13.898	26.343	18.256	1.049	-3.265	-3.912	-6.249	18.009	-1.655	7.128	-6.408	8.722	0.936	2	-0.076	2
751830	C22H26N6O3	-365.449	11.646	42.613	66.549	5.184	113.818	-480.110	-125.149	0.043	43.449	1	0	0	0	0	3	0	-1	422.486	4.818	699.709	343.952	137.261	218.496	0.000	1277.323	2.000	8.900	0.0181748	0.0179882	0.8136697	45.125	13.059	22.966	14.857	2.798	-5.323	-5.331	-5.589	494.604	-1.000	231.142	-2.991	7.898	0.635	4	0.229	3
751829	C19H18F3N5O2	-400.892	9.079	33.137	34.926	1.656	98.945	-491.879	-86.755	0.034	30.522	0	0	0	0	0	3	0	-1	405.379	7.157	647.025	160.737	138.002	246.928	101.359	1144.674	2.000	6.200	0.0447512	0.0135514	0.8178971	40.088	11.354	20.638	12.305	3.466	-5.737	-5.919	-5.656	486.667	-0.744	815.700	-2.905	8.562	0.813	3	0.373	3
751821	C16H13ClN4O	-157.067	7.023	23.143	9.989	0.000	63.618	-208.430	-52.410	0.043	18.306	0	0	0	0	0	4	0	0	312.758	4.339	605.835	204.708	58.459	266.735	75.933	1011.746	0.000	4.250	0.0186095	0.0000000	0.8044977	34.315	10.356	13.693	6.720	4.023	-5.152	-4.643	-5.967	2763.981	-0.093	3868.662	-1.273	8.966	0.749	4	0.248	3
751644	C19H19ClN4O	-33.527	6.874	22.076	64.862	0.987	49.908	-105.294	-72.940	0.049	46.445	0	1	0	0	0	2	0	1	354.838	2.886	637.458	182.732	91.290	301.367	62.069	1108.761	2.000	5.500	0.0075128	0.0122019	0.8127164	39.812	12.156	19.318	11.851	3.223	-4.559	-4.070	-6.726	336.590	0.072	369.058	-4.011	8.903	0.725	2	0.440	3
751642	C24H31NO7	433.041	15.011	106.168	276.090	0.028	15.519	91.235	-71.010	0.172	87.823	0	1	0	0	0	4	4	1	445.511	7.194	653.234	553.837	98.559	0.838	0.000	1281.234	0.000	13.000	0.0403932	0.0000000	0.8733372	42.561	10.814	21.339	13.890	0.115	0.082	-1.273	-4.312	287.188	-0.141	142.092	-5.012	9.272	0.450	5	-1.310	2
751641	C25H32O8	366.080	15.783	139.826	269.640	0.032	17.544	-21.497	-55.248	0.203	86.214	0	0	0	0	0	3	4	-1	460.523	6.941	685.441	590.538	94.073	0.829	0.000	1332.207	0.000	11.000	0.0361686	0.0000000	0.8542330	45.243	11.217	21.102	12.187	1.979	-2.958	-3.568	-3.895	1269.994	-0.477	640.541	-2.962	10.329	0.437	3	-0.584	3
751623	C26H25N3OS	78.367	18.015	31.587	18.131	0.135	115.110	-69.745	-34.866	0.049	55.447	1	0	0	0	0	3	0	1	427.563	3.126	742.118	289.221	38.861	382.274	31.763	1349.278	0.000	5.000	0.0072413	0.0000000	0.7957189	49.569	14.007	19.238	8.644	5.963	-7.312	-7.068	-6.661	4240.165	0.051	3519.438	-0.601	8.911	1.125	4	1.070	1
751623	C26H25N3OS	78.367	18.015	31.587	18.131	0.135	115.110	-69.745	-34.866	0.049	53.289	1	0	0	0	0	3	0	0	427.563	3.171	728.585	284.215	47.192	365.452	31.725	1338.141	0.000	5.000	0.0075153	0.0000000	0.8060328	48.962	13.810	19.087	8.554	5.812	-7.056	-7.068	-6.413	3534.874	-0.024	2889.782	-0.814	8.941	1.152	4	1.038	1
751620	C33H32N4O4	94.989	13.874	109.224	34.632	0.171	104.599	-59.146	-108.365	0.245	50.142	3	0	0	0	0	6	0	-2	548.640	5.877	834.977	288.732	137.235	409.010	0.000	1645.237	4.000	7.000	0.0209907	0.0167669	0.8071909	59.742	18.162	30.336	16.874	5.693	-7.468	-9.058	-6.602	494.882	-1.202	231.282	-2.032	8.185	0.139	9	1.255	1
751619	C31H26Cl2N4O2	90.931	12.001	92.350	34.639	0.175	88.889	-42.721	-94.403	0.278	41.136	1	0	0	0	0	4	0	-1	557.478	5.581	747.654	80.604	162.246	366.553	138.251	1534.008	4.000	5.500	0.0203043	0.0147127	0.8603658	56.169	17.863	29.268	15.557	5.911	-7.321	-9.799	-5.540	286.633	-0.800	733.034	-2.834	8.582	0.548	7	1.329	1
751605	C24H29N3O2	-34.224	7.401	17.424	87.900	0.311	64.899	-124.729	-87.429	0.047	40.407	0	0	0	0	0	9	1	-2	391.512	8.706	762.721	286.324	110.331	366.067	0.000	1363.060	1.000	7.000	0.0556008	0.0091777	0.7794879	46.113	14.597	21.122	11.169	4.551	-6.056	-5.128	-6.846	890.504	-1.189	436.428	-1.399	9.305	1.010	2	0.534	3
751516	C22H24O6	31.618	12.397	45.444	0.470	0.156	81.742	-33.254	-75.337	0.046	32.928	0	0	0	0	0	7	0	-1	384.428	3.138	637.678	399.620	105.482	132.577	0.000	1169.288	1.000	6.700	0.0084238	0.0105069	0.8417401	37.412	10.990	17.134	9.393	3.252	-4.302	-5.180	-4.725	989.961	-0.851	489.344	-2.324	8.613	0.736	7	0.194	3
751418	C25H20N4O2S	43.521	16.442	62.995	-4.752	0.000	77.684	-38.842	-70.006	0.047	37.622	2	0	0	0	0	6	0	-1	440.519	12.104	774.504	144.997	100.820	500.834	27.853	1367.058	1.000	6.250	0.1071617	0.0080697	0.7691292	49.486	15.768	22.966	11.983	5.223	-7.171	-7.230	-7.656	1096.039	-0.866	776.204	-1.037	8.519	0.967	3	0.825	1
751393	C31H20N2O3S5	267.545	16.920	78.675	97.726	1.765	79.956	76.524	-84.021	0.041	76.892
751392	C22H18N2O6S5	164.705	15.732	89.837	116.618	1.732	66.805	-28.056	-97.962	0.050	64.660
751382	C25H26N2O6S	-171.018	10.950	63.091	106.405	0.342	47.509	-287.920	-111.394	0.049	45.689	0	0	0	0	0	7	1	-2	482.550	7.202	747.052	337.540	145.221	264.291	0.000	1414.711	1.000	9.250	0.0366672	0.0123820	0.8158174	48.492	14.457	23.175	13.334	3.574	-5.227	-6.489	-5.773	415.689	-1.313	191.551	-2.593	8.860	0.692	4	0.306	3
751342	C21H20N4O2	126.186	20.822	24.625	47.398	0.031	116.511	-0.838	-82.364	0.041	50.807	0	1	0	0	0	4	0	1	360.415	5.013	676.552	219.231	96.675	360.645	0.000	1174.008	1.000	8.500	0.0214050	0.0125637	0.7955085	41.706	12.595	20.031	13.413	2.298	-3.571	-3.188	-7.287	299.246	-0.298	148.552	-3.709	8.274	1.364	1	-0.057	3
751298	C17H12ClNO2	73.707	10.025	36.356	17.472	0.000	69.650	4.039	-63.836	0.022	24.428	0	0	0	0	0	3	0	0	297.740	4.377	546.670	0.000	80.638	394.373	71.659	923.712	1.000	2.250	0.0207363	0.0041158	0.8390695	32.653	10.800	13.947	7.310	4.285	-5.232	-5.291	-6.017	1702.992	-0.205	2171.763	-1.328	8.694	1.017	1	0.564	3
751295	C20H28O6	469.905	36.233	126.115	303.146	0.502	99.319	-56.397	-39.013	0.039	113.555	0	0	0	0	0	5	1	-1	364.438	6.911	547.766	376.770	128.315	42.681	0.000	1042.593	4.000	6.700	0.0458045	0.0244630	0.9077789	32.768	10.240	20.590	13.555	1.882	-3.114	-3.964	-3.228	601.303	-0.776	285.480	-3.254	10.223	0.199	3	-0.038	3
751278	C20H12Cl2N2O	292.621	83.083	285.682	33.606	0.000	145.353	-197.325	-57.777	0.022	50.346	1	0	0	0	0	2	0	1	367.234	2.791	607.673	10.963	33.151	456.182	107.378	1065.830	0.000	4.000	0.0073083	0.0000000	0.8303991	39.573	12.301	15.756	8.046	5.015	-5.781	-6.275	-6.452	4803.221	0.386	10000.000	-0.331	8.646	0.950	1	0.557	3
751277	C21H15ClN2O2	95.148	12.761	89.073	14.305	0.000	82.966	-53.970	-49.986	0.023	38.483	0	0	0	0	0	3	0	0	362.815	6.000	644.081	93.409	85.963	393.139	71.570	1115.424	1.000	4.250	0.0322799	0.0065986	0.8075782	40.313	12.671	17.821	9.542	4.634	-6.279	-6.147	-6.520	1516.035	-0.320	1913.096	-1.431	8.625	1.323	2	0.693	1
751275	C19H15ClN2O	101.878	7.944	65.065	11.192	0.000	55.973	-9.853	-28.442	0.042	33.581	0	0	0	0	0	4	0	0	322.793	5.378	629.034	108.357	50.792	398.266	71.619	1067.346	0.000	3.500	0.0271013	0.0000000	0.8029607	37.796	11.757	14.782	6.878	4.942	-5.966	-5.323	-6.620	3267.682	-0.027	4390.485	-0.669	8.833	1.536	1	0.610	3
751271	C23H22ClN5O2S2	-192.988	6.586	43.639	34.609	3.292	53.755	-252.946	-81.923	0.045	27.366	0	0	0	0	0	7	1	-1	500.032	5.301	766.509	294.781	56.889	285.117	129.723	1426.415	2.000	8.750	0.0197008	0.0161438	0.7994874	49.159	15.289	24.528	13.939	4.891	-6.397	-7.147	-6.136	2860.345	-0.133	7912.331	-0.892	8.610	1.179	5	0.452	1
751269	C23H23N5OS2	-167.281	5.886	35.643	34.664	3.316	47.773	-222.720	-71.843	0.044	27.197	1	0	0	0	0	6	1	-1	449.588	9.263	800.009	277.048	76.214	370.588	76.159	1420.110	2.000	8.000	0.0604210	0.0141420	0.7637508	50.365	15.784	24.926	14.196	4.888	-7.154	-6.434	-7.122	1875.713	-0.482	2551.583	-1.043	8.723	0.911	5	0.590	1
751266	C22H20ClN5OS2	-172.192	5.817	35.271	34.664	3.299	46.941	-225.170	-73.014	0.049	26.678	1	0	0	0	0	6	1	-1	470.006	5.624	812.892	198.903	85.563	397.963	130.464	1418.846	2.000	8.000	0.0222942	0.0139178	0.7512002	50.576	16.501	24.770	14.496	5.045	-7.613	-6.841	-7.456	1529.362	-0.489	4059.443	-1.118	8.619	1.000	5	0.576	1
751249	C30H23N5O	20.138	13.394	118.593	97.397	1.208	95.912	-229.348	-77.018	0.039	68.669	1	0	0	0	0	3	0	-2	469.545	8.872	744.091	184.400	140.093	419.598	0.000	1420.754	0.000	5.500	0.0554011	0.0000000	0.8213945	52.785	15.325	21.845	10.073	5.407	-7.950	-9.232	-6.423	464.941	-1.002	216.195	-2.335	8.680	1.426	2	1.144	1
751166	C17H18N4O3	-24.786	5.540	28.307	65.733	3.553	39.761	-70.632	-97.048	0.046	30.651	0	0	0	0	0	7	1	-2	326.354	11.013	620.312	166.149	144.358	309.804	0.000	1058.421	3.000	7.900	0.1145830	0.0220586	0.8097055	34.668	11.883	21.512	14.932	1.795	-3.696	-3.649	-6.089	423.594	-1.326	195.491	-2.417	8.198	0.457	1	-0.317	3
751165	C14H18BrN3O2	-103.518	2.496	25.958	13.995	0.000	19.543	-61.235	-104.274	0.033	15.249	0	0	0	0	1	8	1	-2	340.219	7.833	595.132	208.121	168.260	141.494	77.256	991.972	3.000	5.700	0.0618562	0.0165891	0.8082609	29.759	10.741	18.060	14.023	1.497	-2.883	-3.647	-3.935	135.521	-1.446	294.674	-3.354	8.890	0.335	2	-0.523	3
751153	C20H14N2O3S	167.666	31.815	48.350	-3.004	0.000	116.005	104.517	-130.017	0.023	35.748	1	0	0	0	0	4	1	0	362.402	3.713	623.215	80.428	87.641	404.147	50.999	1089.936	0.000	4.000	0.0126509	0.0000000	0.8218533	38.756	12.144	15.357	7.640	4.519	-5.504	-6.053	-6.342	1461.510	-0.417	1418.584	-1.327	8.694	1.868	4	0.542	3
751152	C22H19F3N2O6	0.064	16.972	35.466	33.749	0.235	112.453	-71.029	-127.782	0.037	45.981	1	0	0	0	0	7	1	0	464.397	2.759	729.508	347.178	92.905	172.208	117.217	1312.574	0.000	6.250	0.0058001	0.0000000	0.7947258	43.525	11.582	17.979	7.931	4.820	-6.140	-6.995	-5.675	1302.801	-0.551	2888.240	-1.953	8.979	2.309	5	0.459	3
751109	C16H19N3O2	-75.474	9.907	106.833	41.785	0.000	52.740	-213.421	-73.317	0.035	30.946	0	0	0	0	0	7	0	-2	285.345	6.763	589.355	259.448	167.584	162.323	0.000	990.143	2.000	4.500	0.0461871	0.0107982	0.8151802	30.527	10.104	15.718	9.199	2.473	-4.166	-3.840	-5.297	255.095	-1.540	112.997	-3.364	8.365	1.372	1	0.090	3
751107	C23H36N2O	72.358	8.013	25.972	51.201	0.076	37.870	-18.187	-32.587	0.042	36.539	0	2	0	0	0	6	0	2	356.550	2.381	739.775	630.441	29.299	80.035	0.000	1329.266	1.000	4.250	0.0042637	0.0057450	0.7903269	43.955	11.644	17.454	6.571	4.689	-4.768	-3.169	-6.759	324.981	0.686	179.674	-5.327	8.900	-0.232	7	1.150	3
751107	C23H36N2O	72.358	8.013	25.972	51.201	0.076	37.870	-18.187	-32.587	0.042	37.788	0	2	0	0	0	6	0	2	356.550	2.170	722.601	621.606	33.420	67.574	0.000	1317.667	1.000	4.250	0.0035743	0.0058815	0.8043965	43.372	11.431	17.301	6.472	4.577	-4.456	-3.169	-6.472	297.013	0.655	163.020	-5.447	8.920	-0.235	7	1.122	3
751042	C25H23N5O3	-17.691	10.249	36.618	66.627	0.308	53.072	-94.304	-90.262	0.040	37.066	2	0	0	0	0	2	1	-2	441.488	10.199	736.472	256.449	199.987	280.035	0.000	1354.611	2.000	7.000	0.0767832	0.0134418	0.8039311	49.448	14.674	24.686	14.140	3.664	-6.723	-6.778	-6.040	125.726	-1.620	52.594	-4.027	9.049	1.238	0	0.806	1
751038	C22H21ClN4O2	-50.191	7.345	31.260	45.225	0.127	36.917	-108.614	-62.451	0.047	25.382	2	0	0	0	0	2	1	-1	408.886	5.631	699.421	266.044	135.720	226.969	70.688	1263.590	1.000	4.500	0.0250933	0.0064339	0.8081601	45.298	13.261	19.655	9.350	4.929	-7.339	-6.932	-5.719	511.526	-0.769	584.651	-3.029	9.187	0.990	0	1.092	1
750977	C15H8F4N2O2S	540.742	4.200	624.614	-6.110	0.393	46.783	-70.887	-58.251	0.049	15.931	1	0	0	0	0	3	0	1	356.294	3.977	574.255	1.990	60.688	294.108	217.470	962.719	1.000	4.000	0.0164312	0.0069655	0.8210945	33.256	9.030	15.454	8.333	4.391	-5.759	-5.753	-5.829	2632.668	0.316	10000.000	-1.314	9.195	1.294	2	0.333	3
750970	C27H23FN4O3S	-32.342	9.236	96.288	13.591	2.322	29.733	-76.019	-107.492	0.048	42.803	0	0	0	0	0	4	0	-1	502.562	7.701	667.927	125.014	153.378	367.858	21.676	1341.354	1.000	8.500	0.0442083	0.0127259	0.8806400	48.472	14.395	23.517	13.834	3.623	-4.738	-7.486	-5.218	347.866	-0.943	207.689	-2.666	8.554	1.149	1	0.436	3
750937	C20H13FO6	-80.182	7.633	5.035	22.553	0.199	69.158	-111.125	-73.635	0.048	22.199	0	0	0	0	0	6	2	-2	368.317	2.285	620.485	0.000	172.524	407.699	40.262	1100.194	2.000	6.500	0.0047463	0.0148149	0.8306414	37.917	12.709	19.555	13.181	2.802	-4.448	-5.159	-6.217	229.011	-1.366	167.104	-2.687	9.427	0.732	2	0.091	3
750916	C18H17ClN2O3	-17.627	6.851	21.114	-3.081	0.000	67.485	-31.333	-78.663	0.033	21.612	0	0	0	0	0	8	1	0	344.797	7.389	671.856	227.724	74.743	297.727	71.661	1125.878	1.000	4.000	0.0484947	0.0059537	0.7790227	36.610	12.052	16.119	7.535	4.761	-6.058	-5.338	-6.527	1936.904	-0.564	2495.958	-1.080	8.782	0.889	2	0.550	3
750915	C18H18N2O3	-1.710	6.868	21.112	-3.081	0.000	68.336	-18.186	-76.759	0.040	22.142	0	0	0	0	0	8	1	-1	310.352	5.972	647.749	227.706	74.763	345.280	0.000	1081.660	1.000	4.000	0.0329743	0.0061752	0.7867174	35.295	11.424	15.192	7.775	4.273	-5.178	-4.638	-6.630	1936.085	-0.724	1010.372	-0.913	8.754	0.829	2	0.431	3
750908	C18H13N3O6	-112.227	5.730	23.153	12.873	0.638	53.857	-120.656	-87.822	0.041	20.361	1	0	0	0	0	7	2	-2	367.317	8.327	658.870	31.443	261.645	365.782	0.000	1106.237	0.500	4.750	0.0626787	0.0050978	0.7851102	37.116	13.023	16.907	9.439	2.893	-5.385	-5.691	-6.754	32.713	-2.688	12.273	-4.381	8.759	1.984	2	0.390	2
750907	C18H13N3O5	12.413	6.341	16.240	5.171	0.337	52.839	26.581	-95.095	0.049	19.042	1	0	0	0	0	8	0	-2	351.318	6.483	647.118	46.169	216.260	384.689	0.000	1087.445	1.000	3.750	0.0386453	0.0057949	0.7902901	35.903	12.755	16.129	8.758	3.474	-5.392	-5.749	-6.760	88.126	-2.227	35.820	-3.382	8.850	1.844	2	0.499	3
750873	C29H36O10	1199.639	32.514	1169.990	94.863	0.110	126.599	-148.093	-76.343	0.048	49.875	1	0	0	0	0	8	2	0	544.597	6.754	793.782	657.080	49.550	87.153	0.000	1577.920	1.000	7.500	0.0289114	0.0094484	0.8257595	52.690	13.920	22.918	9.647	5.815	-6.573	-8.336	-4.767	3357.530	-0.403	1831.957	-1.358	8.464	0.185	6	1.078	1
750870	C32H36O8	1252.087	32.505	1159.480	94.167	0.178	131.562	-95.405	-70.400	0.044	50.545	3	0	0	0	0	6	2	-2	548.632	2.443	824.782	587.901	0.000	236.881	0.000	1633.980	0.000	6.000	0.0036526	0.0000000	0.8134365	57.647	14.939	22.075	7.902	5.373	-9.670	-9.670	-5.680	9906.038	-1.374	5899.293	-0.109	8.359	0.625	4	1.502	1
750859	C20H15ClN4O2S	-2.307	7.721	52.967	-3.803	0.000	53.716	-14.772	-98.135	0.037	18.070	1	0	0	0	0	6	0	-1	410.877	4.815	688.276	45.048	120.050	397.949	125.230	1214.112	2.000	4.750	0.0190984	0.0097599	0.7996648	42.383	14.514	20.426	11.227	4.849	-6.514	-6.783	-6.671	720.222	-0.742	1683.820	-1.754	8.977	1.096	3	0.671	1
750854	C10H13N5O6S	-460.845	6.289	33.170	132.293	6.572	29.668	-539.996	-128.841	0.035	32.375	1	0	0	0	0	6	1	-2	331.303	6.844	524.983	93.088	293.321	136.160	2.415	898.352	4.000	13.600	0.0521431	0.0518112	0.8576643	27.246	10.495	23.220	21.835	-2.230	-1.651	-1.571	-4.484	16.381	-2.451	5.991	-5.870	9.716	1.222	5	-1.158	2
750842	C22H15ClN4OS2	-136.417	9.651	47.224	13.373	0.000	73.641	-157.573	-122.732	0.024	23.107	2	0	0	0	0	4	0	0	450.960	4.964	762.228	34.963	100.943	489.756	136.566	1311.594	2.000	5.500	0.0187890	0.0102045	0.7602322	48.445	16.194	22.969	13.084	5.422	-7.943	-7.548	-7.747	1093.096	-0.507	3049.608	-1.271	8.900	1.106	2	0.857	1
750838	C21H14Cl2N2OS2	-0.441	9.738	38.190	13.375	0.000	75.301	-56.431	-80.614	0.022	24.342	2	0	0	0	0	4	0	1	445.380	2.700	738.386	34.265	64.306	440.737	199.078	1274.076	1.000	4.500	0.0057233	0.0060944	0.7697421	46.475	15.389	20.193	10.016	6.217	-8.278	-7.745	-7.360	2432.672	0.087	10000.000	-0.768	8.958	1.115	2	1.023	1
750823	C27H37NO3	61.332	9.934	37.125	11.214	0.037	60.843	-14.087	-43.736	0.045	27.468	4	1	0	0	0	9	0	1	423.594	1.780	825.583	668.711	2.801	154.071	0.000	1505.566	0.000	4.250	0.0021036	0.0000000	0.7694922	49.791	13.513	17.856	4.974	6.682	-6.952	-5.879	-6.723	2324.035	0.388	1361.742	-2.227	8.684	-0.159	10	1.470	1
750823	C27H37NO3	61.332	9.934	37.125	11.214	0.037	60.843	-14.087	-43.736	0.045	27.980	4	1	0	0	0	9	0	1	423.594	1.667	828.152	662.097	3.514	162.541	0.000	1501.003	0.000	4.250	0.0018512	0.0000000	0.7655545	49.689	13.564	17.812	5.043	6.657	-7.001	-5.879	-6.827	2288.104	0.380	1339.000	-2.210	8.683	-0.161	10	1.456	1
750802	C22H17ClN2O3S	-25.014	9.503	57.121	13.372	0.000	81.881	-103.510	-83.382	0.012	28.613	1	0	0	0	0	5	0	0	424.901	4.806	746.000	127.055	72.630	437.310	109.005	1284.548	1.000	5.500	0.0179834	0.0073727	0.7660548	46.219	14.908	20.351	10.800	5.449	-7.471	-6.916	-7.403	2028.378	-0.295	4202.158	-0.838	8.649	1.285	4	0.798	1
750773	C20H20F7N3O2S	-167.547	8.521	15.727	66.242	6.714	50.489	-245.243	-69.996	0.044	24.698	1	1	0	0	0	6	0	1	499.446	6.188	724.449	137.516	119.494	187.021	280.418	1309.427	2.000	7.000	0.0292473	0.0136649	0.7989959	44.183	11.262	22.861	12.146	4.370	-5.869	-6.214	-6.403	181.818	0.041	2979.297	-4.549	9.639	1.094	5	0.515	3
750762	C24H21N3O3S	-50.313	8.610	35.174	2.219	0.228	58.609	-71.571	-83.582	0.049	22.646	0	0	0	0	0	5	0	0	431.508	7.576	716.167	192.841	89.305	433.659	0.362	1306.619	0.000	6.000	0.0439275	0.0000000	0.8070798	47.068	14.072	19.553	9.807	4.789	-5.835	-6.823	-6.722	1409.353	-0.651	720.124	-1.158	9.118	0.828	4	0.594	3
750759	C23H18ClN3O3S	79.511	15.209	37.559	6.960	0.520	81.716	36.553	-99.007	0.032	51.537	2	0	0	0	0	3	0	0	451.926	5.903	695.421	115.525	101.287	406.574	72.035	1269.311	0.000	4.500	0.0274526	0.0000000	0.8152594	46.600	14.108	18.815	8.643	5.434	-6.865	-8.017	-6.460	1084.910	-0.457	1340.336	-1.666	7.463	0.961	3	0.972	1
750746	C19H15F3N2O3	203.207	9.892	33.375	20.901	0.261	63.819	125.265	-50.306	0.037	29.592	0	0	0	0	0	6	1	0	376.334	4.728	613.866	174.706	65.059	285.798	88.303	1084.632	0.000	5.000	0.0206088	0.0000000	0.8316620	36.130	10.178	14.936	7.215	4.158	-4.640	-5.645	-5.619	2393.015	-0.209	3869.605	-1.136	8.898	1.374	2	0.174	3
750745	C23H20N2O4S	124.122	10.040	38.054	41.496	0.544	61.270	42.319	-69.602	0.045	44.178	0	0	0	0	0	7	1	0	420.482	4.036	715.940	239.355	63.461	383.860	29.264	1300.085	0.000	5.750	0.0125317	0.0000000	0.8046422	45.047	13.688	18.135	8.615	5.099	-5.762	-6.534	-6.524	2477.978	-0.440	1908.241	-0.665	8.896	1.121	4	0.557	3
750744	C22H20N2O4S2	115.118	8.309	58.855	40.660	0.603	34.416	41.181	-68.906	0.048	33.025	0	0	0	0	0	7	1	0	440.531	4.362	705.970	330.505	61.581	222.355	91.529	1296.683	0.000	5.750	0.0146739	0.0000000	0.8145820	43.368	12.921	17.656	7.501	5.138	-5.844	-6.900	-5.593	2581.843	-0.252	4375.136	-1.199	8.973	1.434	6	0.547	3
750743	C21H18N2O4S2	117.290	8.264	58.580	40.112	0.527	38.393	42.255	-70.841	0.049	33.504	0	0	0	0	0	7	1	0	426.504	3.674	683.852	261.280	61.401	263.084	98.087	1243.634	0.000	5.750	0.0108519	0.0000000	0.8178334	41.634	12.757	17.090	7.726	4.866	-5.453	-6.602	-5.734	2591.981	-0.230	4772.627	-1.052	9.024	1.477	5	0.393	3
750742	C25H24N2O5S	117.139	9.910	65.190	48.347	0.367	56.784	-2.276	-61.183	0.048	42.534	0	0	0	0	0	8	1	0	464.535	4.390	764.856	428.350	61.735	227.056	47.715	1408.282	0.000	6.500	0.0136879	0.0000000	0.7944107	47.237	13.737	19.108	8.179	5.338	-6.213	-7.122	-5.941	2573.149	-0.454	2508.403	-1.089	8.728	1.305	6	0.628	1
750741	C25H24N2O6S	133.839	11.422	70.458	65.529	0.480	65.680	-4.813	-74.916	0.044	46.529	0	0	0	0	0	9	1	0	480.534	4.274	767.343	436.345	52.869	223.827	54.302	1418.762	0.000	7.250	0.0128747	0.0000000	0.7957601	46.984	13.789	19.373	8.623	5.124	-5.734	-7.114	-5.904	3122.801	-0.402	3360.157	-0.841	8.533	1.374	6	0.415	3
750691	C24H25ClFN5O3	-465.648	7.005	51.389	78.942	0.429	89.567	-578.813	-114.166	0.045	34.775	0	1	0	0	0	8	1	1	485.945	9.971	832.209	385.257	90.969	246.187	109.797	1472.258	2.000	9.450	0.0675276	0.0160589	0.7520650	49.980	15.272	25.595	14.526	3.961	-5.798	-5.224	-7.444	338.955	-0.323	678.945	-3.623	8.357	1.264	4	0.351	3
750690	C22H27FN4O2	-41.771	8.006	96.655	44.930	0.254	31.698	-157.292	-66.021	0.037	39.032	0	1	0	0	0	8	0	1	398.479	6.174	754.214	422.550	109.606	175.139	46.920	1327.835	2.000	6.000	0.0287065	0.0112505	0.7746394	43.522	12.855	20.680	10.562	4.034	-5.372	-4.654	-6.740	225.634	-0.623	197.862	-4.217	8.718	1.320	3	0.646	3
750689	C31H50N8O5Si2	-767.187	9.059	62.565	102.302	0.129	-2.241	-809.958	-129.043	2.377	23.564	3	0	0	0	2	10	0	-2	670.958	13.112	970.520	540.275	177.683	252.563	0.000	1982.270	4.000	10.900	0.0867336	0.0224622	0.7863254	69.167	20.369	36.510	23.372	4.531	-6.123	-7.897	-3.445	75.954	-1.955	89.032	-2.944	8.555	0.545	3	0.624	2
750685	C22H21N5S	-482.631	11.094	39.019	30.146	9.070	98.136	-616.592	-53.504	0.040	27.901	0	0	0	0	0	2	0	-1	387.501	4.919	661.714	177.719	93.013	343.898	47.085	1189.515	3.000	4.000	0.0203428	0.0104701	0.8204923	43.450	13.362	21.469	12.193	4.611	-6.384	-6.327	-6.077	1299.755	-0.363	1189.460	-1.830	8.347	0.683	4	0.816	1
750639	C22H22N8	-788.127	8.980	26.596	1.226	0.000	98.132	-853.049	-70.012	0.025	7.816	1	0	0	0	0	6	0	-1	398.469	5.196	781.587	272.974	80.294	428.319	0.000	1347.402	2.000	7.000	0.0200383	0.0126659	0.7548356	48.007	15.036	22.677	13.560	4.584	-6.849	-5.864	-7.542	1715.804	-0.738	886.711	-0.914	8.687	0.910	4	0.582	1
750512	C25H22ClNO2S	111.274	11.618	20.653	34.872	0.008	61.767	6.364	-24.010	0.039	31.828	1	0	0	0	0	4	0	0	435.967	4.923	694.488	72.751	84.141	425.841	111.755	1286.911	1.000	3.950	0.0188294	0.0056876	0.8238845	46.847	14.779	20.092	9.372	6.062	-7.312	-7.630	-6.413	1577.587	-0.230	3315.515	-1.186	9.416	0.925	6	1.189	1
750511	C26H27ClO2S	112.816	11.667	20.779	34.905	0.009	61.212	10.785	-26.541	0.045	31.225	3	0	0	0	0	4	0	1	439.011	3.008	743.920	206.164	24.862	412.139	100.755	1363.227	1.000	2.950	0.0066374	0.0039655	0.7992530	49.770	14.949	19.957	8.005	7.323	-8.553	-8.101	-6.746	5756.146	0.310	10000.000	-0.142	8.878	0.015	6	1.604	1
750510	C24H13Cl2NO3	199.220	8.863	87.924	68.712	0.093	66.082	8.006	-40.461	0.046	55.226	2	0	0	0	0	2	0	1	434.278	3.555	669.866	12.249	63.481	487.818	106.318	1203.906	0.000	5.500	0.0104961	0.0000000	0.8170318	45.401	14.042	18.836	10.095	5.008	-6.169	-7.243	-6.819	2476.928	0.070	5041.192	-0.779	8.741	0.874	0	0.557	3
750493	C15H13N5O3S	-51.514	5.599	29.557	30.160	0.017	11.786	-25.407	-103.225	0.049	16.383	0	0	0	0	0	3	0	-1	343.359	5.336	529.633	109.265	148.328	229.407	42.633	968.194	1.000	8.750	0.0294072	0.0165209	0.8936449	32.858	10.572	17.752	12.999	1.188	-2.620	-3.855	-4.347	388.427	-0.751	304.781	-3.157	9.391	0.923	6	-0.507	3
750485	C12H8N6S2	-469.145	2.883	21.599	0.000	0.000	41.996	-446.973	-88.652	0.027	-5.366	1	0	0	0	0	3	1	0	300.355	11.157	517.431	0.000	131.335	299.026	87.070	870.643	2.000	5.500	0.1429802	0.0150323	0.8521955	29.619	10.342	17.974	11.607	2.137	-3.733	-4.203	-5.350	562.927	-0.609	797.236	-2.599	9.376	2.840	2	-0.171	3
750441	C24H36N2O2	173.670	19.128	89.249	116.212	1.020	53.400	-87.599	-17.740	0.041	62.513	0	0	0	0	0	5	1	-1	384.561	3.206	711.140	510.035	95.633	105.472	0.000	1308.518	0.000	5.000	0.0078549	0.0000000	0.8135735	44.010	11.803	16.975	6.621	4.859	-6.261	-5.356	-5.052	1227.485	-0.701	617.399	-2.430	9.297	0.934	3	0.867	1
750440	C26H38O2	161.758	12.090	76.441	114.656	0.110	36.858	-62.729	-15.668	0.043	58.334	3	0	0	0	0	7	0	0	382.585	2.222	718.404	507.245	81.834	129.326	0.000	1326.954	2.000	1.500	0.0037192	0.0029528	0.8128931	43.691	12.499	17.732	5.747	6.338	-7.398	-6.662	-5.176	1659.100	-0.684	855.079	-1.900	8.589	-0.143	6	1.530	1
750425	C26H25NO5	215.420	12.348	113.096	65.584	0.237	82.016	1.223	-59.084	0.043	61.816	0	0	0	0	0	8	0	0	431.487	4.732	717.980	382.461	20.442	315.076	0.000	1336.922	0.000	6.000	0.0167502	0.0000000	0.8174415	45.222	13.002	17.954	7.874	5.323	-5.379	-6.712	-5.989	6339.362	-0.123	3641.383	-0.018	8.663	0.989	5	0.554	3
750421	C27H29N5O	-112.572	6.275	15.367	45.291	0.330	62.787	-164.397	-78.226	0.202	28.480	2	0	0	0	0	10	0	-2	439.559	11.022	847.569	214.334	116.587	516.648	0.000	1511.825	1.000	6.500	0.0803616	0.0076690	0.7516075	52.862	17.299	23.697	11.727	5.831	-7.612	-6.928	-8.015	776.800	-1.415	376.519	-0.888	8.943	0.557	4	0.991	1
750417	C36H52O5S	454.304	45.644	167.205	300.962	0.528	96.679	-123.885	-32.830	0.045	113.778	3	0	0	1	0	5	1	-1	596.864	3.533	858.211	523.114	121.663	213.386	0.047	1729.177	1.000	6.000	0.0072185	0.0069913	0.8118279	61.875	16.676	25.697	10.335	7.588	-8.822	-9.264	-3.787	176.103	-0.968	96.341	-2.530	9.824	0.657	2	1.778	1
750400	C17H18F3N3O	11.685	10.545	35.250	18.523	0.018	44.409	-49.529	-47.531	0.036	27.274	0	1	0	0	0	6	0	1	337.344	4.469	574.362	203.933	80.939	199.461	90.030	1006.214	2.000	2.750	0.0198495	0.0067711	0.8454850	32.167	9.398	15.206	7.355	3.711	-3.731	-4.563	-5.710	421.948	0.066	670.443	-3.795	8.743	0.937	4	0.473	3
750399	C21H19ClN6	-75.590	9.051	20.615	73.583	3.393	88.099	-161.230	-109.101	0.046	38.892	0	1	0	0	0	1	0	1	390.874	4.107	692.246	183.071	82.323	355.152	71.700	1208.468	1.000	5.000	0.0139583	0.0072229	0.7926134	44.958	13.301	19.551	10.555	4.357	-5.968	-5.474	-7.308	409.385	0.204	514.947	-3.752	8.812	1.305	2	0.875	3
750395	C16H14N2O3	-169.353	7.328	20.256	3.328	0.000	61.379	-197.511	-64.133	0.024	12.684	0	0	0	0	0	3	0	-1	282.298	4.190	559.104	190.808	112.486	255.811	0.000	933.683	1.000	3.750	0.0188030	0.0067072	0.8263012	31.729	9.602	13.944	8.066	3.021	-4.658	-4.348	-5.563	849.570	-0.716	414.785	-2.403	8.599	0.824	2	0.304	3
750343	C22H22N4O3S	-504.751	10.059	30.708	44.146	3.391	86.394	-597.264	-82.183	0.039	29.014	0	0	0	0	0	7	0	-1	422.501	3.562	716.425	284.856	110.045	293.894	27.630	1289.794	2.000	7.000	0.0098392	0.0138179	0.7998485	43.776	13.741	21.288	12.481	4.002	-5.687	-6.151	-6.172	896.071	-0.937	622.578	-1.840	8.670	0.631	4	0.422	3
750341	C15H10O4	-112.469	5.764	13.681	-21.707	0.000	61.604	-113.197	-58.613	0.007	10.556	0	0	0	0	0	2	0	-1	254.242	3.729	476.653	0.000	147.500	329.153	0.000	799.323	2.000	4.000	0.0173968	0.0118679	0.8738655	27.694	9.453	14.547	10.536	1.956	-3.271	-3.710	-5.143	395.513	-0.845	181.522	-2.886	9.006	0.871	2	-0.071	3
750340	C27H26N2O6	131.967	13.773	54.320	59.457	0.538	91.154	-15.466	-71.809	0.041	54.414	0	0	0	0	0	9	1	0	474.512	6.082	778.705	444.311	62.663	271.731	0.000	1432.586	0.000	7.250	0.0258240	0.0000000	0.7892336	47.994	13.970	19.735	9.024	4.995	-5.712	-7.046	-6.238	2521.520	-0.650	1344.311	-0.853	8.478	1.002	5	0.455	3
750338	C20H17F3N2O4	214.118	10.554	36.738	40.109	0.311	67.276	108.010	-48.880	0.045	37.352	0	0	0	0	0	7	1	0	406.361	6.349	647.647	258.528	66.142	239.014	83.963	1164.852	0.000	5.750	0.0346077	0.0000000	0.8266854	38.251	10.642	16.155	7.502	4.237	-4.706	-5.935	-5.476	2337.073	-0.298	3571.003	-1.224	9.205	1.389	3	0.164	3
750337	C25H23N3O5	2.868	11.560	45.069	49.062	0.422	86.230	-102.694	-86.781	0.033	43.803	0	0	0	0	0	8	1	-1	445.474	4.546	742.543	354.577	86.408	301.558	0.000	1369.020	0.000	7.500	0.0150928	0.0000000	0.8030016	46.377	13.706	19.399	9.768	4.329	-5.059	-6.313	-6.158	1501.387	-0.812	767.569	-1.282	8.817	1.265	5	0.246	3
750336	C24H20FN3O4	3.356	10.679	36.262	49.654	0.420	81.299	-93.881	-81.077	0.039	39.790	0	0	0	0	0	7	1	0	433.438	6.439	717.695	261.155	88.633	320.867	47.040	1311.970	0.000	6.750	0.0315980	0.0000000	0.8075589	44.921	13.013	19.020	9.353	4.509	-5.349	-6.406	-6.176	1430.196	-0.649	1318.263	-1.351	9.221	1.403	4	0.324	3
750335	C26H24N2O5	121.402	11.789	43.624	51.416	0.464	81.243	0.899	-68.032	0.049	52.653	0	0	0	0	0	8	1	0	444.486	3.946	702.964	306.979	61.462	334.524	0.000	1335.662	0.000	6.500	0.0116591	0.0000000	0.8343777	45.357	13.387	18.509	8.742	4.810	-4.833	-6.756	-5.807	2588.553	-0.507	1382.980	-0.706	8.809	0.998	4	0.417	3
750334	C28H26N2O6	169.734	12.313	123.915	156.013	0.304	94.687	-128.003	-89.494	0.036	85.293	1	0	0	0	0	8	1	-2	486.523	6.846	821.300	352.246	120.709	348.345	0.000	1512.918	1.000	7.000	0.0309746	0.0085231	0.7760214	52.583	15.964	23.139	11.481	5.407	-7.264	-7.684	-6.817	709.936	-1.255	341.614	-1.749	8.418	1.066	4	0.983	1
750332	C27H23ClN2O5	277.350	23.742	261.788	82.156	0.000	112.008	-114.272	-88.071	0.049	80.733	1	0	0	0	0	7	1	-2	490.942	4.323	806.033	258.497	120.625	355.272	71.640	1479.868	1.000	6.250	0.0126292	0.0077540	0.7791613	51.968	16.192	22.672	10.998	5.805	-7.765	-8.085	-6.800	711.238	-1.007	844.968	-1.819	8.581	1.099	3	1.097	1
750331	C30H30N2O8	222.011	15.678	140.773	184.987	0.471	108.469	-131.823	-96.545	0.050	96.565	1	0	0	0	0	10	1	-2	546.576	3.271	868.238	484.639	121.257	262.342	0.000	1644.030	1.000	8.500	0.0065062	0.0097899	0.7758883	55.724	16.551	24.559	12.049	5.484	-7.169	-8.292	-6.409	701.485	-1.382	337.221	-1.870	8.571	1.067	6	0.932	1
750330	C27H24N2O5	181.579	11.445	115.548	156.176	0.306	87.781	-108.825	-80.852	0.043	81.439	1	0	0	0	0	7	1	-2	456.497	6.362	781.027	257.607	120.624	402.796	0.000	1438.055	1.000	6.250	0.0281429	0.0080023	0.7888895	50.749	15.582	22.213	11.236	5.325	-7.004	-7.377	-6.869	711.245	-1.151	342.295	-1.652	8.519	1.070	3	0.986	1
750325	C38H55NO4	306.521	48.712	163.740	272.457	0.141	102.760	-244.816	-36.473	0.041	131.439	3	0	0	1	0	5	0	-1	589.857	2.642	857.893	572.039	94.305	191.550	0.000	1760.298	2.000	4.500	0.0039655	0.0074181	0.8218436	62.912	16.749	26.557	9.987	8.404	-9.242	-9.623	-3.521	320.043	-0.669	183.644	-2.103	9.560	-0.136	3	2.103	1
750324	C30H46O4	407.796	47.810	175.903	265.947	0.465	86.287	-131.855	-36.762	0.040	130.600	0	0	0	1	0	4	1	-1	470.691	4.913	682.484	521.501	141.329	19.655	0.000	1386.552	2.000	5.700	0.0174063	0.0118113	0.8811093	46.955	12.602	21.855	10.118	5.050	-5.892	-6.331	-1.742	114.624	-0.891	60.531	-3.671	10.475	0.218	2	0.930	3
750289	C19H18ClNO2S	45.865	7.005	13.701	62.113	0.034	52.239	-61.974	-27.253	0.044	20.495	0	0	0	0	0	4	0	0	359.870	4.894	627.781	94.753	108.763	317.923	106.341	1103.131	1.000	3.950	0.0217148	0.0062920	0.8224482	38.461	12.431	17.051	8.643	4.573	-6.085	-5.701	-5.921	921.502	-0.489	1731.852	-2.020	9.481	1.102	4	0.682	3
750274	C18H14N4	459.340	84.542	320.381	17.473	0.000	112.834	10.070	-85.960	0.021	38.446	1	0	0	0	0	0	0	0	286.335	8.911	507.403	125.928	82.181	299.293	0.000	894.550	0.000	3.500	0.0887716	0.0000000	0.8848752	32.504	9.330	13.779	6.983	3.208	-3.963	-4.475	-4.822	1646.558	-0.136	848.094	-1.980	8.561	1.797	2	0.279	3
750255	C25H22FNO2S	112.823	11.592	20.661	34.874	0.010	62.667	4.036	-21.017	0.047	30.243	1	0	0	0	0	4	0	0	419.513	6.731	667.813	79.998	68.301	423.160	96.353	1250.761	1.000	3.950	0.0362266	0.0059148	0.8406718	45.374	13.563	19.710	9.176	5.884	-6.762	-7.289	-6.128	2229.452	-0.085	3967.661	-0.904	9.555	0.784	6	1.094	1
750254	C26H27FO2S	114.359	11.649	20.771	34.913	0.010	62.107	8.463	-23.553	0.045	30.608	2	0	0	0	0	4	0	1	422.556	1.944	722.075	195.617	24.790	424.663	77.006	1325.168	1.000	2.950	0.0028509	0.0040854	0.8080342	48.366	13.854	19.342	8.029	7.005	-8.047	-7.758	-6.663	5765.210	0.258	8680.414	-0.096	9.029	0.123	6	1.498	1
750234	C43H58N2O7S2	115.775	43.928	134.717	302.164	5.264	104.148	-367.567	-106.879	0.035	112.362	9	0	0	0	0	7	0	-2	779.060	3.204	1080.582	509.787	190.448	379.939	0.408	2187.379	2.000	10.000	0.0046943	0.0130875	0.7541483	80.519	23.056	36.234	17.435	7.805	-10.825	-11.630	-7.322	154.841	-2.090	66.214	-3.019	9.928	1.092	2	2.194	1
750233	C14H17N3O2	-35.334	11.116	137.463	44.898	0.000	54.908	-213.043	-70.676	0.047	34.183	0	0	0	0	0	5	0	-2	259.307	4.421	510.934	239.026	148.838	123.070	0.000	867.385	2.000	4.500	0.0225344	0.0124555	0.8608772	26.524	8.620	14.026	9.057	1.829	-3.171	-3.342	-4.370	384.119	-1.077	175.876	-3.349	8.369	1.025	1	-0.109	3
750224	C26H39N3O2	130.338	15.187	69.776	161.903	0.161	44.606	-100.553	-60.743	0.029	53.746	0	0	0	0	2	6	1	-2	425.613	7.321	703.651	529.796	160.499	13.356	0.000	1373.498	1.000	6.000	0.0390204	0.0085270	0.8492319	45.088	12.363	20.090	14.180	3.066	-4.409	-5.059	-1.286	75.621	-1.282	133.563	-3.854	9.358	-0.681	3	0.287	3
750204	C13H9F3N2O5	17.906	15.619	22.075	59.048	0.438	80.541	-73.746	-86.069	0.044	38.243	1	0	0	0	0	2	1	-1	330.220	3.992	527.478	157.978	170.187	100.342	98.971	895.685	0.000	6.000	0.0177909	0.0000000	0.8519177	29.365	7.755	13.498	8.332	1.534	-3.177	-3.902	-4.407	241.002	-0.878	370.299	-4.111	9.516	2.766	1	-0.472	3
750203	C23H15F3N2O5	52.724	18.604	16.946	29.653	0.382	115.886	-45.611	-83.137	0.031	37.794	2	0	0	0	0	4	1	-1	456.377	6.912	728.203	140.741	140.819	350.696	95.947	1284.684	0.000	6.000	0.0371924	0.0000000	0.7848322	46.040	13.085	19.623	9.876	4.556	-6.642	-7.181	-6.686	457.632	-0.966	712.866	-2.495	8.847	2.588	1	0.573	1
750182	C25H27NO2	116.734	8.380	22.298	49.045	0.255	63.483	19.679	-46.406	0.048	35.357	0	1	0	0	0	10	0	1	373.494	1.306	722.414	267.327	76.690	378.397	0.000	1298.927	2.000	3.000	0.0013130	0.0058729	0.7969582	43.022	14.001	18.472	8.232	5.354	-5.272	-5.511	-7.348	462.969	-0.446	238.084	-2.702	8.612	0.074	4	1.047	3
750180	C22H32N2	261.710	11.387	43.906	146.668	0.112	35.533	39.769	-15.665	0.047	31.925	0	0	0	0	0	4	0	0	324.508	8.005	601.777	476.656	102.418	22.703	0.000	1128.268	0.000	3.000	0.0567894	0.0000000	0.8709726	36.648	9.641	14.075	4.091	4.513	-6.399	-5.575	-3.728	1058.448	-0.578	526.035	-2.943	10.165	-0.685	2	0.921	1
750148	C24H22ClN3O3S	-114.177	8.379	58.377	49.515	7.303	63.446	-196.196	-105.001	0.043	35.654	1	0	0	0	0	5	0	-2	467.969	10.091	792.640	146.332	187.977	395.405	62.926	1398.256	3.000	6.250	0.0728188	0.0136573	0.7629219	50.370	16.677	26.159	15.064	4.482	-7.586	-7.310	-7.254	163.425	-1.737	154.437	-3.111	8.451	0.759	4	0.831	1
750147	C22H19Cl2N3O3S	-97.822	9.065	57.358	48.809	7.182	59.840	-183.931	-96.146	0.045	37.008	1	0	0	0	0	3	0	-2	476.376	9.279	743.974	115.264	187.154	324.132	117.425	1326.131	3.000	6.250	0.0649222	0.0145507	0.7846298	48.087	15.752	25.555	14.917	4.181	-7.316	-7.479	-6.563	166.387	-1.356	313.130	-3.539	8.488	0.775	5	0.745	1
750146	C22H20ClN3O4S	-104.938	10.008	62.783	48.237	7.185	58.197	-166.248	-125.099	0.047	37.323	0	0	0	0	0	4	0	-2	457.931	6.335	731.453	116.972	223.131	328.637	62.713	1303.449	4.000	7.000	0.0307877	0.0191400	0.7889350	46.580	15.647	26.312	17.126	3.119	-6.342	-6.726	-6.515	75.849	-1.914	67.182	-4.090	8.208	0.711	6	0.450	1
750145	C25H26ClN3O6S	-66.520	12.535	81.512	78.776	7.296	78.474	-204.105	-121.008	0.046	51.267	1	0	0	0	0	6	0	-2	532.010	11.047	820.030	374.998	178.907	203.437	62.689	1511.652	3.000	8.500	0.0807266	0.0179535	0.7767891	52.433	16.232	27.922	15.758	4.154	-7.192	-7.738	-6.114	199.217	-1.621	190.728	-3.524	8.499	0.647	7	0.702	1
750144	C24H24ClN3O5S	-96.997	11.263	77.781	56.445	7.128	73.398	-212.074	-110.938	0.048	43.991	1	0	0	0	0	5	0	-2	501.984	8.612	803.666	308.074	186.401	246.314	62.876	1438.792	3.000	7.750	0.0515473	0.0167027	0.7669288	50.568	15.975	26.529	15.543	3.987	-7.314	-7.426	-6.478	169.143	-1.696	160.185	-3.607	8.352	0.671	6	0.679	1
750107	C15H7ClN2O	-697.664	7.192	40.989	1.259	0.000	86.174	-781.647	-51.631	0.013	12.622	1	0	0	0	0	0	0	1	266.686	5.673	461.790	0.000	73.858	313.936	73.996	776.968	0.000	4.000	0.0414232	0.0000000	0.8850941	27.938	8.742	12.124	7.434	2.587	-3.304	-3.900	-4.888	1974.718	0.117	2624.850	-1.775	9.161	2.043	1	-0.196	3
750106	C22H19NO4	67.069	9.789	25.301	101.765	0.068	84.175	-105.793	-48.237	0.040	51.144	0	0	0	0	0	4	0	0	361.396	6.796	598.632	226.372	75.201	297.059	0.000	1089.240	1.000	4.750	0.0424049	0.0079348	0.8552391	37.706	11.215	16.888	8.953	3.968	-4.815	-5.860	-5.291	1917.631	-0.363	999.967	-1.475	8.461	1.394	3	0.499	3
750104	C15H13NO3	100.002	17.847	96.016	20.684	0.000	89.621	-82.187	-41.978	0.027	36.793	0	0	0	0	0	2	0	0	255.273	6.790	465.917	157.084	79.604	229.229	0.000	798.970	1.000	4.000	0.0577107	0.0085852	0.8937370	26.726	8.169	12.860	7.904	2.358	-3.083	-3.656	-4.345	1741.860	-0.221	901.274	-1.987	8.500	1.427	2	-0.030	3
750054	C22H22N2O6	204.704	29.531	183.104	-3.131	0.000	134.567	-27.541	-111.826	0.034	46.227	1	0	0	0	0	7	1	-1	410.426	6.189	709.140	434.056	92.808	182.276	0.000	1273.904	0.000	6.250	0.0300642	0.0000000	0.8014150	42.074	12.030	17.255	7.909	4.133	-5.243	-5.849	-5.615	1305.562	-0.822	659.953	-1.916	8.643	1.880	6	0.347	3
750050	C21H24O7	158.457	13.434	52.879	29.589	0.193	92.873	35.703	-66.214	0.043	56.203	0	0	0	0	0	10	1	0	388.416	6.988	685.575	503.635	38.266	143.674	0.000	1230.086	0.000	6.500	0.0397001	0.0000000	0.8098428	38.025	10.943	15.693	6.803	4.058	-4.177	-5.026	-5.294	4295.609	-0.428	2390.974	-0.759	8.456	0.278	6	0.026	3
750040	C27H31ClO4	192.996	19.017	92.210	130.063	0.080	64.346	-79.215	-33.506	0.034	54.684	0	0	0	0	0	2	1	1	454.992	7.471	645.972	358.850	50.853	185.765	50.504	1292.779	0.000	6.400	0.0431701	0.0000000	0.8884531	46.073	12.257	19.486	8.764	4.671	-5.002	-6.488	-4.223	3263.330	0.137	3359.072	-1.610	9.189	0.827	3	0.574	3
750039	C27H31ClO4	158.242	18.044	92.643	127.002	0.164	64.298	-112.581	-31.328	0.038	50.491	0	0	0	0	0	2	1	1	454.992	7.613	648.437	362.651	47.794	174.944	63.048	1298.015	0.000	6.400	0.0446490	0.0000000	0.8874631	46.179	12.290	19.572	8.680	4.761	-5.103	-6.488	-4.187	3488.713	0.193	4229.470	-1.592	9.223	0.816	3	0.589	3
750038	C27H31ClO4	173.800	18.195	92.590	127.141	0.165	64.415	-97.022	-31.684	0.041	50.882	0	0	0	0	0	2	1	1	454.992	7.707	635.520	366.454	42.666	174.154	52.245	1289.282	0.000	6.400	0.0460735	0.0000000	0.9014353	45.822	12.125	19.431	8.604	4.698	-4.811	-6.488	-3.957	3902.062	0.221	4165.492	-1.500	9.148	0.755	3	0.564	3
750037	C28H36O5S	215.555	25.173	79.365	152.735	0.065	71.187	-49.496	-63.473	0.050	54.105	0	0	0	0	0	5	1	-1	484.649	7.806	760.462	528.978	88.550	107.942	34.993	1484.410	1.000	8.600	0.0410461	0.0113089	0.8275419	51.072	13.778	23.577	11.731	4.640	-6.192	-6.262	-4.837	1432.789	-0.514	1134.636	-2.291	8.571	0.330	4	0.720	3
750035	C25H36O6	13.602	23.038	78.980	105.747	0.057	48.905	-189.345	-53.781	0.044	50.765	0	0	0	0	0	4	2	0	432.556	3.927	667.785	547.862	94.224	25.700	0.000	1310.497	0.000	6.500	0.0117649	0.0000000	0.8672661	43.969	11.207	17.940	7.662	4.057	-4.817	-5.541	-3.802	1265.839	-0.513	638.277	-2.781	10.108	0.540	4	0.514	3
750034	C29H35BrO6	154.367	26.105	85.101	154.499	0.072	71.049	-121.025	-61.433	0.040	52.151	1	0	0	0	0	4	2	-1	559.496	5.701	797.738	499.954	101.424	140.638	55.722	1542.120	0.000	8.400	0.0210760	0.0000000	0.8091893	54.336	14.596	23.077	10.697	4.940	-6.528	-7.715	-5.290	1081.662	-0.574	1087.538	-2.509	9.674	0.481	4	0.678	1
750022	C27H27NO6	209.286	13.807	120.933	65.756	0.244	88.323	-12.530	-67.247	0.046	65.764	0	0	0	0	0	9	0	0	461.513	5.770	751.518	473.933	20.740	256.845	0.000	1411.517	0.000	6.750	0.0235883	0.0000000	0.8097481	47.009	13.291	18.946	8.079	5.374	-5.459	-7.002	-5.835	6298.307	-0.190	3615.900	-0.133	8.470	0.986	6	0.528	3
750005	C22H31NO2Si	-214.851	4.934	11.348	-14.296	0.148	13.860	-194.366	-36.480	0.046	-1.168	0	0	0	0	0	7	0	0	369.578	6.392	671.029	359.594	41.206	270.229	0.000	1277.304	0.000	4.850	0.0319851	0.0000000	0.8484379	43.050	12.262	16.950	6.685	5.298	-5.254	-5.262	-5.273	4028.499	-0.240	2230.685	-0.655	8.532	0.217	4	0.731	3
750003	C16H17ClN4O3	-540.476	9.103	28.730	35.506	3.318	77.377	-619.405	-75.105	0.045	20.764	0	0	0	0	0	5	0	-1	348.788	3.483	573.900	254.961	133.144	121.021	64.774	1017.795	2.000	7.000	0.0119220	0.0172495	0.8526467	32.523	10.386	17.583	11.573	2.159	-3.817	-4.347	-4.493	541.127	-0.800	576.646	-3.067	8.797	0.634	4	-0.133	3
749916	C23H14Cl2N2O	190.115	7.296	94.080	83.067	0.260	46.633	5.751	-46.971	0.041	55.076	3	0	0	0	0	2	0	1	405.282	2.527	652.822	6.609	50.064	490.078	106.072	1161.063	1.000	3.000	0.0055011	0.0045954	0.8183534	43.708	13.783	18.207	8.980	5.945	-7.212	-7.702	-6.808	3320.072	0.205	6897.786	-0.524	8.131	0.715	0	1.116	1
749909	C6H11N5O3	-892.837	3.557	37.578	-18.409	0.000	72.460	-902.563	-85.461	0.004	-10.076	0	0	0	0	0	5	2	-1	201.185	1.662	416.374	268.045	117.833	30.497	0.000	664.850	2.000	8.400	0.0041549	0.0285306	0.8847703	17.534	5.826	12.461	11.830	-0.572	-0.944	-0.846	-3.542	755.951	-0.741	365.608	-3.104	9.104	0.086	1	-1.043	3
749884	C18H19NO3S	161.964	6.583	10.908	55.670	0.831	25.263	105.658	-42.950	0.046	24.490	0	0	0	0	0	4	0	0	329.413	5.020	604.192	309.555	70.438	176.062	48.136	1069.373	0.000	4.500	0.0235666	0.0000000	0.8370339	35.755	10.216	14.307	6.417	3.982	-4.869	-4.751	-5.009	2127.812	-0.230	2053.505	-1.813	9.277	0.333	4	0.349	3
749874	C17H14N2O3S2	-42.696	5.970	22.098	-9.981	0.054	38.310	-8.647	-90.501	0.048	36.859	1	0	0	0	0	3	0	-1	358.429	11.109	581.862	94.202	134.599	307.766	45.296	1015.775	1.000	2.500	0.1214909	0.0042966	0.8398665	35.510	11.294	16.485	7.410	4.197	-5.671	-6.629	-5.591	524.205	-0.778	435.807	-2.628	6.973	0.734	4	0.772	3
749872	C21H20N2O5S2	-11.687	9.822	26.082	0.210	0.299	53.707	-12.530	-89.278	0.044	33.961	0	0	0	0	0	4	0	-2	444.519	11.602	714.508	294.112	148.950	228.606	42.841	1286.175	0.000	8.000	0.1046554	0.0000000	0.8004938	44.934	13.172	20.890	11.019	3.190	-5.104	-5.876	-5.850	383.187	-1.122	301.127	-3.075	8.544	1.154	3	0.042	3
749871	C20H18N2O5S2	-43.939	8.215	27.072	-6.938	0.136	47.612	-23.631	-96.406	0.034	44.135	2	0	0	0	0	5	0	-2	430.493	8.830	688.420	204.685	160.958	277.693	45.083	1229.168	1.000	4.500	0.0634336	0.0065367	0.8060945	42.479	13.295	19.154	9.170	4.496	-6.541	-7.317	-5.994	294.807	-1.279	233.318	-3.028	7.098	1.134	4	0.869	1
749870	C18H15N3S	-113.426	3.792	13.160	6.251	0.000	43.173	-132.562	-47.240	0.041	12.361	0	0	0	0	0	0	0	1	305.397	1.499	582.518	174.852	23.922	341.884	41.861	1001.435	0.000	2.500	0.0022450	0.0000000	0.8310060	37.188	10.342	13.538	6.086	5.005	-5.917	-5.598	-5.897	5875.558	0.435	5687.426	-0.756	8.322	0.971	3	0.856	3
749868	C17H12FN3S	-131.061	3.595	12.766	6.251	0.000	43.017	-151.625	-45.065	0.046	11.590	0	0	0	0	0	0	0	2	309.360	1.489	558.773	86.626	23.909	359.427	88.811	957.101	0.000	2.500	0.0023154	0.0000000	0.8405596	35.582	9.750	13.260	6.165	4.916	-5.153	-5.682	-5.826	5877.208	0.556	10000.000	-0.694	8.431	1.185	2	0.728	3
749867	C16H10FN3S	-166.816	3.628	11.745	6.251	0.000	42.492	-170.790	-60.143	0.022	10.816	0	0	0	0	0	0	0	1	295.333	1.671	523.559	0.000	62.368	372.403	88.789	890.404	1.000	2.500	0.0031355	0.0047750	0.8549172	33.036	9.734	14.077	7.895	4.142	-5.023	-5.386	-5.656	2537.856	0.212	4148.726	-1.357	8.517	1.206	2	0.556	3
749864	C17H12ClN3S	-118.364	3.734	12.783	6.251	0.000	42.193	-134.524	-48.801	0.048	11.548	0	0	0	0	0	0	0	2	325.815	2.424	574.608	86.615	23.915	350.521	113.558	985.907	0.000	2.500	0.0059583	0.0000000	0.8337145	36.649	10.761	13.776	6.151	5.188	-5.799	-6.031	-5.894	5876.489	0.613	10000.000	-0.725	8.397	1.141	2	0.811	3
749863	C16H10ClN3S	-154.113	3.770	11.762	6.251	0.000	41.665	-153.723	-63.838	0.012	10.773	0	0	0	0	0	0	0	1	311.788	2.688	538.347	0.000	62.404	362.401	113.542	918.233	1.000	2.500	0.0078678	0.0046438	0.8486683	34.055	10.723	14.592	7.871	4.400	-5.426	-5.724	-5.709	2535.842	0.264	5664.214	-1.393	8.480	1.161	2	0.631	3
749862	C18H15N3OS	-117.748	4.523	21.096	6.252	0.000	49.881	-142.789	-56.711	0.049	15.485	1	0	0	0	0	1	0	1	321.396	0.509	587.964	179.294	24.312	342.311	42.048	1017.623	0.000	3.250	0.0002546	0.0000000	0.8321572	37.198	10.510	13.897	6.623	4.744	-5.545	-5.590	-5.880	5825.761	0.372	5648.620	-0.666	8.310	0.939	3	0.660	3
749860	C17H13N3S	-105.968	3.731	12.771	6.251	0.000	43.087	-123.692	-48.115	0.043	12.535	0	0	0	0	0	0	0	1	291.370	1.286	550.562	86.614	23.921	398.162	41.865	941.796	0.000	2.500	0.0017568	0.0000000	0.8439760	35.339	10.187	13.005	6.392	4.667	-5.074	-5.300	-5.955	5875.673	0.442	5687.834	-0.558	8.345	0.999	2	0.683	3
749858	C21H26N4O2S	152.989	19.727	32.672	66.179	0.131	97.702	-12.252	-51.171	0.050	51.428	0	0	0	0	1	1	0	0	398.522	6.367	673.453	381.937	80.443	179.389	31.684	1235.082	1.000	7.500	0.0328221	0.0111366	0.8266502	44.345	11.973	20.602	13.694	3.043	-4.869	-4.233	-3.818	1056.564	-0.204	1317.716	-2.274	8.799	0.880	3	0.131	3
749856	C16H18N4O3	297.372	35.842	219.900	15.793	0.000	144.194	-60.159	-58.198	0.025	48.247	0	0	0	0	0	1	0	0	314.343	6.293	580.630	297.325	83.515	199.790	0.000	1008.168	0.000	7.500	0.0392864	0.0000000	0.8374408	35.459	9.546	15.988	10.210	1.876	-3.130	-2.859	-5.115	1599.292	-0.291	821.811	-2.259	8.633	0.431	3	-0.504	3
749805	C28H20N2O3	87.465	14.259	104.945	82.090	0.000	105.039	-117.619	-101.248	0.018	69.282	2	0	0	0	0	5	1	-2	432.478	6.612	795.656	16.423	175.228	604.005	0.000	1382.411	2.000	4.750	0.0316291	0.0084427	0.7542771	51.728	17.290	23.719	13.439	5.270	-8.035	-7.641	-8.389	215.878	-1.791	94.343	-2.141	8.413	1.127	1	1.145	1
749804	C24H21FN2O4S	119.953	8.832	53.191	52.325	0.429	53.147	5.331	-53.302	0.032	38.888	0	0	0	0	0	7	1	0	452.499	6.542	737.566	336.245	61.835	244.741	94.744	1350.092	0.000	5.750	0.0316975	0.0000000	0.8009519	45.719	12.996	18.725	7.732	5.523	-6.457	-7.214	-5.920	2567.563	-0.268	4529.019	-1.125	9.114	1.430	5	0.702	1
749802	C17H13F3N2O3S	176.414	7.615	50.881	18.485	0.250	38.696	111.093	-50.606	0.048	27.290	0	0	0	0	0	6	1	0	382.357	4.460	598.829	175.758	67.658	211.196	144.217	1055.130	0.000	5.000	0.0188515	0.0000000	0.8370141	34.237	9.769	14.429	6.709	4.073	-4.599	-5.713	-5.176	2260.997	-0.088	7367.598	-1.446	8.965	1.662	3	0.089	3
749801	C18H15F3N2O4S	182.676	8.376	53.968	25.734	0.266	45.065	109.690	-60.422	0.044	36.051	1	0	0	0	0	7	1	0	412.383	5.247	637.461	256.763	68.486	168.066	144.145	1142.244	0.000	5.750	0.0240988	0.0000000	0.8289930	36.669	10.291	15.654	7.032	4.220	-4.775	-6.003	-5.101	2220.477	-0.169	7218.473	-1.518	9.267	1.727	4	0.099	3
749798	C25H27NO2	115.961	7.026	16.258	61.603	0.385	58.055	21.815	-49.181	0.041	36.374	0	1	0	0	0	10	0	1	373.494	1.770	721.654	269.936	76.654	375.064	0.000	1299.219	2.000	3.000	0.0024108	0.0058790	0.7979166	43.002	13.977	18.479	8.207	5.353	-5.259	-5.511	-7.317	463.329	-0.443	238.284	-2.713	8.775	-0.156	4	1.048	3
749796	C9H19NS3	165.189	13.586	51.696	13.655	0.000	51.501	55.192	-20.440	0.031	9.236	4	0	0	0	0	7	1	1	237.436	5.350	502.739	408.297	6.428	0.000	88.015	848.347	0.000	2.500	0.0337415	0.0000000	0.8620607	23.302	6.730	8.528	1.922	3.904	-3.679	-2.956	-3.764	8608.837	0.300	10000.000	-0.966	8.628	2.268	0	0.115	3
749795	C8H17NS3	62.396	8.965	14.953	-2.806	0.006	34.410	20.351	-13.481	0.027	7.561	4	0	0	0	0	5	1	1	223.409	5.719	471.750	377.158	4.948	0.000	89.643	792.028	0.000	2.500	0.0413001	0.0000000	0.8775672	22.332	6.255	8.392	2.279	3.553	-3.425	-2.658	-3.513	8891.543	0.439	10000.000	-1.131	8.616	2.255	0	0.036	3
749794	C11H21NS3	89.686	6.919	14.627	7.337	0.004	26.919	41.916	-8.035	0.046	14.719	4	0	0	0	0	5	1	2	263.474	5.948	523.954	426.902	3.041	0.000	94.010	901.229	0.000	2.500	0.0392554	0.0000000	0.8611829	26.703	7.270	9.882	2.393	4.295	-4.433	-3.479	-3.778	9269.590	0.466	10000.000	-1.095	8.572	2.284	0	0.353	3
749793	C7H15NOS3	158.097	13.995	46.218	33.861	0.000	50.356	59.650	-45.983	0.042	8.982	1	0	0	0	0	7	1	0	225.382	5.813	465.926	311.600	57.305	0.000	97.021	765.811	1.000	4.200	0.0441242	0.0090143	0.8688184	19.999	6.580	10.187	5.322	2.319	-2.630	-2.162	-3.655	2834.474	-0.126	5186.786	-1.904	8.750	2.478	1	-0.373	3
749792	C11H23NS3	177.249	13.876	47.662	33.998	0.000	49.140	52.946	-20.372	0.022	9.871	4	0	0	0	0	9	1	1	265.489	6.031	482.605	380.102	2.267	0.000	100.236	890.380	0.000	2.500	0.0408499	0.0000000	0.9274485	23.700	7.588	8.928	1.408	4.253	-3.025	-3.551	-2.706	9427.619	0.250	10000.000	-0.697	8.573	2.264	0	0.152	3
749753	C20H23FO2S	50.042	7.051	13.653	62.392	0.034	52.233	-58.608	-26.712	0.040	21.176	1	0	0	0	0	4	0	1	346.459	3.445	642.654	215.599	38.532	308.944	79.579	1134.111	1.000	2.950	0.0104674	0.0045903	0.8183863	39.615	11.343	16.258	7.145	5.560	-6.604	-5.820	-5.944	4270.696	0.134	6482.993	-0.757	8.919	0.087	4	0.966	1
749752	C19H18FNO2S	40.154	7.016	15.181	59.775	0.032	49.035	-61.157	-29.729	0.042	25.334	0	0	0	0	0	4	0	0	343.415	7.856	617.342	86.124	93.339	351.151	86.728	1077.603	1.000	3.950	0.0572690	0.0063984	0.8234013	37.757	11.535	17.168	8.732	4.482	-5.812	-5.365	-6.064	1290.518	-0.383	1946.122	-1.619	9.623	0.890	4	0.613	3
749732	C18H16N6	-537.563	6.564	18.562	28.186	3.792	70.782	-590.234	-75.214	0.045	16.730	0	0	0	0	0	5	0	-2	316.365	2.863	561.058	27.605	154.292	379.160	0.000	994.727	3.000	4.000	0.0082409	0.0123485	0.8589349	34.065	11.925	18.123	11.929	2.861	-3.970	-5.114	-5.623	340.994	-1.132	154.634	-2.547	8.349	0.803	2	0.204	3
749717	C23H20N4O3	663.610	106.279	205.230	15.758	0.000	230.694	171.578	-65.929	0.025	62.603	0	0	0	0	0	7	0	-2	400.436	10.255	685.450	282.383	171.682	231.386	0.000	1231.630	2.000	8.000	0.0853819	0.0165055	0.8106674	40.851	12.970	21.935	13.375	2.649	-5.725	-6.226	-5.699	233.262	-1.600	102.580	-3.196	8.788	1.086	3	0.103	3
749714	C22H27F3O5	33.737	6.577	39.910	33.390	0.207	24.521	-20.141	-50.728	0.050	24.428	0	0	0	0	0	11	1	-2	428.448	5.312	745.553	374.733	121.655	131.629	117.535	1347.828	1.000	6.700	0.0209392	0.0089866	0.7914851	41.980	12.067	19.283	8.915	4.685	-6.056	-5.771	-5.534	695.411	-1.106	1471.260	-2.242	9.989	1.469	3	0.476	3
[truncated: 39,286 more rows]
[truncated: 12 more columns]

## Sheet: Database S2
Title	Smile	Potential Energy-OPLS-2005	Stretch Energy-OPLS-2005	Bend Energy-OPLS-2005	Torsional Energy-OPLS-2005	Improper Torsional Energy-OPLS-2005	Van der Waal Energy-OPLS-2005	Electrostatic Energy-OPLS-2005	Solvation Energy-OPLS-2005	RMS Derivative-OPLS-2005	Energy	#stars	#amine	#amidine	#acid	#amide	#rotor	#rtvFG	CNS	mol MW	dipole	SASA	FOSA	FISA	PISA	WPSA	volume	donorHB	accptHB	dip^2/V	ACxDN^.5/SA	glob	QPpolrz	QPlogPC16	QPlogPoct	QPlogPw	QPlogPo/w	QPlogS	CIQPlogS	QPlogHERG	QPPCaco	QPlogBB	QPPMDCK	QPlogKp	IP(eV)	EA(eV)	#metab	QPlogKhsa	HumanOralAbsorption
[truncated: 18,510 more rows]
[truncated: 12 more columns]

[truncated: 9 more sheets: Database S3, Database S4, Matrix S1, Matrix S2, XP_7KBS (TABLE S1), XP_2FWY (TABLE S2), Foglio3, IFD_2FWY_HSP90  Table S3), IFD_7KBS_ER (Table S4)]
